# Supplementary material for: Spatial behavior in rehabilitated orangutans in Sumatra: Where do they go?
Source: PLoS One. 2019 May 1;14(5):e0215284. doi: 10.1371/journal.pone.0215284 (PMC6493737; doi:10.1371/journal.pone.0215284)
Supplement: S1 File — VHF orangutan relocations used in the analysis. Note that GPS coordinates were censored to avoid potential poachers to visit the areas used by monitored individuals. (TXT) [file pone.0215284.s014.txt]

"name"			Orangutan name               
"USED"               	used (1) and available (0) locations
"date"               	relocation date
"first_loc"   		first location after release (1) or not (0)       
"day"                	day of relocation
"month"              	month of relocation
"year"                 year of relocation
"elevation"          	elevation above sea level in meters
"dist_camp"          	distance to the FZS station in meters
"riverdist"          	distance to the closest river in meter
"Sex"                	Orangutan sex (m/f)
"Age"                	Orangutan age (years old)
"Days_in_cage"       	Days spent in the cage during rehabilitation
"num_locs"          	Number of VHF relocations
"Days_after_release" 	Time after release in days
"release_site"   	Distance between the FZS station and the release site in meters


"name"	"USED"	"date"	"first_loc"	"day"	"month"	"year"	"elevation"	"dist_camp"	"riverdist"	"Sex"	"Age"	"Days_in_cage"	"num_locs"	"Days_after_release"	"release_site"
"1"	"Abel"	1	"12/01/2011"	1	12	1	2011	126.204	3978.97106	162.866266	"m"	16	606	71	0	3978.97106
"2"	"Abel"	1	"12/01/2011"	0	12	1	2011	112.789	3831.54454	59.0617482	"m"	16	606	71	0	3978.97106
"3"	"Abel"	1	"23/01/2011"	0	23	1	2011	168.902	3113.08824	80.0778282	"m"	16	606	71	11	3978.97106
"4"	"Abel"	1	"22/02/2011"	0	22	2	2011	96.0537	4393.25094	33.0906969	"m"	16	606	71	41	3978.97106
"5"	"Abel"	1	"05/03/2011"	0	5	3	2011	113	4458.75959	22.9637006	"m"	16	606	71	52	3978.97106
"6"	"Abel"	1	"17/03/2011"	0	17	3	2011	117.075	4167.19725	106.527787	"m"	16	606	71	64	3978.97106
"7"	"Abel"	1	"23/03/2011"	0	23	3	2011	124.305	4095.74732	50.1088943	"m"	16	606	71	70	3978.97106
"8"	"Abel"	1	"02/04/2011"	0	2	4	2011	126.622	4064.34865	45.9763671	"m"	16	606	71	80	3978.97106
"9"	"Abel"	1	"20/04/2011"	0	20	4	2011	122.394	4166.72832	74.8366582	"m"	16	606	71	98	3978.97106
"10"	"Abel"	1	"28/04/2011"	0	28	4	2011	119.709	4129.85619	107.619099	"m"	16	606	71	106	3978.97106
"11"	"Abel"	1	"10/05/2011"	0	10	5	2011	121.366	4110.03317	22.4222634	"m"	16	606	71	118	3978.97106
"12"	"Abel"	1	"10/05/2011"	0	10	5	2011	128.306	4072.5537	75.5144029	"m"	16	606	71	118	3978.97106
"13"	"Abel"	1	"21/05/2011"	0	21	5	2011	120.858	4225.48442	19.2097048	"m"	16	606	71	129	3978.97106
"14"	"Abel"	1	"22/05/2011"	0	22	5	2011	138.405	4161.8414	207.389402	"m"	16	606	71	130	3978.97106
"15"	"Abel"	1	"22/05/2011"	0	22	5	2011	138.213	4098.8601	216.704817	"m"	16	606	71	130	3978.97106
"16"	"Abel"	1	"26/06/2011"	0	26	6	2011	105.562	4738.28023	93.8668569	"m"	16	606	71	165	3978.97106
"17"	"Abel"	1	"04/07/2011"	0	4	7	2011	109.744	5015.56159	184.874717	"m"	16	606	71	173	3978.97106
"18"	"Abel"	1	"25/07/2011"	0	25	7	2011	114.961	4300.46982	50.606405	"m"	16	606	71	194	3978.97106
"19"	"Abel"	1	"25/07/2011"	0	25	7	2011	126	4269.42774	149.317039	"m"	16	606	71	194	3978.97106
"20"	"Abel"	1	"25/07/2011"	0	25	7	2011	124.384	4485.40645	323.940044	"m"	16	606	71	194	3978.97106
"21"	"Abel"	1	"25/07/2011"	0	25	7	2011	121.82	4527.45049	206.293891	"m"	16	606	71	194	3978.97106
"22"	"Abel"	1	"26/07/2011"	0	26	7	2011	132	4175.75325	101.791603	"m"	16	606	71	195	3978.97106
"23"	"Abel"	1	"26/07/2011"	0	26	7	2011	131	4229.343	217.980984	"m"	16	606	71	195	3978.97106
"24"	"Abel"	1	"27/07/2011"	0	27	7	2011	111	4156.69119	30.4215297	"m"	16	606	71	196	3978.97106
"25"	"Abel"	1	"06/08/2011"	0	6	8	2011	110.587	4249.75119	81.9755029	"m"	16	606	71	206	3978.97106
"26"	"Abel"	1	"15/08/2011"	0	15	8	2011	124.545	4434.96225	177.473561	"m"	16	606	71	215	3978.97106
"27"	"Abel"	1	"16/02/2012"	0	16	2	2012	124.67	182.235183	102.431766	"m"	16	606	71	400	3978.97106
"28"	"Abel"	1	"16/02/2012"	0	16	2	2012	122.536	83.6929138	0.3493895	"m"	16	606	71	400	3978.97106
"29"	"Abel"	1	"17/02/2012"	0	17	2	2012	140.25	308.785194	50.0901323	"m"	16	606	71	401	3978.97106
"30"	"Abel"	1	"19/02/2012"	0	19	2	2012	137.432	948.956541	143.192898	"m"	16	606	71	403	3978.97106
"31"	"Abel"	1	"20/02/2012"	0	20	2	2012	133.174	4037.94144	10.0340672	"m"	16	606	71	404	3978.97106
"32"	"Abel"	1	"09/03/2012"	0	9	3	2012	130	4051.89029	66.4588939	"m"	16	606	71	422	3978.97106
"33"	"Abel"	1	"09/03/2012"	0	9	3	2012	127.775	3974.6625	137.878737	"m"	16	606	71	422	3978.97106
"34"	"Abel"	1	"12/03/2012"	0	12	3	2012	146.12	4261.1941	78.4558892	"m"	16	606	71	425	3978.97106
"35"	"Abel"	1	"20/03/2012"	0	20	3	2012	133.174	4037.94144	10.0340672	"m"	16	606	71	433	3978.97106
"36"	"Abel"	1	"21/03/2012"	0	21	3	2012	154.376	4117.7755	123.366466	"m"	16	606	71	434	3978.97106
"37"	"Abel"	1	"24/03/2012"	0	24	3	2012	129.385	295.451011	123.714553	"m"	16	606	71	437	3978.97106
"38"	"Abel"	1	"30/03/2012"	0	30	3	2012	191.243	969.730759	252.543547	"m"	16	606	71	443	3978.97106
"39"	"Abel"	1	"03/04/2012"	0	3	4	2012	147.092	435.857468	126.320279	"m"	16	606	71	447	3978.97106
"40"	"Abel"	1	"15/04/2012"	0	15	4	2012	144.488	458.652192	83.9368243	"m"	16	606	71	459	3978.97106
"41"	"Abel"	1	"22/04/2012"	0	22	4	2012	131.006	321.53584	143.718367	"m"	16	606	71	466	3978.97106
"42"	"Abel"	1	"23/04/2012"	0	23	4	2012	123.295	239.762949	172.198972	"m"	16	606	71	467	3978.97106
"43"	"Abel"	1	"01/05/2012"	0	1	5	2012	144.816	463.672647	95.4865316	"m"	16	606	71	475	3978.97106
"44"	"Abel"	1	"02/05/2012"	0	2	5	2012	130	216.82201	7.739331142	"m"	16	606	71	476	3978.97106
"45"	"Abel"	1	"05/05/2012"	0	5	5	2012	134.848	744.545994	6.012475439	"m"	16	606	71	479	3978.97106
"46"	"Abel"	1	"06/07/2012"	0	6	7	2012	129.385	294.657793	128.174269	"m"	16	606	71	541	3978.97106
"47"	"Abel"	1	"07/07/2012"	0	7	7	2012	134.825	357.452949	125.609762	"m"	16	606	71	542	3978.97106
"48"	"Abel"	1	"21/07/2012"	0	21	7	2012	138.97	387.157235	397.000781	"m"	16	606	71	556	3978.97106
"49"	"Abel"	1	"02/08/2012"	0	2	8	2012	127.92	245.53695	80.1138973	"m"	16	606	71	568	3978.97106
"50"	"Abel"	1	"03/08/2012"	0	3	8	2012	129.385	284.287277	128.035598	"m"	16	606	71	569	3978.97106
"51"	"Abel"	1	"04/08/2012"	0	4	8	2012	132.585	295.522872	118.742252	"m"	16	606	71	570	3978.97106
"52"	"Abel"	1	"08/08/2012"	0	8	8	2012	132.585	303.253446	122.496884	"m"	16	606	71	574	3978.97106
"53"	"Abel"	1	"10/08/2012"	0	10	8	2012	129.385	290.262905	122.897178	"m"	16	606	71	576	3978.97106
"54"	"Abel"	1	"11/08/2012"	0	11	8	2012	129.385	282.778276	130.128578	"m"	16	606	71	577	3978.97106
"55"	"Abel"	1	"11/09/2012"	0	11	9	2012	217.339	2155.93043	308.196554	"m"	16	606	71	608	3978.97106
"56"	"Abel"	1	"11/09/2012"	0	11	9	2012	217.339	2150.57696	309.88727	"m"	16	606	71	608	3978.97106
"57"	"Abel"	1	"13/09/2012"	0	13	9	2012	191.491	2276.21219	59.1779423	"m"	16	606	71	610	3978.97106
"58"	"Abel"	1	"14/09/2012"	0	14	9	2012	217.148	1627.08471	238.49022	"m"	16	606	71	611	3978.97106
"59"	"Abel"	1	"14/09/2012"	0	14	9	2012	115.635	797.416678	13.5151167	"m"	16	606	71	611	3978.97106
"60"	"Abel"	1	"15/09/2012"	0	15	9	2012	208.026	1286.17275	39.867506	"m"	16	606	71	612	3978.97106
"61"	"Abel"	1	"19/09/2012"	0	19	9	2012	203.095	4076.33683	34.9244338	"m"	16	606	71	616	3978.97106
"62"	"Abel"	1	"06/03/2013"	0	6	3	2013	128	235.006392	232.097037	"m"	16	606	71	784	3978.97106
"63"	"Abel"	1	"09/03/2013"	0	9	3	2013	128	235.006392	232.097037	"m"	16	606	71	787	3978.97106
"64"	"Abel"	1	"01/04/2013"	0	1	4	2013	120	2200.04088	146.503692	"m"	16	606	71	810	3978.97106
"65"	"Abel"	1	"03/06/2013"	0	3	6	2013	129.146	633.328986	120.343418	"m"	16	606	71	873	3978.97106
"66"	"Abel"	1	"15/06/2013"	0	15	6	2013	130	637.898662	108.071002	"m"	16	606	71	885	3978.97106
"67"	"Abel"	1	"10/11/2013"	0	10	11	2013	128.047	189.158397	24.5955225	"m"	16	606	71	1033	3978.97106
"68"	"Abel"	1	"27/11/2013"	0	27	11	2013	122.536	65.8736079	1.534201637	"m"	16	606	71	1050	3978.97106
"69"	"Abel"	1	"15/12/2013"	0	15	12	2013	123.663	87.7212059	32.7971913	"m"	16	606	71	1068	3978.97106
"70"	"Abel"	1	NA	0	NA	NA	NA	181.003	895.318783	86.6526062	"m"	16	606	71	NA	3978.97106
"71"	"Abel"	1	NA	0	NA	NA	NA	123.663	103.626124	34.2953642	"m"	16	606	71	NA	3978.97106
"72"	"Abel"	0	NA	NA	NA	NA	NA	134.501007	6384.11157	16.79733	"m"	16	606	71	24	3978.97106
"73"	"Abel"	0	NA	NA	NA	NA	NA	169.054992	3313.01567	130.404068	"m"	16	606	71	518	3978.97106
"74"	"Abel"	0	NA	NA	NA	NA	NA	116.702003	2242.78856	217.13978	"m"	16	606	71	313	3978.97106
"75"	"Abel"	0	NA	NA	NA	NA	NA	152.126998	978.923229	33.684573	"m"	16	606	71	31	3978.97106
"76"	"Abel"	0	NA	NA	NA	NA	NA	114.732002	548.138244	279.904829	"m"	16	606	71	121	3978.97106
"77"	"Abel"	0	NA	NA	NA	NA	NA	134.583999	4818.16379	129.638421	"m"	16	606	71	0	3978.97106
"78"	"Abel"	0	NA	NA	NA	NA	NA	96.735801	2628.27246	313.975763	"m"	16	606	71	164	3978.97106
"79"	"Abel"	0	NA	NA	NA	NA	NA	110.79	1326.41185	511.627177	"m"	16	606	71	328	3978.97106
"80"	"Abel"	0	NA	NA	NA	NA	NA	362.950988	3013.99804	404.303545	"m"	16	606	71	112	3978.97106
"81"	"Abel"	0	NA	NA	NA	NA	NA	87.260902	9228.67495	355.700099	"m"	16	606	71	139	3978.97106
"82"	"Abel"	0	NA	NA	NA	NA	NA	360.403991	7112.4718	63.107511	"m"	16	606	71	NA	3978.97106
"83"	"Abel"	0	NA	NA	NA	NA	NA	121.021003	1919.89092	381.46	"m"	16	606	71	271	3978.97106
"84"	"Abel"	0	NA	NA	NA	NA	NA	214	2613.32699	70.247909	"m"	16	606	71	95	3978.97106
"85"	"Abel"	0	NA	NA	NA	NA	NA	279.515014	6059.9958	351.510327	"m"	16	606	71	574	3978.97106
"86"	"Abel"	0	NA	NA	NA	NA	NA	119	6780.48099	898.698684	"m"	16	606	71	107	3978.97106
"87"	"Abel"	0	NA	NA	NA	NA	NA	231.473007	5272.2766	191.114744	"m"	16	606	71	27	3978.97106
"88"	"Abel"	0	NA	NA	NA	NA	NA	314	4382.42554	85.06405	"m"	16	606	71	140	3978.97106
"89"	"Abel"	0	NA	NA	NA	NA	NA	266.157012	5858.3098	312.929353	"m"	16	606	71	168	3978.97106
"90"	"Abel"	0	NA	NA	NA	NA	NA	234.606002	5488.23229	130.422934	"m"	16	606	71	525	3978.97106
"91"	"Abel"	0	NA	NA	NA	NA	NA	179.516006	2260.79661	307.228326	"m"	16	606	71	0	3978.97106
"92"	"Abel"	0	NA	NA	NA	NA	NA	103	6414.10268	269.239406	"m"	16	606	71	173	3978.97106
"93"	"Abel"	0	NA	NA	NA	NA	NA	110.886001	3664.24744	535.402494	"m"	16	606	71	45	3978.97106
"94"	"Abel"	0	NA	NA	NA	NA	NA	194.259002	4781.75794	328.075115	"m"	16	606	71	52	3978.97106
"95"	"Abel"	0	NA	NA	NA	NA	NA	98	5806.77555	716.224218	"m"	16	606	71	222	3978.97106
"96"	"Abel"	0	NA	NA	NA	NA	NA	169.705001	9953.55741	217.191401	"m"	16	606	71	349	3978.97106
"97"	"Abel"	0	NA	NA	NA	NA	NA	107.244003	7790.85299	1401.78626	"m"	16	606	71	224	3978.97106
"98"	"Abel"	0	NA	NA	NA	NA	NA	253.389007	7599.50007	36.372837	"m"	16	606	71	161	3978.97106
"99"	"Abel"	0	NA	NA	NA	NA	NA	95	5185.4703	106.636799	"m"	16	606	71	309	3978.97106
"100"	"Abel"	0	NA	NA	NA	NA	NA	94.409698	4960.72138	93.17371	"m"	16	606	71	368	3978.97106
"101"	"Abel"	0	NA	NA	NA	NA	NA	107.222999	6228.80868	631.683603	"m"	16	606	71	0	3978.97106
"102"	"Abel"	0	NA	NA	NA	NA	NA	327.299011	4627.8336	122.198269	"m"	16	606	71	54	3978.97106
"103"	"Abel"	0	NA	NA	NA	NA	NA	244.283004	5009.30298	347.100694	"m"	16	606	71	787	3978.97106
"104"	"Abel"	0	NA	NA	NA	NA	NA	203.121002	9805.80772	284.776164	"m"	16	606	71	8	3978.97106
"105"	"Abel"	0	NA	NA	NA	NA	NA	210	8580.81432	166.646344	"m"	16	606	71	422	3978.97106
"106"	"Abel"	0	NA	NA	NA	NA	NA	126.786003	3611.22857	649.2074	"m"	16	606	71	165	3978.97106
"107"	"Abel"	0	NA	NA	NA	NA	NA	222.824996	5702.19283	0.075514	"m"	16	606	71	261	3978.97106
"108"	"Abel"	0	NA	NA	NA	NA	NA	189.179992	1655.37559	17.729433	"m"	16	606	71	47	3978.97106
"109"	"Abel"	0	NA	NA	NA	NA	NA	183.798004	1630.99512	54.513324	"m"	16	606	71	52	3978.97106
"110"	"Abel"	0	NA	NA	NA	NA	NA	93.788597	5285.7092	330.478679	"m"	16	606	71	165	3978.97106
"111"	"Abel"	0	NA	NA	NA	NA	NA	188.039001	4788.79963	140.038352	"m"	16	606	71	164	3978.97106
"112"	"Abel"	0	NA	NA	NA	NA	NA	335.61499	7106.41633	193.603983	"m"	16	606	71	335	3978.97106
"113"	"Abel"	0	NA	NA	NA	NA	NA	183.076995	2881.39198	50.535342	"m"	16	606	71	257	3978.97106
"114"	"Abel"	0	NA	NA	NA	NA	NA	319.127014	2529.93926	525.934439	"m"	16	606	71	405	3978.97106
"115"	"Abel"	0	NA	NA	NA	NA	NA	188.945007	3577.95891	152.554741	"m"	16	606	71	173	3978.97106
"116"	"Abel"	0	NA	NA	NA	NA	NA	276.389007	4390.92416	266.495283	"m"	16	606	71	359	3978.97106
"117"	"Abel"	0	NA	NA	NA	NA	NA	288.442993	4589.91197	208.878668	"m"	16	606	71	3	3978.97106
"118"	"Abel"	0	NA	NA	NA	NA	NA	109	6645.98012	1018.07693	"m"	16	606	71	112	3978.97106
"119"	"Abel"	0	NA	NA	NA	NA	NA	126.779998	3196.8826	308.840534	"m"	16	606	71	0	3978.97106
"120"	"Abel"	0	NA	NA	NA	NA	NA	113.972	7189.17289	1535.1494	"m"	16	606	71	1032	3978.97106
"121"	"Abel"	0	NA	NA	NA	NA	NA	88.294502	3437.65018	67.91345	"m"	16	606	71	122	3978.97106
"122"	"Abel"	0	NA	NA	NA	NA	NA	129.966003	3580.07394	1302.6804	"m"	16	606	71	124	3978.97106
"123"	"Abel"	0	NA	NA	NA	NA	NA	256.458007	7393.6415	98.335112	"m"	16	606	71	129	3978.97106
"124"	"Abel"	0	NA	NA	NA	NA	NA	123.236999	2149.13959	508.613535	"m"	16	606	71	335	3978.97106
"125"	"Abel"	0	NA	NA	NA	NA	NA	368.460998	7329.10066	154.630603	"m"	16	606	71	28	3978.97106
"126"	"Abel"	0	NA	NA	NA	NA	NA	265.87799	3790.68459	594.915919	"m"	16	606	71	385	3978.97106
"127"	"Abel"	0	NA	NA	NA	NA	NA	348.690002	5674.33766	76.731346	"m"	16	606	71	112	3978.97106
"128"	"Abel"	0	NA	NA	NA	NA	NA	420.635986	3399.42972	213.328431	"m"	16	606	71	64	3978.97106
"129"	"Abel"	0	NA	NA	NA	NA	NA	287.688995	6341.3246	233.056815	"m"	16	606	71	93	3978.97106
"130"	"Abel"	0	NA	NA	NA	NA	NA	198.917007	4209.55601	118.725302	"m"	16	606	71	4	3978.97106
"131"	"Abel"	0	NA	NA	NA	NA	NA	408.532989	4159.41117	402.375869	"m"	16	606	71	330	3978.97106
"132"	"Abel"	0	NA	NA	NA	NA	NA	258.570007	3380.91011	92.028821	"m"	16	606	71	58	3978.97106
"133"	"Abel"	0	NA	NA	NA	NA	NA	265.963012	3368.29966	6.631512	"m"	16	606	71	55	3978.97106
"134"	"Abel"	0	NA	NA	NA	NA	NA	127.805999	5185.54912	145.343992	"m"	16	606	71	6	3978.97106
"135"	"Abel"	0	NA	NA	NA	NA	NA	176.789001	6172.12709	121.845179	"m"	16	606	71	83	3978.97106
"136"	"Abel"	0	NA	NA	NA	NA	NA	173.529006	5104.38475	76.122701	"m"	16	606	71	68	3978.97106
"137"	"Abel"	0	NA	NA	NA	NA	NA	95.357696	4235.43984	123.233599	"m"	16	606	71	189	3978.97106
"138"	"Abel"	0	NA	NA	NA	NA	NA	168.307998	4331.11822	209.431247	"m"	16	606	71	168	3978.97106
"139"	"Abel"	0	NA	NA	NA	NA	NA	189.445999	4388.83602	485.962355	"m"	16	606	71	674	3978.97106
"140"	"Abel"	0	NA	NA	NA	NA	NA	169.744003	3222.29837	159.525932	"m"	16	606	71	376	3978.97106
"141"	"Abel"	0	NA	NA	NA	NA	NA	151.020004	383.720682	194.205572	"m"	16	606	71	405	3978.97106
"142"	"Abel"	0	NA	NA	NA	NA	NA	274.050994	3598.66167	424.112348	"m"	16	606	71	446	3978.97106
"143"	"Abel"	0	NA	NA	NA	NA	NA	275.359008	7196.97947	75.153252	"m"	16	606	71	32	3978.97106
"144"	"Abel"	0	NA	NA	NA	NA	NA	228.240005	5383.4352	32.875679	"m"	16	606	71	673	3978.97106
"145"	"Abel"	0	NA	NA	NA	NA	NA	111.552001	1565.66254	618.446469	"m"	16	606	71	0	3978.97106
"146"	"Abel"	0	NA	NA	NA	NA	NA	258.106994	7524.40092	170.450082	"m"	16	606	71	196	3978.97106
"147"	"Abel"	0	NA	NA	NA	NA	NA	122.847	3773.33867	1064.8953	"m"	16	606	71	325	3978.97106
"148"	"Abel"	0	NA	NA	NA	NA	NA	222.005996	5116.22907	17.407846	"m"	16	606	71	466	3978.97106
"149"	"Abel"	0	NA	NA	NA	NA	NA	219.699005	1696.22367	50.61476	"m"	16	606	71	41	3978.97106
"150"	"Abel"	0	NA	NA	NA	NA	NA	87.330902	3853.50589	142.895044	"m"	16	606	71	3	3978.97106
"151"	"Abel"	0	NA	NA	NA	NA	NA	99	3318.578	270.975825	"m"	16	606	71	79	3978.97106
"152"	"Abel"	0	NA	NA	NA	NA	NA	245.914993	5146.74185	47.958077	"m"	16	606	71	405	3978.97106
"153"	"Abel"	0	NA	NA	NA	NA	NA	115.685997	2626.70841	149.234488	"m"	16	606	71	360	3978.97106
"154"	"Abel"	0	NA	NA	NA	NA	NA	188.307006	3949.21362	22.514791	"m"	16	606	71	52	3978.97106
"155"	"Abel"	0	NA	NA	NA	NA	NA	235.223999	9153.39937	103.332018	"m"	16	606	71	89	3978.97106
"156"	"Abel"	0	NA	NA	NA	NA	NA	92	5524.45784	282.508198	"m"	16	606	71	190	3978.97106
"157"	"Abel"	0	NA	NA	NA	NA	NA	114	8495.40704	948.369609	"m"	16	606	71	576	3978.97106
"158"	"Abel"	0	NA	NA	NA	NA	NA	246.11	6501.68875	217.552711	"m"	16	606	71	18	3978.97106
"159"	"Abel"	0	NA	NA	NA	NA	NA	107	1139.04826	199.911161	"m"	16	606	71	428	3978.97106
"160"	"Abel"	0	NA	NA	NA	NA	NA	392.924011	3669.30902	203.563835	"m"	16	606	71	3	3978.97106
"161"	"Abel"	0	NA	NA	NA	NA	NA	210.580993	1716.24298	144.459869	"m"	16	606	71	7	3978.97106
"162"	"Abel"	0	NA	NA	NA	NA	NA	98.452201	5096.84714	205.603766	"m"	16	606	71	17	3978.97106
"163"	"Abel"	0	NA	NA	NA	NA	NA	235	6042.59969	300.557262	"m"	16	606	71	40	3978.97106
"164"	"Abel"	0	NA	NA	NA	NA	NA	345.895996	3013.02676	229.134591	"m"	16	606	71	227	3978.97106
"165"	"Abel"	0	NA	NA	NA	NA	NA	317.819	4699.49486	339.420523	"m"	16	606	71	164	3978.97106
"166"	"Abel"	0	NA	NA	NA	NA	NA	249.901	2710.43302	260.330401	"m"	16	606	71	0	3978.97106
"167"	"Abel"	0	NA	NA	NA	NA	NA	88.361	4485.43052	29.46815	"m"	16	606	71	335	3978.97106
"168"	"Abel"	0	NA	NA	NA	NA	NA	132.561996	3256.87354	636.940227	"m"	16	606	71	250	3978.97106
"169"	"Abel"	0	NA	NA	NA	NA	NA	277.541992	3496.57037	62.877317	"m"	16	606	71	75	3978.97106
"170"	"Abel"	0	NA	NA	NA	NA	NA	118.100997	8164.26073	990.369666	"m"	16	606	71	207	3978.97106
"171"	"Abel"	0	NA	NA	NA	NA	NA	88	4693.91484	101.763597	"m"	16	606	71	133	3978.97106
"172"	"Abel"	0	NA	NA	NA	NA	NA	152.738998	3630.17415	13.962139	"m"	16	606	71	356	3978.97106
"173"	"Abel"	0	NA	NA	NA	NA	NA	124.962997	200.282887	150.969482	"m"	16	606	71	45	3978.97106
"174"	"Abel"	0	NA	NA	NA	NA	NA	357.558013	3747.19908	339.171954	"m"	16	606	71	44	3978.97106
"175"	"Abel"	0	NA	NA	NA	NA	NA	192.304	5500.69356	48.450651	"m"	16	606	71	327	3978.97106
"176"	"Abel"	0	NA	NA	NA	NA	NA	209	1856.14017	234.780445	"m"	16	606	71	6	3978.97106
"177"	"Abel"	0	NA	NA	NA	NA	NA	120.897003	2682.41529	489.669268	"m"	16	606	71	166	3978.97106
"178"	"Abel"	0	NA	NA	NA	NA	NA	93.3917	5545.14525	906.252888	"m"	16	606	71	14	3978.97106
"179"	"Abel"	0	NA	NA	NA	NA	NA	104.695999	4591.47244	663.996953	"m"	16	606	71	141	3978.97106
"180"	"Abel"	0	NA	NA	NA	NA	NA	120.390998	6204.94099	507.850192	"m"	16	606	71	133	3978.97106
"181"	"Abel"	0	NA	NA	NA	NA	NA	231.093002	1751.77831	314.880834	"m"	16	606	71	87	3978.97106
"182"	"Abel"	0	NA	NA	NA	NA	NA	223.947998	4672.22908	97.773577	"m"	16	606	71	2	3978.97106
"183"	"Abel"	0	NA	NA	NA	NA	NA	209.367996	10231.1208	129.435165	"m"	16	606	71	119	3978.97106
"184"	"Abel"	0	NA	NA	NA	NA	NA	273.617004	7692.1052	79.135443	"m"	16	606	71	198	3978.97106
"185"	"Abel"	0	NA	NA	NA	NA	NA	100.948997	2635.51129	804.657028	"m"	16	606	71	28	3978.97106
"186"	"Abel"	0	NA	NA	NA	NA	NA	253.722	7094.61573	237.840701	"m"	16	606	71	133	3978.97106
"187"	"Abel"	0	NA	NA	NA	NA	NA	250.291	2999.52846	149.650171	"m"	16	606	71	155	3978.97106
"188"	"Abel"	0	NA	NA	NA	NA	NA	336.408996	6443.64468	232.284023	"m"	16	606	71	208	3978.97106
"189"	"Abel"	0	NA	NA	NA	NA	NA	275.550994	4938.02482	50.103777	"m"	16	606	71	113	3978.97106
"190"	"Abel"	0	NA	NA	NA	NA	NA	241.177001	7156.39223	163.840049	"m"	16	606	71	34	3978.97106
"191"	"Abel"	0	NA	NA	NA	NA	NA	209.322998	3345.1245	163.282838	"m"	16	606	71	153	3978.97106
"192"	"Abel"	0	NA	NA	NA	NA	NA	164.110992	3392.14916	7.584123	"m"	16	606	71	279	3978.97106
"193"	"Abel"	0	NA	NA	NA	NA	NA	334	6261.5937	346.040053	"m"	16	606	71	60	3978.97106
"194"	"Abel"	0	NA	NA	NA	NA	NA	135.352996	4952.10551	81.051373	"m"	16	606	71	278	3978.97106
"195"	"Abel"	0	NA	NA	NA	NA	NA	220.757003	8204.58529	114.857813	"m"	16	606	71	31	3978.97106
"196"	"Abel"	0	NA	NA	NA	NA	NA	124.017997	7555.92338	1715.69829	"m"	16	606	71	21	3978.97106
"197"	"Abel"	0	NA	NA	NA	NA	NA	234.095001	1839.12378	174.125549	"m"	16	606	71	479	3978.97106
"198"	"Abel"	0	NA	NA	NA	NA	NA	87.876998	3748.84068	165.85122	"m"	16	606	71	583	3978.97106
"199"	"Abel"	0	NA	NA	NA	NA	NA	249.593002	8274.42013	34.607084	"m"	16	606	71	158	3978.97106
"200"	"Abel"	0	NA	NA	NA	NA	NA	97.578201	4020.17988	1400.53513	"m"	16	606	71	219	3978.97106
"201"	"Abel"	0	NA	NA	NA	NA	NA	192.580993	5525.91656	111.566129	"m"	16	606	71	32	3978.97106
"202"	"Abel"	0	NA	NA	NA	NA	NA	116.168998	3396.10306	608.128482	"m"	16	606	71	76	3978.97106
"203"	"Abel"	0	NA	NA	NA	NA	NA	90.1818	5081.42156	147.682388	"m"	16	606	71	1	3978.97106
"204"	"Abel"	0	NA	NA	NA	NA	NA	332.580993	4035.92645	387.04619	"m"	16	606	71	194	3978.97106
"205"	"Abel"	0	NA	NA	NA	NA	NA	89.019996	4212.42454	77.961922	"m"	16	606	71	1	3978.97106
"206"	"Abel"	0	NA	NA	NA	NA	NA	219.208999	8054.12174	71.986593	"m"	16	606	71	112	3978.97106
"207"	"Abel"	0	NA	NA	NA	NA	NA	388.772003	3078.90712	116.56107	"m"	16	606	71	64	3978.97106
"208"	"Abel"	0	NA	NA	NA	NA	NA	104.902	6205.24723	1208.64903	"m"	16	606	71	111	3978.97106
"209"	"Abel"	0	NA	NA	NA	NA	NA	170.205001	526.94326	22.324237	"m"	16	606	71	115	3978.97106
"210"	"Abel"	0	NA	NA	NA	NA	NA	201.505996	1636.69884	159.286106	"m"	16	606	71	150	3978.97106
"211"	"Abel"	0	NA	NA	NA	NA	NA	122.265998	2754.4469	774.306336	"m"	16	606	71	49	3978.97106
"212"	"Abel"	0	NA	NA	NA	NA	NA	102.444	5057.21232	664.876611	"m"	16	606	71	257	3978.97106
"213"	"Abel"	0	NA	NA	NA	NA	NA	232.692993	3958.40287	33.435133	"m"	16	606	71	0	3978.97106
"214"	"Abel"	0	NA	NA	NA	NA	NA	122.919998	6692.34746	680.469711	"m"	16	606	71	218	3978.97106
"215"	"Abel"	0	NA	NA	NA	NA	NA	209.078994	5498.57118	91.221543	"m"	16	606	71	225	3978.97106
"216"	"Abel"	0	NA	NA	NA	NA	NA	102.716003	6033.08274	1070.90002	"m"	16	606	71	148	3978.97106
"217"	"Abel"	0	NA	NA	NA	NA	NA	114	1180.15082	205.208185	"m"	16	606	71	54	3978.97106
"218"	"Abel"	0	NA	NA	NA	NA	NA	306.640014	5756.97793	310.135299	"m"	16	606	71	72	3978.97106
"219"	"Abel"	0	NA	NA	NA	NA	NA	233.783996	4300.60652	394.769878	"m"	16	606	71	224	3978.97106
"220"	"Abel"	0	NA	NA	NA	NA	NA	100.035003	8994.39089	451.397132	"m"	16	606	71	323	3978.97106
"221"	"Abel"	0	NA	NA	NA	NA	NA	291.117004	7368.96879	181.552308	"m"	16	606	71	36	3978.97106
"222"	"Abel"	0	NA	NA	NA	NA	NA	98.2779	4064.0458	575.031277	"m"	16	606	71	190	3978.97106
"223"	"Abel"	0	NA	NA	NA	NA	NA	216.263	8926.6148	107.162694	"m"	16	606	71	0	3978.97106
"224"	"Abel"	0	NA	NA	NA	NA	NA	269.032989	6718.7531	196.188295	"m"	16	606	71	NA	3978.97106
"225"	"Abel"	0	NA	NA	NA	NA	NA	248	5150.16237	22.053986	"m"	16	606	71	47	3978.97106
"226"	"Abel"	0	NA	NA	NA	NA	NA	117	7422.08563	1421.6958	"m"	16	606	71	0	3978.97106
"227"	"Abel"	0	NA	NA	NA	NA	NA	148	6376.44369	122.394829	"m"	16	606	71	0	3978.97106
"228"	"Abel"	0	NA	NA	NA	NA	NA	213	4084.64609	118.512869	"m"	16	606	71	44	3978.97106
"229"	"Abel"	0	NA	NA	NA	NA	NA	89.103797	3925.37054	71.455448	"m"	16	606	71	99	3978.97106
"230"	"Abel"	0	NA	NA	NA	NA	NA	107.819999	8102.23204	1308.69275	"m"	16	606	71	43	3978.97106
"231"	"Abel"	0	NA	NA	NA	NA	NA	245.867996	9093.69919	48.605214	"m"	16	606	71	333	3978.97106
"232"	"Abel"	0	NA	NA	NA	NA	NA	166.188003	1949.35079	30.605667	"m"	16	606	71	584	3978.97106
"233"	"Abel"	0	NA	NA	NA	NA	NA	242.962005	8777.24746	115.497683	"m"	16	606	71	41	3978.97106
"234"	"Abel"	0	NA	NA	NA	NA	NA	103.652999	3157.91086	724.289433	"m"	16	606	71	475	3978.97106
"235"	"Abel"	0	NA	NA	NA	NA	NA	94.612503	3418.58235	636.681583	"m"	16	606	71	279	3978.97106
"236"	"Abel"	0	NA	NA	NA	NA	NA	265.619995	8962.23973	105.363448	"m"	16	606	71	0	3978.97106
"237"	"Abel"	0	NA	NA	NA	NA	NA	85.656196	4904.19073	13.092561	"m"	16	606	71	247	3978.97106
"238"	"Abel"	0	NA	NA	NA	NA	NA	104.745002	3534.77852	957.504003	"m"	16	606	71	271	3978.97106
"239"	"Abel"	0	NA	NA	NA	NA	NA	144.893997	4875.53509	23.481805	"m"	16	606	71	53	3978.97106
"240"	"Abel"	0	NA	NA	NA	NA	NA	114.754997	1191.35849	112.613356	"m"	16	606	71	37	3978.97106
"241"	"Abel"	0	NA	NA	NA	NA	NA	314.394012	4444.72716	7.526284	"m"	16	606	71	56	3978.97106
"242"	"Abel"	0	NA	NA	NA	NA	NA	198	6921.4636	16.528174	"m"	16	606	71	279	3978.97106
"243"	"Abel"	0	NA	NA	NA	NA	NA	91.138999	5114.80778	202.836133	"m"	16	606	71	354	3978.97106
"244"	"Abel"	0	NA	NA	NA	NA	NA	104.462997	5864.42532	778.432593	"m"	16	606	71	86	3978.97106
"245"	"Abel"	0	NA	NA	NA	NA	NA	217.792007	4173.49929	69.917348	"m"	16	606	71	479	3978.97106
"246"	"Abel"	0	NA	NA	NA	NA	NA	187	10155.1262	140.209001	"m"	16	606	71	95	3978.97106
"247"	"Abel"	0	NA	NA	NA	NA	NA	117.444	8014.12571	932.186143	"m"	16	606	71	242	3978.97106
"248"	"Abel"	0	NA	NA	NA	NA	NA	345.82901	7180.35641	403.172016	"m"	16	606	71	190	3978.97106
"249"	"Abel"	0	NA	NA	NA	NA	NA	189.942001	4574.41088	149.133626	"m"	16	606	71	309	3978.97106
"250"	"Abel"	0	NA	NA	NA	NA	NA	103.384002	2194.71594	33.046669	"m"	16	606	71	46	3978.97106
"251"	"Abel"	0	NA	NA	NA	NA	NA	196.787994	1497.29835	100.681663	"m"	16	606	71	69	3978.97106
"252"	"Abel"	0	NA	NA	NA	NA	NA	294.734008	6838.2532	71.521485	"m"	16	606	71	360	3978.97106
"253"	"Abel"	0	NA	NA	NA	NA	NA	170	502.890247	74.733713	"m"	16	606	71	61	3978.97106
"254"	"Abel"	0	NA	NA	NA	NA	NA	272	6218.76641	200.947989	"m"	16	606	71	404	3978.97106
"255"	"Abel"	0	NA	NA	NA	NA	NA	136.729995	5245.63547	55.990434	"m"	16	606	71	258	3978.97106
"256"	"Abel"	0	NA	NA	NA	NA	NA	108.269996	6049.15367	368.428093	"m"	16	606	71	11	3978.97106
"257"	"Abel"	0	NA	NA	NA	NA	NA	333.263	6394.88915	373.358687	"m"	16	606	71	89	3978.97106
"258"	"Abel"	0	NA	NA	NA	NA	NA	252.453002	4885.82692	19.741616	"m"	16	606	71	335	3978.97106
"259"	"Abel"	0	NA	NA	NA	NA	NA	274.035003	3606.16534	372.536382	"m"	16	606	71	218	3978.97106
"260"	"Abel"	0	NA	NA	NA	NA	NA	125.241996	3106.14703	217.029435	"m"	16	606	71	4	3978.97106
"261"	"Abel"	0	NA	NA	NA	NA	NA	129.598007	3280.97241	626.852163	"m"	16	606	71	674	3978.97106
"262"	"Abel"	0	NA	NA	NA	NA	NA	93.599098	5421.92214	61.735861	"m"	16	606	71	247	3978.97106
"263"	"Abel"	0	NA	NA	NA	NA	NA	114	6676.04435	1100.6224	"m"	16	606	71	79	3978.97106
"264"	"Abel"	0	NA	NA	NA	NA	NA	249.972	7126.79707	54.854095	"m"	16	606	71	72	3978.97106
"265"	"Abel"	0	NA	NA	NA	NA	NA	399.802001	3892.84028	438.597506	"m"	16	606	71	385	3978.97106
"266"	"Abel"	0	NA	NA	NA	NA	NA	172.113006	1015.89513	158.47053	"m"	16	606	71	17	3978.97106
"267"	"Abel"	0	NA	NA	NA	NA	NA	100.477996	8299.2259	815.631381	"m"	16	606	71	79	3978.97106
"268"	"Abel"	0	NA	NA	NA	NA	NA	261.625	2246.95605	513.783283	"m"	16	606	71	NA	3978.97106
"269"	"Abel"	0	NA	NA	NA	NA	NA	226.798004	4012.3046	255.875615	"m"	16	606	71	0	3978.97106
"270"	"Abel"	0	NA	NA	NA	NA	NA	281.264007	3047.31128	18.780889	"m"	16	606	71	208	3978.97106
"271"	"Abel"	0	NA	NA	NA	NA	NA	121.851997	1814.50953	489.645996	"m"	16	606	71	429	3978.97106
"272"	"Abel"	0	NA	NA	NA	NA	NA	359.175994	6623.85369	203.248527	"m"	16	606	71	206	3978.97106
"273"	"Abel"	0	NA	NA	NA	NA	NA	95.152198	5804.27773	301.709286	"m"	16	606	71	285	3978.97106
"274"	"Abel"	0	NA	NA	NA	NA	NA	205.694	9936.30578	152.615784	"m"	16	606	71	47	3978.97106
"275"	"Abel"	0	NA	NA	NA	NA	NA	97.215797	5052.35139	752.715073	"m"	16	606	71	0	3978.97106
"276"	"Abel"	0	NA	NA	NA	NA	NA	95.349601	3023.69262	19.897828	"m"	16	606	71	37	3978.97106
"277"	"Abel"	0	NA	NA	NA	NA	NA	172.164993	10471.2419	288.71967	"m"	16	606	71	119	3978.97106
"278"	"Abel"	0	NA	NA	NA	NA	NA	217.447006	3227.29968	70.509918	"m"	16	606	71	13	3978.97106
"279"	"Abel"	0	NA	NA	NA	NA	NA	208.195999	2749.92076	80.228612	"m"	16	606	71	136	3978.97106
"280"	"Abel"	0	NA	NA	NA	NA	NA	323.371002	5031.12721	392.94026	"m"	16	606	71	208	3978.97106
"281"	"Abel"	0	NA	NA	NA	NA	NA	310.170013	2812.45598	350.783973	"m"	16	606	71	107	3978.97106
"282"	"Abel"	0	NA	NA	NA	NA	NA	128.052993	1630.94428	639.138489	"m"	16	606	71	333	3978.97106
"283"	"Abel"	0	NA	NA	NA	NA	NA	96.536003	3151.00661	565.922168	"m"	16	606	71	63	3978.97106
"284"	"Abel"	0	NA	NA	NA	NA	NA	156.406997	4526.70531	1.888886	"m"	16	606	71	217	3978.97106
"285"	"Abel"	0	NA	NA	NA	NA	NA	204.548995	4232.05307	309.285156	"m"	16	606	71	271	3978.97106
"286"	"Abel"	0	NA	NA	NA	NA	NA	102.800003	6062.68194	28.188312	"m"	16	606	71	215	3978.97106
"287"	"Abel"	0	NA	NA	NA	NA	NA	310.257995	6863.05134	119.814601	"m"	16	606	71	0	3978.97106
"288"	"Abel"	0	NA	NA	NA	NA	NA	179.507995	3218.43633	132.984562	"m"	16	606	71	222	3978.97106
"289"	"Abel"	0	NA	NA	NA	NA	NA	304.723999	6409.86273	319.728628	"m"	16	606	71	139	3978.97106
"290"	"Abel"	0	NA	NA	NA	NA	NA	342.678009	7198.2261	408.782372	"m"	16	606	71	225	3978.97106
"291"	"Abel"	0	NA	NA	NA	NA	NA	104.745002	6176.99054	577.960104	"m"	16	606	71	194	3978.97106
"292"	"Abel"	0	NA	NA	NA	NA	NA	114.184997	7149.67268	1033.26559	"m"	16	606	71	47	3978.97106
"293"	"Abel"	0	NA	NA	NA	NA	NA	267.054992	7684.15042	364.608769	"m"	16	606	71	3	3978.97106
"294"	"Abel"	0	NA	NA	NA	NA	NA	107.086997	2295.15568	203.355943	"m"	16	606	71	424	3978.97106
"295"	"Abel"	0	NA	NA	NA	NA	NA	211.445999	3211.28604	189.51164	"m"	16	606	71	267	3978.97106
"296"	"Abel"	0	NA	NA	NA	NA	NA	257.903991	3692.30319	491.35304	"m"	16	606	71	79	3978.97106
"297"	"Abel"	0	NA	NA	NA	NA	NA	99.068199	5640.94575	124.713608	"m"	16	606	71	113	3978.97106
"298"	"Abel"	0	NA	NA	NA	NA	NA	183.229003	1034.82091	118.502486	"m"	16	606	71	537	3978.97106
"299"	"Abel"	0	NA	NA	NA	NA	NA	181.188003	5667.77253	90.27419	"m"	16	606	71	330	3978.97106
"300"	"Abel"	0	NA	NA	NA	NA	NA	106.956001	2335.25954	221.930166	"m"	16	606	71	75	3978.97106
"301"	"Abel"	0	NA	NA	NA	NA	NA	274.821014	6750.97645	11.879649	"m"	16	606	71	673	3978.97106
"302"	"Abel"	0	NA	NA	NA	NA	NA	106.351997	5949.52422	1027.17267	"m"	16	606	71	622	3978.97106
"303"	"Abel"	0	NA	NA	NA	NA	NA	97.882698	4253.2895	226.79459	"m"	16	606	71	50	3978.97106
"304"	"Abel"	0	NA	NA	NA	NA	NA	97.370399	5641.47423	768.518495	"m"	16	606	71	787	3978.97106
"305"	"Abel"	0	NA	NA	NA	NA	NA	359.106994	3104.90683	24.073507	"m"	16	606	71	389	3978.97106
"306"	"Abel"	0	NA	NA	NA	NA	NA	207.542999	1574.28768	301.468599	"m"	16	606	71	493	3978.97106
"307"	"Abel"	0	NA	NA	NA	NA	NA	108.297996	3720.99223	577.624335	"m"	16	606	71	662	3978.97106
"308"	"Abel"	0	NA	NA	NA	NA	NA	195.552993	5910.97622	145.312916	"m"	16	606	71	141	3978.97106
"309"	"Abel"	0	NA	NA	NA	NA	NA	192.438003	1888.59442	101.709674	"m"	16	606	71	404	3978.97106
"310"	"Abel"	0	NA	NA	NA	NA	NA	244.214004	8672.2271	189.163665	"m"	16	606	71	258	3978.97106
"311"	"Abel"	0	NA	NA	NA	NA	NA	222	2525.51964	213.156408	"m"	16	606	71	NA	3978.97106
"312"	"Abel"	0	NA	NA	NA	NA	NA	106.567001	2450.64594	112.410227	"m"	16	606	71	108	3978.97106
"313"	"Abel"	0	NA	NA	NA	NA	NA	196.699996	1486.81373	126.175658	"m"	16	606	71	29	3978.97106
"314"	"Abel"	0	NA	NA	NA	NA	NA	228.757995	6005.76241	363.507882	"m"	16	606	71	330	3978.97106
"315"	"Abel"	0	NA	NA	NA	NA	NA	127.490997	4132.40708	62.193234	"m"	16	606	71	0	3978.97106
"316"	"Abel"	0	NA	NA	NA	NA	NA	116.787002	7657.91921	1092.4126	"m"	16	606	71	94	3978.97106
"317"	"Abel"	0	NA	NA	NA	NA	NA	243.587005	4371.90461	298.680436	"m"	16	606	71	119	3978.97106
"318"	"Abel"	0	NA	NA	NA	NA	NA	232.927993	5628.72425	317.515198	"m"	16	606	71	576	3978.97106
"319"	"Abel"	0	NA	NA	NA	NA	NA	241.843002	1604.02388	355.848709	"m"	16	606	71	272	3978.97106
"320"	"Abel"	0	NA	NA	NA	NA	NA	115.584999	1714.92315	760.480826	"m"	16	606	71	458	3978.97106
"321"	"Abel"	0	NA	NA	NA	NA	NA	207.475006	9436.20516	480.38292	"m"	16	606	71	17	3978.97106
"322"	"Abel"	0	NA	NA	NA	NA	NA	212.141006	4478.57284	125.704819	"m"	16	606	71	3	3978.97106
"323"	"Abel"	0	NA	NA	NA	NA	NA	115.814002	1584.57187	788.349404	"m"	16	606	71	152	3978.97106
"324"	"Abel"	0	NA	NA	NA	NA	NA	150.236999	2435.59963	255.752207	"m"	16	606	71	74	3978.97106
"325"	"Abel"	0	NA	NA	NA	NA	NA	313.734985	7612.67478	278.314071	"m"	16	606	71	55	3978.97106
"326"	"Abel"	0	NA	NA	NA	NA	NA	113.775001	3722.14417	760.517808	"m"	16	606	71	190	3978.97106
"327"	"Abel"	0	NA	NA	NA	NA	NA	291.088012	5547.88768	135.222762	"m"	16	606	71	810	3978.97106
"328"	"Abel"	0	NA	NA	NA	NA	NA	177.001998	4202.92586	114.984696	"m"	16	606	71	69	3978.97106
"329"	"Abel"	0	NA	NA	NA	NA	NA	383.075988	2715.77676	198.788828	"m"	16	606	71	412	3978.97106
"330"	"Abel"	0	NA	NA	NA	NA	NA	134.156005	7204.37983	975.066192	"m"	16	606	71	27	3978.97106
"331"	"Abel"	0	NA	NA	NA	NA	NA	107.956001	3390.26977	261.002018	"m"	16	606	71	139	3978.97106
"332"	"Abel"	0	NA	NA	NA	NA	NA	192.246994	3327.2737	144.440497	"m"	16	606	71	286	3978.97106
"333"	"Abel"	0	NA	NA	NA	NA	NA	97.050399	1999.23062	9.485859	"m"	16	606	71	277	3978.97106
"334"	"Abel"	0	NA	NA	NA	NA	NA	235	6074.5558	112.238411	"m"	16	606	71	215	3978.97106
"335"	"Abel"	0	NA	NA	NA	NA	NA	121.418998	2682.26089	574.424324	"m"	16	606	71	70	3978.97106
"336"	"Abel"	0	NA	NA	NA	NA	NA	91.219902	4198.17144	243.50741	"m"	16	606	71	131	3978.97106
"337"	"Abel"	0	NA	NA	NA	NA	NA	103.832	4616.38779	643.766918	"m"	16	606	71	279	3978.97106
"338"	"Abel"	0	NA	NA	NA	NA	NA	118.972	2547.71181	554.958345	"m"	16	606	71	147	3978.97106
"339"	"Abel"	0	NA	NA	NA	NA	NA	238.945999	8114.35768	305.566532	"m"	16	606	71	18	3978.97106
"340"	"Abel"	0	NA	NA	NA	NA	NA	181.623992	1919.70335	61.829493	"m"	16	606	71	196	3978.97106
"341"	"Abel"	0	NA	NA	NA	NA	NA	97.361396	3218.24797	586.791235	"m"	16	606	71	9	3978.97106
"342"	"Abel"	0	NA	NA	NA	NA	NA	272.658996	7234.18448	111.203697	"m"	16	606	71	493	3978.97106
"343"	"Abel"	0	NA	NA	NA	NA	NA	103.039001	6393.32816	245.345992	"m"	16	606	71	45	3978.97106
"344"	"Abel"	0	NA	NA	NA	NA	NA	200.796997	3236.15579	61.499147	"m"	16	606	71	0	3978.97106
"345"	"Abel"	0	NA	NA	NA	NA	NA	94.302299	9140.16931	281.709206	"m"	16	606	71	NA	3978.97106
"346"	"Abel"	0	NA	NA	NA	NA	NA	150.692001	1100.25907	100.648937	"m"	16	606	71	368	3978.97106
"347"	"Abel"	0	NA	NA	NA	NA	NA	121.905998	5897.09696	192.288277	"m"	16	606	71	337	3978.97106
"348"	"Abel"	0	NA	NA	NA	NA	NA	174.492996	1511.68807	52.712655	"m"	16	606	71	337	3978.97106
"349"	"Abel"	0	NA	NA	NA	NA	NA	223.139999	6034.49443	8.347639	"m"	16	606	71	153	3978.97106
"350"	"Abel"	0	NA	NA	NA	NA	NA	207.850006	4236.75483	314.380161	"m"	16	606	71	33	3978.97106
"351"	"Abel"	0	NA	NA	NA	NA	NA	253.447998	7924.09613	150.961076	"m"	16	606	71	493	3978.97106
"352"	"Abel"	0	NA	NA	NA	NA	NA	120.616996	3589.67892	780.697539	"m"	16	606	71	70	3978.97106
"353"	"Abel"	0	NA	NA	NA	NA	NA	97	3848.6521	1127.95475	"m"	16	606	71	222	3978.97106
"354"	"Abel"	0	NA	NA	NA	NA	NA	192	1464.55247	73.441881	"m"	16	606	71	262	3978.97106
"355"	"Abel"	0	NA	NA	NA	NA	NA	108.765998	3283.95547	621.246658	"m"	16	606	71	79	3978.97106
"356"	"Abel"	0	NA	NA	NA	NA	NA	318.549011	2556.931	160.09629	"m"	16	606	71	68	3978.97106
"357"	"Abel"	0	NA	NA	NA	NA	NA	257.325012	7620.8778	87.222403	"m"	16	606	71	151	3978.97106
"358"	"Abel"	0	NA	NA	NA	NA	NA	190.807998	6322.64956	173.359242	"m"	16	606	71	462	3978.97106
"359"	"Abel"	0	NA	NA	NA	NA	NA	180.177001	5003.07238	152.419244	"m"	16	606	71	360	3978.97106
"360"	"Abel"	0	NA	NA	NA	NA	NA	101.572998	6961.24507	1160.95735	"m"	16	606	71	111	3978.97106
"361"	"Abel"	0	NA	NA	NA	NA	NA	211.742996	3763.82775	45.284844	"m"	16	606	71	304	3978.97106
"362"	"Abel"	0	NA	NA	NA	NA	NA	104	6859.80843	1180.44834	"m"	16	606	71	45	3978.97106
"363"	"Abel"	0	NA	NA	NA	NA	NA	102.420997	4059.3006	274.312042	"m"	16	606	71	478	3978.97106
"364"	"Abel"	0	NA	NA	NA	NA	NA	94.7247	5440.5451	239.386086	"m"	16	606	71	202	3978.97106
"365"	"Abel"	0	NA	NA	NA	NA	NA	175.942001	5002.45642	167.422557	"m"	16	606	71	224	3978.97106
"366"	"Abel"	0	NA	NA	NA	NA	NA	105.470001	6377.14054	780.547836	"m"	16	606	71	207	3978.97106
"367"	"Abel"	0	NA	NA	NA	NA	NA	284.524993	7535.22441	196.341221	"m"	16	606	71	118	3978.97106
"368"	"Abel"	0	NA	NA	NA	NA	NA	275.68399	7598.88043	195.615353	"m"	16	606	71	43	3978.97106
"369"	"Abel"	0	NA	NA	NA	NA	NA	113.401	7363.80243	1479.00945	"m"	16	606	71	215	3978.97106
"370"	"Abel"	0	NA	NA	NA	NA	NA	118.889999	2036.15892	682.823903	"m"	16	606	71	83	3978.97106
"371"	"Abel"	0	NA	NA	NA	NA	NA	90.665901	3475.24677	324.74765	"m"	16	606	71	286	3978.97106
"372"	"Abel"	0	NA	NA	NA	NA	NA	182.953994	4289.57972	8.370839	"m"	16	606	71	408	3978.97106
"373"	"Abel"	0	NA	NA	NA	NA	NA	108.839996	1134.90169	180.647257	"m"	16	606	71	710	3978.97106
"374"	"Abel"	0	NA	NA	NA	NA	NA	175.699005	4860.83394	11.915582	"m"	16	606	71	198	3978.97106
"375"	"Abel"	0	NA	NA	NA	NA	NA	381.343994	6582.06084	205.571394	"m"	16	606	71	260	3978.97106
"376"	"Abel"	0	NA	NA	NA	NA	NA	119.000999	7878.80744	801.98158	"m"	16	606	71	48	3978.97106
"377"	"Abel"	0	NA	NA	NA	NA	NA	108.146003	6134.21805	989.262954	"m"	16	606	71	41	3978.97106
"378"	"Abel"	0	NA	NA	NA	NA	NA	312	5781.07329	102.435896	"m"	16	606	71	848	3978.97106
"379"	"Abel"	0	NA	NA	NA	NA	NA	133.291	511.461136	525.596629	"m"	16	606	71	403	3978.97106
"380"	"Abel"	0	NA	NA	NA	NA	NA	194.550003	1851.85783	95.268831	"m"	16	606	71	118	3978.97106
"381"	"Abel"	0	NA	NA	NA	NA	NA	163.886001	2565.53423	133.534634	"m"	16	606	71	0	3978.97106
"382"	"Abel"	0	NA	NA	NA	NA	NA	106.385002	1693.98867	156.819576	"m"	16	606	71	190	3978.97106
"383"	"Abel"	0	NA	NA	NA	NA	NA	290.397003	6853.50407	199.516404	"m"	16	606	71	39	3978.97106
"384"	"Abel"	0	NA	NA	NA	NA	NA	251.955001	8233.89307	229.914108	"m"	16	606	71	80	3978.97106
"385"	"Abel"	0	NA	NA	NA	NA	NA	187.914993	1105.98764	83.425205	"m"	16	606	71	429	3978.97106
"386"	"Abel"	0	NA	NA	NA	NA	NA	142	551.529744	310.708262	"m"	16	606	71	128	3978.97106
"387"	"Abel"	0	NA	NA	NA	NA	NA	122.947998	7769.22985	567.061136	"m"	16	606	71	271	3978.97106
"388"	"Abel"	0	NA	NA	NA	NA	NA	90	5677.19426	77.047279	"m"	16	606	71	19	3978.97106
"389"	"Abel"	0	NA	NA	NA	NA	NA	103.771003	7422.23123	1690.81163	"m"	16	606	71	467	3978.97106
"390"	"Abel"	0	NA	NA	NA	NA	NA	310.022003	7237.67573	284.633649	"m"	16	606	71	25	3978.97106
"391"	"Abel"	0	NA	NA	NA	NA	NA	111.087997	4926.99243	550.934854	"m"	16	606	71	885	3978.97106
"392"	"Abel"	0	NA	NA	NA	NA	NA	108.481002	6833.68291	1151.9987	"m"	16	606	71	52	3978.97106
"393"	"Abel"	0	NA	NA	NA	NA	NA	80.508201	4406.91004	121.345347	"m"	16	606	71	198	3978.97106
"394"	"Abel"	0	NA	NA	NA	NA	NA	115.378997	2158.63929	756.050575	"m"	16	606	71	74	3978.97106
"395"	"Abel"	0	NA	NA	NA	NA	NA	177	2136.27469	139.003524	"m"	16	606	71	111	3978.97106
"396"	"Abel"	0	NA	NA	NA	NA	NA	142	4986.19129	186.012301	"m"	16	606	71	186	3978.97106
"397"	"Abel"	0	NA	NA	NA	NA	NA	100	4209.51902	743.513243	"m"	16	606	71	556	3978.97106
"398"	"Abel"	0	NA	NA	NA	NA	NA	243.744995	3715.88288	187.864178	"m"	16	606	71	424	3978.97106
"399"	"Abel"	0	NA	NA	NA	NA	NA	229.522994	1534.875	132.237325	"m"	16	606	71	54	3978.97106
"400"	"Abel"	0	NA	NA	NA	NA	NA	108.301002	7585.25258	1528.36995	"m"	16	606	71	64	3978.97106
"401"	"Abel"	0	NA	NA	NA	NA	NA	122.36	2928.72397	635.773532	"m"	16	606	71	97	3978.97106
"402"	"Abel"	0	NA	NA	NA	NA	NA	86.212196	3927.23217	102.421066	"m"	16	606	71	64	3978.97106
"403"	"Abel"	0	NA	NA	NA	NA	NA	123.621002	3785.95346	1026.05101	"m"	16	606	71	400	3978.97106
"404"	"Abel"	0	NA	NA	NA	NA	NA	94.880996	4610.99924	130.651897	"m"	16	606	71	253	3978.97106
"405"	"Abel"	0	NA	NA	NA	NA	NA	268.35501	3720.72354	516.206595	"m"	16	606	71	45	3978.97106
"406"	"Abel"	0	NA	NA	NA	NA	NA	181.548995	3909.74485	7.480615	"m"	16	606	71	118	3978.97106
"407"	"Abel"	0	NA	NA	NA	NA	NA	118.771003	1574.44883	636.122847	"m"	16	606	71	368	3978.97106
"408"	"Abel"	0	NA	NA	NA	NA	NA	110.567001	6953.28044	1403.41013	"m"	16	606	71	271	3978.97106
"409"	"Abel"	0	NA	NA	NA	NA	NA	97.786697	5439.17664	99.36311	"m"	16	606	71	224	3978.97106
"410"	"Abel"	0	NA	NA	NA	NA	NA	102.192001	8278.10503	1100.89332	"m"	16	606	71	79	3978.97106
"411"	"Abel"	0	NA	NA	NA	NA	NA	112.170997	7186.33092	1595.11422	"m"	16	606	71	63	3978.97106
"412"	"Abel"	0	NA	NA	NA	NA	NA	102.960998	7167.45769	1503.45037	"m"	16	606	71	27	3978.97106
"413"	"Abel"	0	NA	NA	NA	NA	NA	124.278999	1032.44127	59.253927	"m"	16	606	71	365	3978.97106
"414"	"Abel"	0	NA	NA	NA	NA	NA	103.574996	4292.39134	183.493112	"m"	16	606	71	548	3978.97106
"415"	"Abel"	0	NA	NA	NA	NA	NA	120.329002	1901.45775	1003.4298	"m"	16	606	71	116	3978.97106
"416"	"Abel"	0	NA	NA	NA	NA	NA	229.296997	3673.44047	38.327844	"m"	16	606	71	134	3978.97106
"417"	"Abel"	0	NA	NA	NA	NA	NA	177.361999	1261.57902	127.701249	"m"	16	606	71	349	3978.97106
"418"	"Abel"	0	NA	NA	NA	NA	NA	295.055999	6168.46859	134.550436	"m"	16	606	71	467	3978.97106
"419"	"Abel"	0	NA	NA	NA	NA	NA	245.658996	9036.36188	223.953827	"m"	16	606	71	196	3978.97106
"420"	"Abel"	0	NA	NA	NA	NA	NA	115.541999	5107.40333	97.803861	"m"	16	606	71	260	3978.97106
"421"	"Abel"	0	NA	NA	NA	NA	NA	145.391998	1225.43449	147.90653	"m"	16	606	71	98	3978.97106
"422"	"Abel"	0	NA	NA	NA	NA	NA	231.921997	6018.54928	234.764077	"m"	16	606	71	86	3978.97106
"423"	"Abel"	0	NA	NA	NA	NA	NA	109.86	1914.20263	885.959328	"m"	16	606	71	88	3978.97106
"424"	"Abel"	0	NA	NA	NA	NA	NA	256.618988	7113.07317	36.196324	"m"	16	606	71	409	3978.97106
"425"	"Abel"	0	NA	NA	NA	NA	NA	260.015991	2775.7713	65.635631	"m"	16	606	71	62	3978.97106
"426"	"Abel"	0	NA	NA	NA	NA	NA	176.824005	2143.02577	227.553619	"m"	16	606	71	372	3978.97106
"427"	"Abel"	0	NA	NA	NA	NA	NA	267.997009	6768.83416	82.876271	"m"	16	606	71	79	3978.97106
"428"	"Abel"	0	NA	NA	NA	NA	NA	114.934997	3938.42608	569.799012	"m"	16	606	71	341	3978.97106
"429"	"Abel"	0	NA	NA	NA	NA	NA	199.673995	1257.24099	7.691493	"m"	16	606	71	27	3978.97106
"430"	"Abel"	0	NA	NA	NA	NA	NA	112	906.958945	52.031962	"m"	16	606	71	14	3978.97106
"431"	"Abel"	0	NA	NA	NA	NA	NA	104.643997	6006.87091	927.551767	"m"	16	606	71	129	3978.97106
"432"	"Abel"	0	NA	NA	NA	NA	NA	109.553001	6570.60308	1073.08062	"m"	16	606	71	68	3978.97106
"433"	"Abel"	0	NA	NA	NA	NA	NA	400.941009	2762.73561	322.211808	"m"	16	606	71	555	3978.97106
"434"	"Abel"	0	NA	NA	NA	NA	NA	194	1403.6658	113.860182	"m"	16	606	71	652	3978.97106
"435"	"Abel"	0	NA	NA	NA	NA	NA	273	6245.1231	84.33626	"m"	16	606	71	18	3978.97106
"436"	"Abel"	0	NA	NA	NA	NA	NA	257.854003	2277.24276	69.274501	"m"	16	606	71	198	3978.97106
"437"	"Abel"	0	NA	NA	NA	NA	NA	257.040008	2076.05515	61.895327	"m"	16	606	71	286	3978.97106
"438"	"Abel"	0	NA	NA	NA	NA	NA	296.592987	6257.19261	44.972286	"m"	16	606	71	0	3978.97106
"439"	"Abel"	0	NA	NA	NA	NA	NA	108.453002	7183.09155	1315.53705	"m"	16	606	71	432	3978.97106
"440"	"Abel"	0	NA	NA	NA	NA	NA	318.066986	7097.77043	104.062764	"m"	16	606	71	111	3978.97106
"441"	"Abel"	0	NA	NA	NA	NA	NA	104.671997	2744.4646	112.501753	"m"	16	606	71	16	3978.97106
"442"	"Abel"	0	NA	NA	NA	NA	NA	177.421997	2867.97625	32.481493	"m"	16	606	71	153	3978.97106
"443"	"Abel"	0	NA	NA	NA	NA	NA	99.239196	6847.92568	1154.33827	"m"	16	606	71	144	3978.97106
"444"	"Abel"	0	NA	NA	NA	NA	NA	302.199005	3651.75368	465.319019	"m"	16	606	71	281	3978.97106
"445"	"Abel"	0	NA	NA	NA	NA	NA	90.941398	9337.17879	176.134051	"m"	16	606	71	158	3978.97106
"446"	"Abel"	0	NA	NA	NA	NA	NA	120.485	1039.03807	238.463527	"m"	16	606	71	608	3978.97106
"447"	"Abel"	0	NA	NA	NA	NA	NA	295.316009	3644.62034	500.533475	"m"	16	606	71	13	3978.97106
"448"	"Abel"	0	NA	NA	NA	NA	NA	110.446998	1897.2625	914.225974	"m"	16	606	71	197	3978.97106
"449"	"Abel"	0	NA	NA	NA	NA	NA	87.807197	3538.83362	97.211198	"m"	16	606	71	91	3978.97106
"450"	"Abel"	0	NA	NA	NA	NA	NA	242.673995	8273.37829	67.563394	"m"	16	606	71	268	3978.97106
"451"	"Abel"	0	NA	NA	NA	NA	NA	113.279998	2622.1068	415.041633	"m"	16	606	71	6	3978.97106
"452"	"Abel"	0	NA	NA	NA	NA	NA	101.416	2456.94347	549.618738	"m"	16	606	71	11	3978.97106
"453"	"Abel"	0	NA	NA	NA	NA	NA	102.569	1952.59181	135.860943	"m"	16	606	71	107	3978.97106
"454"	"Abel"	0	NA	NA	NA	NA	NA	94.5512	4651.54371	185.78306	"m"	16	606	71	216	3978.97106
"455"	"Abel"	0	NA	NA	NA	NA	NA	299.891998	3183.79201	475.676489	"m"	16	606	71	25	3978.97106
"456"	"Abel"	0	NA	NA	NA	NA	NA	116.36	2400.63765	844.416065	"m"	16	606	71	48	3978.97106
"457"	"Abel"	0	NA	NA	NA	NA	NA	229.925003	5651.04718	279.550442	"m"	16	606	71	196	3978.97106
"458"	"Abel"	0	NA	NA	NA	NA	NA	265.20401	7437.59939	2.415476	"m"	16	606	71	478	3978.97106
"459"	"Abel"	0	NA	NA	NA	NA	NA	229.488998	6345.79209	114.789073	"m"	16	606	71	327	3978.97106
"460"	"Abel"	0	NA	NA	NA	NA	NA	105.431999	3388.40623	382.399852	"m"	16	606	71	281	3978.97106
"461"	"Abel"	0	NA	NA	NA	NA	NA	185.914001	908.005029	102.719946	"m"	16	606	71	136	3978.97106
"462"	"Abel"	0	NA	NA	NA	NA	NA	103.212997	6166.40042	507.700031	"m"	16	606	71	283	3978.97106
"463"	"Abel"	0	NA	NA	NA	NA	NA	120.261001	2304.26479	723.336562	"m"	16	606	71	NA	3978.97106
"464"	"Abel"	0	NA	NA	NA	NA	NA	335	2841.22996	474.688024	"m"	16	606	71	975	3978.97106
"465"	"Abel"	0	NA	NA	NA	NA	NA	274.18399	5941.08442	19.423372	"m"	16	606	71	330	3978.97106
"466"	"Abel"	0	NA	NA	NA	NA	NA	93.223701	4063.42951	1445.43088	"m"	16	606	71	171	3978.97106
"467"	"Abel"	0	NA	NA	NA	NA	NA	281	6826.34961	279.081349	"m"	16	606	71	109	3978.97106
"468"	"Abel"	0	NA	NA	NA	NA	NA	391.332	3610.57267	418.903295	"m"	16	606	71	93	3978.97106
"469"	"Abel"	0	NA	NA	NA	NA	NA	345.295989	4040.97165	231.627434	"m"	16	606	71	73	3978.97106
"470"	"Abel"	0	NA	NA	NA	NA	NA	109.208999	3346.43184	794.772231	"m"	16	606	71	182	3978.97106
"471"	"Abel"	0	NA	NA	NA	NA	NA	125.120002	3646.83798	1297.23058	"m"	16	606	71	705	3978.97106
"472"	"Abel"	0	NA	NA	NA	NA	NA	234.041	5531.35066	82.90732	"m"	16	606	71	132	3978.97106
"473"	"Abel"	0	NA	NA	NA	NA	NA	189.503005	4985.42973	172.866929	"m"	16	606	71	8	3978.97106
"474"	"Abel"	0	NA	NA	NA	NA	NA	259.795013	2186.2557	11.790055	"m"	16	606	71	119	3978.97106
"475"	"Abel"	0	NA	NA	NA	NA	NA	106.619003	7076.39702	1435.83241	"m"	16	606	71	118	3978.97106
"476"	"Abel"	0	NA	NA	NA	NA	NA	278.100006	9433.87898	271.777074	"m"	16	606	71	3	3978.97106
"477"	"Abel"	0	NA	NA	NA	NA	NA	99.052597	1150.89956	36.630953	"m"	16	606	71	710	3978.97106
"478"	"Abel"	0	NA	NA	NA	NA	NA	337.338012	3628.62561	423.272361	"m"	16	606	71	187	3978.97106
"479"	"Abel"	0	NA	NA	NA	NA	NA	88.251998	3694.67102	429.176589	"m"	16	606	71	298	3978.97106
"480"	"Abel"	0	NA	NA	NA	NA	NA	302.528015	6199.65537	104.451159	"m"	16	606	71	271	3978.97106
"481"	"Abel"	0	NA	NA	NA	NA	NA	323.445007	4681.80769	259.744001	"m"	16	606	71	281	3978.97106
"482"	"Abel"	0	NA	NA	NA	NA	NA	376.209014	3729.89732	64.186435	"m"	16	606	71	320	3978.97106
"483"	"Abel"	0	NA	NA	NA	NA	NA	363	3197.04031	276.452853	"m"	16	606	71	284	3978.97106
"484"	"Abel"	0	NA	NA	NA	NA	NA	174.641998	1376.38588	51.204971	"m"	16	606	71	91	3978.97106
"485"	"Abel"	0	NA	NA	NA	NA	NA	155.906005	2467.03255	216.164386	"m"	16	606	71	8	3978.97106
"486"	"Abel"	0	NA	NA	NA	NA	NA	127.831001	3691.81206	713.930583	"m"	16	606	71	360	3978.97106
"487"	"Abel"	0	NA	NA	NA	NA	NA	115.436996	3208.89185	129.722099	"m"	16	606	71	27	3978.97106
"488"	"Abel"	0	NA	NA	NA	NA	NA	106.556999	3301.78048	241.735985	"m"	16	606	71	1	3978.97106
"489"	"Abel"	0	NA	NA	NA	NA	NA	135.141006	7262.57254	914.232681	"m"	16	606	71	848	3978.97106
"490"	"Abel"	0	NA	NA	NA	NA	NA	105.174003	5935.88986	503.403724	"m"	16	606	71	197	3978.97106
"491"	"Abel"	0	NA	NA	NA	NA	NA	145.014999	6495.36502	54.311432	"m"	16	606	71	41	3978.97106
"492"	"Abel"	0	NA	NA	NA	NA	NA	129.044998	2406.65594	397.254243	"m"	16	606	71	170	3978.97106
"493"	"Abel"	0	NA	NA	NA	NA	NA	118	2134.45008	238.411624	"m"	16	606	71	207	3978.97106
"494"	"Abel"	0	NA	NA	NA	NA	NA	283.761993	6274.6315	94.1595	"m"	16	606	71	106	3978.97106
"495"	"Abel"	0	NA	NA	NA	NA	NA	163	1737.38229	119.385602	"m"	16	606	71	33	3978.97106
"496"	"Abel"	0	NA	NA	NA	NA	NA	108.792999	5599.24801	138.390041	"m"	16	606	71	0	3978.97106
"497"	"Abel"	0	NA	NA	NA	NA	NA	393.498992	3355.13956	301.421845	"m"	16	606	71	649	3978.97106
"498"	"Abel"	0	NA	NA	NA	NA	NA	245.022003	5582.1022	114.9019	"m"	16	606	71	95	3978.97106
"499"	"Abel"	0	NA	NA	NA	NA	NA	104.617996	4134.66166	333.472455	"m"	16	606	71	452	3978.97106
"500"	"Abel"	0	NA	NA	NA	NA	NA	99.380897	3839.02934	444.616567	"m"	16	606	71	28	3978.97106
"501"	"Abel"	0	NA	NA	NA	NA	NA	131.389007	4052.78706	354.381967	"m"	16	606	71	27	3978.97106
"502"	"Abel"	0	NA	NA	NA	NA	NA	220.914001	8660.78347	144.292042	"m"	16	606	71	33	3978.97106
"503"	"Abel"	0	NA	NA	NA	NA	NA	92.68	3819.83619	121.439892	"m"	16	606	71	85	3978.97106
"504"	"Abel"	0	NA	NA	NA	NA	NA	194.382995	8662.37664	285.080495	"m"	16	606	71	3	3978.97106
"505"	"Abel"	0	NA	NA	NA	NA	NA	294.945007	7604.12646	241.387864	"m"	16	606	71	48	3978.97106
"506"	"Abel"	0	NA	NA	NA	NA	NA	109.064002	3648.8153	280.632637	"m"	16	606	71	335	3978.97106
"507"	"Abel"	0	NA	NA	NA	NA	NA	119.873001	7006.28673	976.517174	"m"	16	606	71	405	3978.97106
"508"	"Abel"	0	NA	NA	NA	NA	NA	268.507995	7532.61797	249.123061	"m"	16	606	71	521	3978.97106
"509"	"Abel"	0	NA	NA	NA	NA	NA	98.550796	5207.98523	664.510193	"m"	16	606	71	238	3978.97106
"510"	"Abel"	0	NA	NA	NA	NA	NA	105.974998	3150.72297	610.383288	"m"	16	606	71	65	3978.97106
"511"	"Abel"	0	NA	NA	NA	NA	NA	146.645004	7109.66149	619.257371	"m"	16	606	71	226	3978.97106
"512"	"Abel"	0	NA	NA	NA	NA	NA	202.188003	5775.03756	186.361719	"m"	16	606	71	15	3978.97106
"513"	"Abel"	0	NA	NA	NA	NA	NA	107.93	3277.47988	76.833614	"m"	16	606	71	41	3978.97106
"514"	"Abel"	0	NA	NA	NA	NA	NA	275.235992	6383.24447	230.819847	"m"	16	606	71	261	3978.97106
"515"	"Abel"	0	NA	NA	NA	NA	NA	127	4296.77531	616.059014	"m"	16	606	71	116	3978.97106
"516"	"Abel"	0	NA	NA	NA	NA	NA	123.989997	7259.56383	1637.74405	"m"	16	606	71	41	3978.97106
"517"	"Abel"	0	NA	NA	NA	NA	NA	194.733001	9178.67243	111.609628	"m"	16	606	71	873	3978.97106
"518"	"Abel"	0	NA	NA	NA	NA	NA	132.660003	2918.25645	136.10156	"m"	16	606	71	1	3978.97106
"519"	"Abel"	0	NA	NA	NA	NA	NA	123.398002	2875.4001	606.637329	"m"	16	606	71	80	3978.97106
"520"	"Abel"	0	NA	NA	NA	NA	NA	368.309997	4065.36518	281.560561	"m"	16	606	71	616	3978.97106
"521"	"Abel"	0	NA	NA	NA	NA	NA	229.684005	5427.34868	23.574649	"m"	16	606	71	541	3978.97106
"522"	"Abel"	0	NA	NA	NA	NA	NA	192.526992	1267.36197	26.650898	"m"	16	606	71	116	3978.97106
"523"	"Abel"	0	NA	NA	NA	NA	NA	356.200988	3929.68493	198.179239	"m"	16	606	71	409	3978.97106
"524"	"Abel"	0	NA	NA	NA	NA	NA	133.930999	5485.60996	99.4824	"m"	16	606	71	443	3978.97106
"525"	"Abel"	0	NA	NA	NA	NA	NA	118.262001	1671.41142	563.456398	"m"	16	606	71	225	3978.97106
"526"	"Abel"	0	NA	NA	NA	NA	NA	249	7290.66256	93.67346	"m"	16	606	71	87	3978.97106
"527"	"Abel"	0	NA	NA	NA	NA	NA	101.657997	7052.5452	1403.0848	"m"	16	606	71	128	3978.97106
"528"	"Abel"	0	NA	NA	NA	NA	NA	133.490005	5216.16324	81.725073	"m"	16	606	71	239	3978.97106
"529"	"Abel"	0	NA	NA	NA	NA	NA	315.811004	6289.55507	116.084569	"m"	16	606	71	3	3978.97106
"530"	"Abel"	0	NA	NA	NA	NA	NA	123.946998	751.121626	15.211291	"m"	16	606	71	0	3978.97106
"531"	"Abel"	0	NA	NA	NA	NA	NA	103.695999	6330.3591	164.471797	"m"	16	606	71	6	3978.97106
"532"	"Abel"	0	NA	NA	NA	NA	NA	146.175003	1168.60239	88.543626	"m"	16	606	71	663	3978.97106
"533"	"Abel"	0	NA	NA	NA	NA	NA	99.983497	4644.66729	106.000427	"m"	16	606	71	476	3978.97106
"534"	"Abel"	0	NA	NA	NA	NA	NA	156.908996	944.922192	222.819487	"m"	16	606	71	0	3978.97106
"535"	"Abel"	0	NA	NA	NA	NA	NA	206.294006	5631.76108	216.269398	"m"	16	606	71	207	3978.97106
"536"	"Abel"	0	NA	NA	NA	NA	NA	115	485.859745	314.172373	"m"	16	606	71	59	3978.97106
"537"	"Abel"	0	NA	NA	NA	NA	NA	169.794006	5191.70222	74.180859	"m"	16	606	71	56	3978.97106
"538"	"Abel"	0	NA	NA	NA	NA	NA	129.748001	2932.99528	44.630225	"m"	16	606	71	113	3978.97106
"539"	"Abel"	0	NA	NA	NA	NA	NA	148	4979.19697	117.546801	"m"	16	606	71	21	3978.97106
"540"	"Abel"	0	NA	NA	NA	NA	NA	228	7354.47141	170.904779	"m"	16	606	71	35	3978.97106
"541"	"Abel"	0	NA	NA	NA	NA	NA	89.197303	4373.13274	56.469278	"m"	16	606	71	133	3978.97106
"542"	"Abel"	0	NA	NA	NA	NA	NA	113.934997	1941.28802	818.202434	"m"	16	606	71	18	3978.97106
"543"	"Abel"	0	NA	NA	NA	NA	NA	111.096	2803.91314	33.288341	"m"	16	606	71	68	3978.97106
"544"	"Abel"	0	NA	NA	NA	NA	NA	301.778015	4621.00497	293.688393	"m"	16	606	71	321	3978.97106
"545"	"Abel"	0	NA	NA	NA	NA	NA	112.052001	6409.10989	1050.17454	"m"	16	606	71	79	3978.97106
"546"	"Abel"	0	NA	NA	NA	NA	NA	145.171005	2102.28822	591.964753	"m"	16	606	71	235	3978.97106
"547"	"Abel"	0	NA	NA	NA	NA	NA	201.779998	1891.47664	5.998676	"m"	16	606	71	0	3978.97106
"548"	"Abel"	0	NA	NA	NA	NA	NA	336.760009	4243.09578	65.0367	"m"	16	606	71	111	3978.97106
"549"	"Abel"	0	NA	NA	NA	NA	NA	108.588996	4799.71516	36.749477	"m"	16	606	71	231	3978.97106
"550"	"Abel"	0	NA	NA	NA	NA	NA	199.660995	2380.48756	46.864224	"m"	16	606	71	108	3978.97106
"551"	"Abel"	0	NA	NA	NA	NA	NA	99.083602	5674.4398	259.416567	"m"	16	606	71	338	3978.97106
"552"	"Abel"	0	NA	NA	NA	NA	NA	98	1952.61127	70.763718	"m"	16	606	71	35	3978.97106
"553"	"Abel"	0	NA	NA	NA	NA	NA	220.339004	1859.78882	109.556026	"m"	16	606	71	41	3978.97106
"554"	"Abel"	0	NA	NA	NA	NA	NA	210.373992	5638.42539	214.890286	"m"	16	606	71	118	3978.97106
"555"	"Abel"	0	NA	NA	NA	NA	NA	175.151	10573.6022	193.173908	"m"	16	606	71	136	3978.97106
"556"	"Abel"	0	NA	NA	NA	NA	NA	93.841903	3421.77917	29.478745	"m"	16	606	71	208	3978.97106
"557"	"Abel"	0	NA	NA	NA	NA	NA	111.491996	2183.89091	760.485686	"m"	16	606	71	170	3978.97106
"558"	"Abel"	0	NA	NA	NA	NA	NA	98	3972.54913	109.526969	"m"	16	606	71	359	3978.97106
"559"	"Abel"	0	NA	NA	NA	NA	NA	324.329986	5913.17583	45.772015	"m"	16	606	71	129	3978.97106
"560"	"Abel"	0	NA	NA	NA	NA	NA	113.325996	4006.35953	837.950208	"m"	16	606	71	6	3978.97106
"561"	"Abel"	0	NA	NA	NA	NA	NA	107.888999	7287.43921	1638.76924	"m"	16	606	71	191	3978.97106
"562"	"Abel"	0	NA	NA	NA	NA	NA	339	3379.13944	189.920566	"m"	16	606	71	652	3978.97106
"563"	"Abel"	0	NA	NA	NA	NA	NA	334.354003	6088.94929	150.918892	"m"	16	606	71	0	3978.97106
"564"	"Abel"	0	NA	NA	NA	NA	NA	118.606002	1617.28623	611.497383	"m"	16	606	71	493	3978.97106
"565"	"Abel"	0	NA	NA	NA	NA	NA	126.989997	2971.89597	930.462541	"m"	16	606	71	6	3978.97106
"566"	"Abel"	0	NA	NA	NA	NA	NA	251.324005	5795.88171	51.070647	"m"	16	606	71	NA	3978.97106
"567"	"Abel"	0	NA	NA	NA	NA	NA	105.511001	4254.01828	79.893525	"m"	16	606	71	172	3978.97106
"568"	"Abel"	0	NA	NA	NA	NA	NA	122.734001	2695.86163	133.304656	"m"	16	606	71	270	3978.97106
"569"	"Abel"	0	NA	NA	NA	NA	NA	108.565002	2827.11424	48.068796	"m"	16	606	71	133	3978.97106
"570"	"Abel"	0	NA	NA	NA	NA	NA	102	6194.12725	1054.26494	"m"	16	606	71	319	3978.97106
"571"	"Abel"	0	NA	NA	NA	NA	NA	119.981002	2127.56443	688.864691	"m"	16	606	71	96	3978.97106
"572"	"Abel"	0	NA	NA	NA	NA	NA	130.563003	3711.09275	1194.55706	"m"	16	606	71	166	3978.97106
"573"	"Abel"	0	NA	NA	NA	NA	NA	183	5311.85526	64.324464	"m"	16	606	71	4	3978.97106
"574"	"Abel"	0	NA	NA	NA	NA	NA	223.391998	5122.49254	51.0268	"m"	16	606	71	156	3978.97106
"575"	"Abel"	0	NA	NA	NA	NA	NA	176.410003	10701.6224	300.716513	"m"	16	606	71	51	3978.97106
"576"	"Abel"	0	NA	NA	NA	NA	NA	340.503997	2544.20595	85.229758	"m"	16	606	71	126	3978.97106
"577"	"Abel"	0	NA	NA	NA	NA	NA	232.593994	2848.86351	88.000534	"m"	16	606	71	41	3978.97106
"578"	"Abel"	0	NA	NA	NA	NA	NA	270.553009	8535.76356	304.545838	"m"	16	606	71	83	3978.97106
"579"	"Abel"	0	NA	NA	NA	NA	NA	247.354995	5139.00586	6.213731	"m"	16	606	71	75	3978.97106
"580"	"Abel"	0	NA	NA	NA	NA	NA	203	4725.21217	360.236774	"m"	16	606	71	433	3978.97106
"581"	"Abel"	0	NA	NA	NA	NA	NA	128.272003	3005.47504	319.083796	"m"	16	606	71	170	3978.97106
"582"	"Abel"	0	NA	NA	NA	NA	NA	289.309997	6813.05038	18.167673	"m"	16	606	71	873	3978.97106
"583"	"Abel"	0	NA	NA	NA	NA	NA	103.125999	4105.48895	458.773075	"m"	16	606	71	129	3978.97106
"584"	"Abel"	0	NA	NA	NA	NA	NA	115.314002	4689.19333	67.476418	"m"	16	606	71	18	3978.97106
"585"	"Abel"	0	NA	NA	NA	NA	NA	246.261993	4977.59395	115.055357	"m"	16	606	71	33	3978.97106
"586"	"Abel"	0	NA	NA	NA	NA	NA	98.636802	8621.32469	533.475777	"m"	16	606	71	4	3978.97106
"587"	"Abel"	0	NA	NA	NA	NA	NA	98.964797	6298.81088	958.344053	"m"	16	606	71	245	3978.97106
"588"	"Abel"	0	NA	NA	NA	NA	NA	138.007003	4145.18442	383.666356	"m"	16	606	71	301	3978.97106
"589"	"Abel"	0	NA	NA	NA	NA	NA	102.921997	3487.08652	428.882269	"m"	16	606	71	39	3978.97106
"590"	"Abel"	0	NA	NA	NA	NA	NA	155.912002	2849.42791	45.250024	"m"	16	606	71	262	3978.97106
"591"	"Abel"	0	NA	NA	NA	NA	NA	101.963996	3725.23651	155.883888	"m"	16	606	71	616	3978.97106
"592"	"Abel"	0	NA	NA	NA	NA	NA	210.498992	5856.01503	81.909117	"m"	16	606	71	18	3978.97106
"593"	"Abel"	0	NA	NA	NA	NA	NA	269.966003	6057.32738	475.529308	"m"	16	606	71	164	3978.97106
"594"	"Abel"	0	NA	NA	NA	NA	NA	126.730003	2385.73612	444.207099	"m"	16	606	71	186	3978.97106
"595"	"Abel"	0	NA	NA	NA	NA	NA	108.297996	3703.89098	564.294082	"m"	16	606	71	670	3978.97106
"596"	"Abel"	0	NA	NA	NA	NA	NA	96.5531	4664.07296	301.378439	"m"	16	606	71	3	3978.97106
"597"	"Abel"	0	NA	NA	NA	NA	NA	312.170989	4471.21773	31.798189	"m"	16	606	71	153	3978.97106
"598"	"Abel"	0	NA	NA	NA	NA	NA	178.735992	5557.20333	43.620165	"m"	16	606	71	8	3978.97106
"599"	"Abel"	0	NA	NA	NA	NA	NA	275.260009	6850.95008	64.176752	"m"	16	606	71	116	3978.97106
"600"	"Abel"	0	NA	NA	NA	NA	NA	339.52301	7113.14088	315.419012	"m"	16	606	71	166	3978.97106
"601"	"Abel"	0	NA	NA	NA	NA	NA	100.905998	3015.23617	619.949546	"m"	16	606	71	338	3978.97106
"602"	"Abel"	0	NA	NA	NA	NA	NA	269.421997	3852.60234	118.49061	"m"	16	606	71	68	3978.97106
"603"	"Abel"	0	NA	NA	NA	NA	NA	232.345993	5030.30254	15.282999	"m"	16	606	71	247	3978.97106
"604"	"Abel"	0	NA	NA	NA	NA	NA	257.325012	2197.12347	36.964846	"m"	16	606	71	564	3978.97106
"605"	"Abel"	0	NA	NA	NA	NA	NA	209.315002	1709.82208	63.162367	"m"	16	606	71	95	3978.97106
"606"	"Abel"	0	NA	NA	NA	NA	NA	419.182006	3655.06487	374.840849	"m"	16	606	71	19	3978.97106
"607"	"Abel"	0	NA	NA	NA	NA	NA	88.922203	4257.81575	29.519305	"m"	16	606	71	227	3978.97106
"608"	"Abel"	0	NA	NA	NA	NA	NA	144.009002	4694.34194	114.292682	"m"	16	606	71	611	3978.97106
"609"	"Abel"	0	NA	NA	NA	NA	NA	308.277008	4665.72362	63.732037	"m"	16	606	71	320	3978.97106
"610"	"Abel"	0	NA	NA	NA	NA	NA	104.904998	3110.31957	458.244866	"m"	16	606	71	240	3978.97106
"611"	"Abel"	0	NA	NA	NA	NA	NA	199.722	1899.57136	399.558776	"m"	16	606	71	21	3978.97106
"612"	"Abel"	0	NA	NA	NA	NA	NA	107.210998	5060.36519	395.701119	"m"	16	606	71	61	3978.97106
"613"	"Abel"	0	NA	NA	NA	NA	NA	115.745002	1765.39373	467.520741	"m"	16	606	71	46	3978.97106
"614"	"Abel"	0	NA	NA	NA	NA	NA	247.361999	5909.49323	85.794444	"m"	16	606	71	738	3978.97106
"615"	"Abel"	0	NA	NA	NA	NA	NA	212.307006	4271.77235	315.758276	"m"	16	606	71	128	3978.97106
"616"	"Abel"	0	NA	NA	NA	NA	NA	227.210998	2203.56014	101.058717	"m"	16	606	71	240	3978.97106
"617"	"Abel"	0	NA	NA	NA	NA	NA	188	5050.34716	23.416337	"m"	16	606	71	19	3978.97106
"618"	"Abel"	0	NA	NA	NA	NA	NA	318.742004	5812.80082	143.340306	"m"	16	606	71	359	3978.97106
"619"	"Abel"	0	NA	NA	NA	NA	NA	184.716995	4832.83024	16.156733	"m"	16	606	71	317	3978.97106
"620"	"Abel"	0	NA	NA	NA	NA	NA	238.882003	6462.90047	119.911729	"m"	16	606	71	NA	3978.97106
"621"	"Abel"	0	NA	NA	NA	NA	NA	115.208999	3345.71197	380.418353	"m"	16	606	71	360	3978.97106
"622"	"Abel"	0	NA	NA	NA	NA	NA	115.758003	6629.31426	839.657292	"m"	16	606	71	319	3978.97106
"623"	"Abel"	0	NA	NA	NA	NA	NA	241.130004	6405.38713	139.261769	"m"	16	606	71	153	3978.97106
"624"	"Abel"	0	NA	NA	NA	NA	NA	97.283401	5637.36844	638.994198	"m"	16	606	71	78	3978.97106
"625"	"Abel"	0	NA	NA	NA	NA	NA	117.654998	1916.84914	666.106579	"m"	16	606	71	110	3978.97106
"626"	"Abel"	0	NA	NA	NA	NA	NA	303.588989	3226.61051	87.054063	"m"	16	606	71	576	3978.97106
"627"	"Abel"	0	NA	NA	NA	NA	NA	93.288002	4297.20509	30.516487	"m"	16	606	71	57	3978.97106
"628"	"Abel"	0	NA	NA	NA	NA	NA	205	5198.34099	47.335137	"m"	16	606	71	3	3978.97106
"629"	"Abel"	0	NA	NA	NA	NA	NA	127.675003	5200.6713	52.300047	"m"	16	606	71	0	3978.97106
"630"	"Abel"	0	NA	NA	NA	NA	NA	101.526	6049.27103	124.850077	"m"	16	606	71	110	3978.97106
"631"	"Abel"	0	NA	NA	NA	NA	NA	169.955993	6677.55925	21.789518	"m"	16	606	71	424	3978.97106
"632"	"Abel"	0	NA	NA	NA	NA	NA	97.547401	5111.1523	788.837239	"m"	16	606	71	3	3978.97106
"633"	"Abel"	0	NA	NA	NA	NA	NA	285.033996	2517.38141	52.821126	"m"	16	606	71	9	3978.97106
"634"	"Abel"	0	NA	NA	NA	NA	NA	319	2047.96575	257.633286	"m"	16	606	71	213	3978.97106
"635"	"Abel"	0	NA	NA	NA	NA	NA	184.207	4890.36285	178.480817	"m"	16	606	71	110	3978.97106
"636"	"Abel"	0	NA	NA	NA	NA	NA	303	4731.01813	21.496382	"m"	16	606	71	673	3978.97106
"637"	"Abel"	0	NA	NA	NA	NA	NA	204	2957.25441	50.60634	"m"	16	606	71	32	3978.97106
"638"	"Abel"	0	NA	NA	NA	NA	NA	144.399002	3130.15621	192.169834	"m"	16	606	71	NA	3978.97106
"639"	"Abel"	0	NA	NA	NA	NA	NA	95	5049.3076	176.969682	"m"	16	606	71	170	3978.97106
"640"	"Abel"	0	NA	NA	NA	NA	NA	99.596603	7136.92247	1158.65319	"m"	16	606	71	40	3978.97106
"641"	"Abel"	0	NA	NA	NA	NA	NA	331.175994	4478.64544	188.716745	"m"	16	606	71	346	3978.97106
"642"	"Abel"	0	NA	NA	NA	NA	NA	141.615997	1346.12513	316.183678	"m"	16	606	71	27	3978.97106
"643"	"Abel"	0	NA	NA	NA	NA	NA	278	6813.20063	56.387831	"m"	16	606	71	344	3978.97106
"644"	"Abel"	0	NA	NA	NA	NA	NA	119.905998	2976.01795	68.442038	"m"	16	606	71	325	3978.97106
"645"	"Abel"	0	NA	NA	NA	NA	NA	117.527999	3209.02177	800.448808	"m"	16	606	71	136	3978.97106
"646"	"Abel"	0	NA	NA	NA	NA	NA	108.496002	6191.8154	94.064668	"m"	16	606	71	45	3978.97106
"647"	"Abel"	0	NA	NA	NA	NA	NA	96	5433.52478	345.946224	"m"	16	606	71	328	3978.97106
"648"	"Abel"	0	NA	NA	NA	NA	NA	121.658996	7135.79882	1498.29017	"m"	16	606	71	NA	3978.97106
"649"	"Abel"	0	NA	NA	NA	NA	NA	111.266998	5815.7054	343.761612	"m"	16	606	71	29	3978.97106
"650"	"Abel"	0	NA	NA	NA	NA	NA	151.639007	6145.76907	141.663313	"m"	16	606	71	652	3978.97106
"651"	"Abel"	0	NA	NA	NA	NA	NA	255.416	2881.09284	177.401825	"m"	16	606	71	13	3978.97106
"652"	"Abel"	0	NA	NA	NA	NA	NA	275.855987	6040.22115	13.134519	"m"	16	606	71	224	3978.97106
"653"	"Abel"	0	NA	NA	NA	NA	NA	119.361	4610.75476	372.771074	"m"	16	606	71	229	3978.97106
"654"	"Abel"	0	NA	NA	NA	NA	NA	104.719001	6416.15256	822.804049	"m"	16	606	71	50	3978.97106
"655"	"Abel"	0	NA	NA	NA	NA	NA	226.384002	9734.74587	301.007185	"m"	16	606	71	213	3978.97106
"656"	"Abel"	0	NA	NA	NA	NA	NA	109.989997	8592.52418	872.641354	"m"	16	606	71	41	3978.97106
"657"	"Abel"	0	NA	NA	NA	NA	NA	141.477005	3928.27773	763.01321	"m"	16	606	71	293	3978.97106
"658"	"Abel"	0	NA	NA	NA	NA	NA	167.621994	4174.13488	84.228347	"m"	16	606	71	167	3978.97106
"659"	"Abel"	0	NA	NA	NA	NA	NA	302.144012	4140.96458	308.693407	"m"	16	606	71	33	3978.97106
"660"	"Abel"	0	NA	NA	NA	NA	NA	402.200988	3301.74879	244.130761	"m"	16	606	71	142	3978.97106
"661"	"Abel"	0	NA	NA	NA	NA	NA	264.355987	4372.63073	216.608636	"m"	16	606	71	9	3978.97106
"662"	"Abel"	0	NA	NA	NA	NA	NA	300.026	6803.86615	146.956835	"m"	16	606	71	238	3978.97106
"663"	"Abel"	0	NA	NA	NA	NA	NA	168.309005	4655.95169	46.744945	"m"	16	606	71	49	3978.97106
"664"	"Abel"	0	NA	NA	NA	NA	NA	133.164001	6456.27785	73.491036	"m"	16	606	71	NA	3978.97106
"665"	"Abel"	0	NA	NA	NA	NA	NA	113.782997	7825.29459	1776.94254	"m"	16	606	71	9	3978.97106
"666"	"Abel"	0	NA	NA	NA	NA	NA	295	7135.84936	138.860906	"m"	16	606	71	3	3978.97106
"667"	"Abel"	0	NA	NA	NA	NA	NA	105.184997	1181.96453	276.660368	"m"	16	606	71	94	3978.97106
"668"	"Abel"	0	NA	NA	NA	NA	NA	382.16101	3488.25636	85.652993	"m"	16	606	71	25	3978.97106
"669"	"Abel"	0	NA	NA	NA	NA	NA	96.763397	3537.06816	312.559038	"m"	16	606	71	4	3978.97106
"670"	"Abel"	0	NA	NA	NA	NA	NA	101.037002	6077.17583	750.233604	"m"	16	606	71	267	3978.97106
"671"	"Abel"	0	NA	NA	NA	NA	NA	344.100006	2637.36641	10.493466	"m"	16	606	71	20	3978.97106
"672"	"Abel"	0	NA	NA	NA	NA	NA	99.3068	7928.36997	1184.65399	"m"	16	606	71	167	3978.97106
"673"	"Abel"	0	NA	NA	NA	NA	NA	88.4617	4860.95531	110.407298	"m"	16	606	71	31	3978.97106
"674"	"Abel"	0	NA	NA	NA	NA	NA	250	7969.37578	90.303027	"m"	16	606	71	44	3978.97106
"675"	"Abel"	0	NA	NA	NA	NA	NA	101.316001	5232.17221	757.103457	"m"	16	606	71	330	3978.97106
"676"	"Abel"	0	NA	NA	NA	NA	NA	175.725997	9842.59898	170.489725	"m"	16	606	71	27	3978.97106
"677"	"Abel"	0	NA	NA	NA	NA	NA	165	1273.2076	131.396373	"m"	16	606	71	251	3978.97106
"678"	"Abel"	0	NA	NA	NA	NA	NA	223.044006	9696.03822	354.990353	"m"	16	606	71	525	3978.97106
"679"	"Abel"	0	NA	NA	NA	NA	NA	116.449996	1437.32489	660.089476	"m"	16	606	71	227	3978.97106
"680"	"Abel"	0	NA	NA	NA	NA	NA	232	4242.66092	129.516234	"m"	16	606	71	612	3978.97106
"681"	"Abel"	0	NA	NA	NA	NA	NA	261.195007	6809.00274	140.120727	"m"	16	606	71	493	3978.97106
"682"	"Abel"	0	NA	NA	NA	NA	NA	145.425994	1962.07511	371.457222	"m"	16	606	71	65	3978.97106
"683"	"Abel"	0	NA	NA	NA	NA	NA	288.596984	6339.8175	68.372532	"m"	16	606	71	67	3978.97106
"684"	"Abel"	0	NA	NA	NA	NA	NA	96.552597	5419.18879	99.662477	"m"	16	606	71	173	3978.97106
"685"	"Abel"	0	NA	NA	NA	NA	NA	213.322998	8161.49127	49.998786	"m"	16	606	71	133	3978.97106
"686"	"Abel"	0	NA	NA	NA	NA	NA	345.131988	4258.38696	238.247622	"m"	16	606	71	13	3978.97106
"687"	"Abel"	0	NA	NA	NA	NA	NA	92.010002	4583.40104	264.112517	"m"	16	606	71	16	3978.97106
"688"	"Abel"	0	NA	NA	NA	NA	NA	110.710998	4351.81933	1083.98031	"m"	16	606	71	128	3978.97106
"689"	"Abel"	0	NA	NA	NA	NA	NA	299.834014	6141.83558	180.362847	"m"	16	606	71	413	3978.97106
"690"	"Abel"	0	NA	NA	NA	NA	NA	102.254997	7554.09307	1600.74529	"m"	16	606	71	12	3978.97106
"691"	"Abel"	0	NA	NA	NA	NA	NA	397.335998	3371.36042	355.560497	"m"	16	606	71	119	3978.97106
"692"	"Abel"	0	NA	NA	NA	NA	NA	158.531005	6246.87952	150.909222	"m"	16	606	71	NA	3978.97106
"693"	"Abel"	0	NA	NA	NA	NA	NA	300.894012	7204.94381	120.523579	"m"	16	606	71	269	3978.97106
"694"	"Abel"	0	NA	NA	NA	NA	NA	102.049003	5773.05047	437.178328	"m"	16	606	71	190	3978.97106
"695"	"Abel"	0	NA	NA	NA	NA	NA	127.762001	5513.0033	95.517894	"m"	16	606	71	0	3978.97106
"696"	"Abel"	0	NA	NA	NA	NA	NA	243.212997	5340.60221	156.891801	"m"	16	606	71	280	3978.97106
"697"	"Abel"	0	NA	NA	NA	NA	NA	129.037002	3512.91243	904.907577	"m"	16	606	71	140	3978.97106
"698"	"Abel"	0	NA	NA	NA	NA	NA	151.108993	5531.90646	159.195608	"m"	16	606	71	349	3978.97106
"699"	"Abel"	0	NA	NA	NA	NA	NA	100.441001	7009.25154	1082.95739	"m"	16	606	71	325	3978.97106
"700"	"Abel"	0	NA	NA	NA	NA	NA	256.217987	3814.03632	166.522243	"m"	16	606	71	164	3978.97106
"701"	"Abel"	0	NA	NA	NA	NA	NA	99.543701	6534.62617	429.173859	"m"	16	606	71	324	3978.97106
"702"	"Abel"	0	NA	NA	NA	NA	NA	136.742996	2813.45068	76.562078	"m"	16	606	71	418	3978.97106
"703"	"Abel"	0	NA	NA	NA	NA	NA	286.697998	7291.16794	136.062538	"m"	16	606	71	37	3978.97106
"704"	"Abel"	0	NA	NA	NA	NA	NA	111.087997	2316.19994	930.783152	"m"	16	606	71	176	3978.97106
"705"	"Abel"	0	NA	NA	NA	NA	NA	111.597999	3329.42284	172.781004	"m"	16	606	71	65	3978.97106
"706"	"Abel"	0	NA	NA	NA	NA	NA	239.658004	5949.20467	242.374485	"m"	16	606	71	0	3978.97106
"707"	"Abel"	0	NA	NA	NA	NA	NA	122.716003	1483.82767	475.691018	"m"	16	606	71	64	3978.97106
"708"	"Abel"	0	NA	NA	NA	NA	NA	81.627601	3810.12565	180.777201	"m"	16	606	71	75	3978.97106
"709"	"Abel"	0	NA	NA	NA	NA	NA	282.462005	7906.54304	193.800023	"m"	16	606	71	118	3978.97106
"710"	"Abel"	0	NA	NA	NA	NA	NA	123	2415.6968	396.878776	"m"	16	606	71	216	3978.97106
"711"	"Abel"	0	NA	NA	NA	NA	NA	191.979995	976.135058	271.574522	"m"	16	606	71	6	3978.97106
"712"	"Abel"	0	NA	NA	NA	NA	NA	114.522003	2035.77565	657.851438	"m"	16	606	71	20	3978.97106
"713"	"Abel"	0	NA	NA	NA	NA	NA	182.154998	4065.79397	2.642922	"m"	16	606	71	112	3978.97106
"714"	"Abel"	0	NA	NA	NA	NA	NA	228.893997	7294.05946	14.581351	"m"	16	606	71	304	3978.97106
"715"	"Abel"	0	NA	NA	NA	NA	NA	105.736999	6022.94267	468.321735	"m"	16	606	71	2	3978.97106
"716"	"Abel"	0	NA	NA	NA	NA	NA	133.453002	4046.78704	67.241983	"m"	16	606	71	4	3978.97106
"717"	"Abel"	0	NA	NA	NA	NA	NA	215.182998	2751.46439	13.831699	"m"	16	606	71	38	3978.97106
"718"	"Abel"	0	NA	NA	NA	NA	NA	316.915985	5927.86696	286.067653	"m"	16	606	71	127	3978.97106
"719"	"Abel"	0	NA	NA	NA	NA	NA	98.583198	5582.52851	9.334447	"m"	16	606	71	71	3978.97106
"720"	"Abel"	0	NA	NA	NA	NA	NA	209	3857.2443	114.876596	"m"	16	606	71	55	3978.97106
"721"	"Abel"	0	NA	NA	NA	NA	NA	228	3678.95246	68.075467	"m"	16	606	71	194	3978.97106
"722"	"Abel"	0	NA	NA	NA	NA	NA	95.262298	3696.56421	163.561435	"m"	16	606	71	302	3978.97106
"723"	"Abel"	0	NA	NA	NA	NA	NA	90.829803	4482.80491	161.74563	"m"	16	606	71	261	3978.97106
"724"	"Abel"	0	NA	NA	NA	NA	NA	225.173995	8592.5895	177.832829	"m"	16	606	71	200	3978.97106
"725"	"Abel"	0	NA	NA	NA	NA	NA	208.725006	5622.3879	156.727771	"m"	16	606	71	0	3978.97106
"726"	"Abel"	0	NA	NA	NA	NA	NA	92.687896	3047.88991	235.108409	"m"	16	606	71	207	3978.97106
"727"	"Abel"	0	NA	NA	NA	NA	NA	97.392898	3233.51955	631.156072	"m"	16	606	71	85	3978.97106
"728"	"Abel"	0	NA	NA	NA	NA	NA	405.316009	2705.8952	367.658438	"m"	16	606	71	66	3978.97106
"729"	"Abel"	0	NA	NA	NA	NA	NA	317.350006	7350.27921	277.683199	"m"	16	606	71	233	3978.97106
"730"	"Abel"	0	NA	NA	NA	NA	NA	100.833	4372.72016	313.115716	"m"	16	606	71	220	3978.97106
"731"	"Abel"	0	NA	NA	NA	NA	NA	171.339996	1285.84229	20.741781	"m"	16	606	71	122	3978.97106
"732"	"Abel"	0	NA	NA	NA	NA	NA	199.356002	9361.09028	54.866888	"m"	16	606	71	298	3978.97106
"733"	"Abel"	0	NA	NA	NA	NA	NA	97	5644.89038	713.083856	"m"	16	606	71	319	3978.97106
"734"	"Abel"	0	NA	NA	NA	NA	NA	97	8397.24354	791.654645	"m"	16	606	71	224	3978.97106
"735"	"Abel"	0	NA	NA	NA	NA	NA	102.643997	3992.5109	549.9262	"m"	16	606	71	238	3978.97106
"736"	"Abel"	0	NA	NA	NA	NA	NA	93	3967.76937	281.750031	"m"	16	606	71	79	3978.97106
"737"	"Abel"	0	NA	NA	NA	NA	NA	268.493011	8202.69953	30.121924	"m"	16	606	71	118	3978.97106
"738"	"Abel"	0	NA	NA	NA	NA	NA	265.920989	8277.68222	92.234887	"m"	16	606	71	39	3978.97106
"739"	"Abel"	0	NA	NA	NA	NA	NA	129.882995	1077.37597	135.241081	"m"	16	606	71	157	3978.97106
"740"	"Abel"	0	NA	NA	NA	NA	NA	95.408203	4844.17255	130.883808	"m"	16	606	71	493	3978.97106
"741"	"Abel"	0	NA	NA	NA	NA	NA	98.450599	3697.21647	54.019302	"m"	16	606	71	136	3978.97106
"742"	"Abel"	0	NA	NA	NA	NA	NA	123.558998	6924.50469	1135.19003	"m"	16	606	71	NA	3978.97106
"743"	"Abel"	0	NA	NA	NA	NA	NA	369.348999	4079.26851	254.887817	"m"	16	606	71	107	3978.97106
"744"	"Abel"	0	NA	NA	NA	NA	NA	386.630004	3784.0777	38.500429	"m"	16	606	71	85	3978.97106
"745"	"Abel"	0	NA	NA	NA	NA	NA	256.933013	7083.3864	162.076024	"m"	16	606	71	1	3978.97106
"746"	"Abel"	0	NA	NA	NA	NA	NA	272	7050.90857	223.228538	"m"	16	606	71	164	3978.97106
"747"	"Abel"	0	NA	NA	NA	NA	NA	241.722	3449.76829	310.659345	"m"	16	606	71	584	3978.97106
"748"	"Abel"	0	NA	NA	NA	NA	NA	253.214996	5857.49422	222.22377	"m"	16	606	71	493	3978.97106
"749"	"Abel"	0	NA	NA	NA	NA	NA	194.158004	5302.24494	177.647334	"m"	16	606	71	239	3978.97106
"750"	"Abel"	0	NA	NA	NA	NA	NA	112.060997	2432.00237	185.878342	"m"	16	606	71	3	3978.97106
"751"	"Abel"	0	NA	NA	NA	NA	NA	101.944	5216.48254	378.538449	"m"	16	606	71	278	3978.97106
"752"	"Abel"	0	NA	NA	NA	NA	NA	114.981002	4118.80567	413.890484	"m"	16	606	71	11	3978.97106
"753"	"Abel"	0	NA	NA	NA	NA	NA	266.069	8346.28012	163.589788	"m"	16	606	71	277	3978.97106
"754"	"Abel"	0	NA	NA	NA	NA	NA	115.008003	3654.68529	527.510211	"m"	16	606	71	118	3978.97106
"755"	"Abel"	0	NA	NA	NA	NA	NA	167.848007	10747.3593	52.060363	"m"	16	606	71	45	3978.97106
"756"	"Abel"	0	NA	NA	NA	NA	NA	378.949005	6708.05911	222.791598	"m"	16	606	71	476	3978.97106
"757"	"Abel"	0	NA	NA	NA	NA	NA	257.00299	5017.15417	284.750997	"m"	16	606	71	19	3978.97106
"758"	"Abel"	0	NA	NA	NA	NA	NA	199.555999	1538.66206	171.157786	"m"	16	606	71	28	3978.97106
"759"	"Abel"	0	NA	NA	NA	NA	NA	119.137001	2955.92798	225.31253	"m"	16	606	71	NA	3978.97106
"760"	"Abel"	0	NA	NA	NA	NA	NA	170	2777.14023	30.020926	"m"	16	606	71	621	3978.97106
"761"	"Abel"	0	NA	NA	NA	NA	NA	237	5814.61176	24.334745	"m"	16	606	71	301	3978.97106
"762"	"Abel"	0	NA	NA	NA	NA	NA	268.348999	7550.75955	131.404179	"m"	16	606	71	260	3978.97106
"763"	"Abel"	0	NA	NA	NA	NA	NA	265.98999	2686.18199	186.775131	"m"	16	606	71	434	3978.97106
"764"	"Abel"	0	NA	NA	NA	NA	NA	117.157997	1402.39478	594.189374	"m"	16	606	71	68	3978.97106
"765"	"Abel"	0	NA	NA	NA	NA	NA	98.309402	6605.06653	1287.83867	"m"	16	606	71	NA	3978.97106
"766"	"Abel"	0	NA	NA	NA	NA	NA	359.075988	3408.09583	20.660933	"m"	16	606	71	111	3978.97106
"767"	"Abel"	0	NA	NA	NA	NA	NA	216.466003	9365.8975	569.045782	"m"	16	606	71	16	3978.97106
"768"	"Abel"	0	NA	NA	NA	NA	NA	195.429	3512.84515	322.310029	"m"	16	606	71	525	3978.97106
"769"	"Abel"	0	NA	NA	NA	NA	NA	202.908996	8481.48066	87.337887	"m"	16	606	71	112	3978.97106
"770"	"Abel"	0	NA	NA	NA	NA	NA	293.084991	4473.62067	374.200712	"m"	16	606	71	122	3978.97106
"771"	"Abel"	0	NA	NA	NA	NA	NA	120.422996	6535.06895	499.248565	"m"	16	606	71	493	3978.97106
"772"	"Abel"	0	NA	NA	NA	NA	NA	266.106994	7480.2363	73.434571	"m"	16	606	71	194	3978.97106
"773"	"Abel"	0	NA	NA	NA	NA	NA	113.463996	6760.05445	1156.49034	"m"	16	606	71	86	3978.97106
"774"	"Abel"	0	NA	NA	NA	NA	NA	234.628005	5925.41614	195.230343	"m"	16	606	71	236	3978.97106
"775"	"Abel"	0	NA	NA	NA	NA	NA	140	3559.76648	1188.05147	"m"	16	606	71	213	3978.97106
"776"	"Abel"	0	NA	NA	NA	NA	NA	320.747009	4438.77661	86.409239	"m"	16	606	71	408	3978.97106
"777"	"Abel"	0	NA	NA	NA	NA	NA	181.962005	9811.46365	30.032	"m"	16	606	71	113	3978.97106
"778"	"Abel"	0	NA	NA	NA	NA	NA	108.552001	7234.7274	1430.55364	"m"	16	606	71	116	3978.97106
"779"	"Abel"	0	NA	NA	NA	NA	NA	201.643005	5129.31093	303.193158	"m"	16	606	71	152	3978.97106
"780"	"Abel"	0	NA	NA	NA	NA	NA	176.912002	4524.96729	7.944516	"m"	16	606	71	288	3978.97106
"781"	"Abel"	0	NA	NA	NA	NA	NA	98	5512.72888	12.870757	"m"	16	606	71	224	3978.97106
"782"	"Alex"	1	"13/10/2011"	1	13	10	2011	132.406	555.531719	337.010932	"m"	12	672	100	0	555.531719
"783"	"Alex"	1	"14/10/2011"	0	14	10	2011	122.376	296.842098	237.086949	"m"	12	672	100	1	555.531719
"784"	"Alex"	1	"19/10/2011"	0	19	10	2011	155.855	1126.71804	74.7194605	"m"	12	672	100	6	555.531719
"785"	"Alex"	1	"21/10/2011"	0	21	10	2011	151	1217.18643	12.8691609	"m"	12	672	100	8	555.531719
"786"	"Alex"	1	"24/10/2011"	0	24	10	2011	187.83	1176.79394	212.646959	"m"	12	672	100	11	555.531719
"787"	"Alex"	1	"31/10/2011"	0	31	10	2011	188.78	1333.43875	39.7912788	"m"	12	672	100	18	555.531719
"788"	"Alex"	1	"05/11/2011"	0	5	11	2011	174.638	1502.9159	20.5187125	"m"	12	672	100	23	555.531719
"789"	"Alex"	1	"09/11/2011"	0	9	11	2011	153.998	582.321402	6.72136996	"m"	12	672	100	27	555.531719
"790"	"Alex"	1	"13/11/2011"	0	13	11	2011	129.056	644.513272	105.789989	"m"	12	672	100	31	555.531719
"791"	"Alex"	1	"21/11/2011"	0	21	11	2011	115.124	769.865854	57.5729674	"m"	12	672	100	39	555.531719
"792"	"Alex"	1	"22/11/2011"	0	22	11	2011	120.123	1064.05915	323.93828	"m"	12	672	100	40	555.531719
"793"	"Alex"	1	"25/11/2011"	0	25	11	2011	120.123	1087.44848	346.946597	"m"	12	672	100	43	555.531719
"794"	"Alex"	1	"28/11/2011"	0	28	11	2011	112.921	1221.60206	475.823701	"m"	12	672	100	46	555.531719
"795"	"Alex"	1	"29/11/2011"	0	29	11	2011	115.73	1249.3937	504.3199	"m"	12	672	100	47	555.531719
"796"	"Alex"	1	"30/11/2011"	0	30	11	2011	115.73	1249.3937	504.3199	"m"	12	672	100	48	555.531719
"797"	"Alex"	1	"01/12/2011"	0	1	12	2011	115	1112.72345	367.495871	"m"	12	672	100	49	555.531719
"798"	"Alex"	1	"02/12/2011"	0	2	12	2011	114.766	1101.8029	356.093588	"m"	12	672	100	50	555.531719
"799"	"Alex"	1	"03/12/2011"	0	3	12	2011	115.098	1271.1059	525.700717	"m"	12	672	100	51	555.531719
"800"	"Alex"	1	"18/12/2011"	0	18	12	2011	117.826	1241.30735	496.660408	"m"	12	672	100	66	555.531719
"801"	"Alex"	1	"21/12/2011"	0	21	12	2011	115.73	1242.14322	497.353269	"m"	12	672	100	69	555.531719
"802"	"Alex"	1	"24/12/2011"	0	24	12	2011	110.885	1565.33169	664.760178	"m"	12	672	100	72	555.531719
"803"	"Alex"	1	"27/12/2011"	0	27	12	2011	110.885	1569.06205	665.793231	"m"	12	672	100	75	555.531719
"804"	"Alex"	1	"30/12/2011"	0	30	12	2011	110.162	1579.94178	678.291145	"m"	12	672	100	78	555.531719
"805"	"Alex"	1	"02/01/2012"	0	2	1	2012	113.209	1566.35786	643.836654	"m"	12	672	100	81	555.531719
"806"	"Alex"	1	"06/01/2012"	0	6	1	2012	118.634	1791.60404	756.818252	"m"	12	672	100	85	555.531719
"807"	"Alex"	1	"10/01/2012"	0	10	1	2012	123.187	905.324339	18.8803433	"m"	12	672	100	89	555.531719
"808"	"Alex"	1	"13/01/2012"	0	13	1	2012	111.462	1563.62122	656.777245	"m"	12	672	100	92	555.531719
"809"	"Alex"	1	"15/01/2012"	0	15	1	2012	110.885	1576.02566	668.971006	"m"	12	672	100	94	555.531719
"810"	"Alex"	1	"17/01/2012"	0	17	1	2012	110.885	1583.80252	659.058017	"m"	12	672	100	96	555.531719
"811"	"Alex"	1	"19/01/2012"	0	19	1	2012	107.292	1625.60818	643.368275	"m"	12	672	100	98	555.531719
"812"	"Alex"	1	"27/01/2012"	0	27	1	2012	127.651	801.622314	63.5402538	"m"	12	672	100	106	555.531719
"813"	"Alex"	1	"27/01/2012"	0	27	1	2012	132.216	866.184128	131.492618	"m"	12	672	100	106	555.531719
"814"	"Alex"	1	"28/01/2012"	0	28	1	2012	127.533	538.24816	159.922423	"m"	12	672	100	107	555.531719
"815"	"Alex"	1	"31/01/2012"	0	31	1	2012	165.533	493.699571	10.3393597	"m"	12	672	100	110	555.531719
"816"	"Alex"	1	"01/02/2012"	0	1	2	2012	123.761	218.252953	136.191999	"m"	12	672	100	111	555.531719
"817"	"Alex"	1	"01/02/2012"	0	1	2	2012	127.741	488.064727	354.667179	"m"	12	672	100	111	555.531719
"818"	"Alex"	1	"01/02/2012"	0	1	2	2012	130.892	576.718491	333.858781	"m"	12	672	100	111	555.531719
"819"	"Alex"	1	"03/02/2012"	0	3	2	2012	127.587	788.183784	221.797653	"m"	12	672	100	113	555.531719
"820"	"Alex"	1	"11/02/2012"	0	11	2	2012	189.851	1869.1381	9.126811672	"m"	12	672	100	121	555.531719
"821"	"Alex"	1	"13/02/2012"	0	13	2	2012	208.026	1280.08998	43.9492754	"m"	12	672	100	123	555.531719
"822"	"Alex"	1	"19/02/2012"	0	19	2	2012	173	1600.35015	228.788473	"m"	12	672	100	129	555.531719
"823"	"Alex"	1	"21/02/2012"	0	21	2	2012	136.198	1257.74869	25.9824137	"m"	12	672	100	131	555.531719
"824"	"Alex"	1	"24/02/2012"	0	24	2	2012	149	386.802311	173.329317	"m"	12	672	100	134	555.531719
"825"	"Alex"	1	"26/02/2012"	0	26	2	2012	122.272	85.4683396	33.8254968	"m"	12	672	100	136	555.531719
"826"	"Alex"	1	"29/02/2012"	0	29	2	2012	148.377	411.699147	181.753182	"m"	12	672	100	139	555.531719
"827"	"Alex"	1	"01/03/2012"	0	1	3	2012	120.721	150.898991	114.470342	"m"	12	672	100	140	555.531719
"828"	"Alex"	1	"07/03/2012"	0	7	3	2012	152.265	497.551626	93.5218508	"m"	12	672	100	146	555.531719
"829"	"Alex"	1	"11/03/2012"	0	11	3	2012	161.294	490.972553	11.3045279	"m"	12	672	100	150	555.531719
"830"	"Alex"	1	"13/03/2012"	0	13	3	2012	163.127	464.700723	12.7211272	"m"	12	672	100	152	555.531719
"831"	"Alex"	1	"14/03/2012"	0	14	3	2012	156.495	1232.03596	53.7877999	"m"	12	672	100	153	555.531719
"832"	"Alex"	1	"18/03/2012"	0	18	3	2012	153.559	1266.11306	88.8266894	"m"	12	672	100	157	555.531719
"833"	"Alex"	1	"11/06/2012"	0	11	6	2012	236	1638.89817	162.841705	"m"	12	672	100	242	555.531719
"834"	"Alex"	1	"16/06/2012"	0	16	6	2012	206.397	1898.23629	270.174848	"m"	12	672	100	247	555.531719
"835"	"Alex"	1	"19/06/2012"	0	19	6	2012	202	1807.04258	52.7265332	"m"	12	672	100	250	555.531719
"836"	"Alex"	1	"21/06/2012"	0	21	6	2012	220.49	2593.55406	1.8110687	"m"	12	672	100	252	555.531719
"837"	"Alex"	1	"25/06/2012"	0	25	6	2012	128.492	1186.71789	85.3764871	"m"	12	672	100	256	555.531719
"838"	"Alex"	1	"07/07/2012"	0	7	7	2012	211.796	1266.95241	48.3867162	"m"	12	672	100	268	555.531719
"839"	"Alex"	1	"08/07/2012"	0	8	7	2012	225	2316.75271	32.5372954	"m"	12	672	100	269	555.531719
"840"	"Alex"	1	"09/07/2012"	0	9	7	2012	148.244	687.980659	108.145172	"m"	12	672	100	270	555.531719
"841"	"Alex"	1	"11/07/2012"	0	11	7	2012	250.805	1765.05076	272.431123	"m"	12	672	100	272	555.531719
"842"	"Alex"	1	"13/07/2012"	0	13	7	2012	210.558	1740.72495	119.153428	"m"	12	672	100	274	555.531719
"843"	"Alex"	1	"16/07/2012"	0	16	7	2012	166.598	1641.14789	15.3860606	"m"	12	672	100	277	555.531719
"844"	"Alex"	1	"18/07/2012"	0	18	7	2012	250.805	1756.34121	264.383171	"m"	12	672	100	279	555.531719
"845"	"Alex"	1	"20/07/2012"	0	20	7	2012	185.194	1908.33958	151.06569	"m"	12	672	100	281	555.531719
"846"	"Alex"	1	"24/07/2012"	0	24	7	2012	212.496	2378.14111	13.4620398	"m"	12	672	100	285	555.531719
"847"	"Alex"	1	"06/08/2012"	0	6	8	2012	184.239	3080.33003	228.249378	"m"	12	672	100	298	555.531719
"848"	"Alex"	1	"08/08/2012"	0	8	8	2012	188.158	2622.34605	139.362525	"m"	12	672	100	300	555.531719
"849"	"Alex"	1	"10/08/2012"	0	10	8	2012	188.158	2621.99797	122.641419	"m"	12	672	100	302	555.531719
"850"	"Alex"	1	"11/08/2012"	0	11	8	2012	203.664	1940.39157	261.126554	"m"	12	672	100	303	555.531719
"851"	"Alex"	1	"16/08/2012"	0	16	8	2012	250.805	1763.38277	271.389621	"m"	12	672	100	308	555.531719
"852"	"Alex"	1	"17/08/2012"	0	17	8	2012	176	2201.22494	248.7083	"m"	12	672	100	309	555.531719
"853"	"Alex"	1	"07/09/2012"	0	7	9	2012	237	2577.48996	160.259982	"m"	12	672	100	330	555.531719
"854"	"Alex"	1	"14/09/2012"	0	14	9	2012	189.152	2710.45837	110.915821	"m"	12	672	100	337	555.531719
"855"	"Alex"	1	"25/09/2012"	0	25	9	2012	108.838	3742.78441	541.6247	"m"	12	672	100	348	555.531719
"856"	"Alex"	1	"26/09/2012"	0	26	9	2012	108.838	3742.78441	541.6247	"m"	12	672	100	349	555.531719
"857"	"Alex"	1	"26/09/2012"	0	26	9	2012	184.46	2916.68819	201.901556	"m"	12	672	100	349	555.531719
"858"	"Alex"	1	"09/10/2012"	0	9	10	2012	119.481	3854.67896	198.824663	"m"	12	672	100	362	555.531719
"859"	"Alex"	1	"15/10/2012"	0	15	10	2012	368.268	2636.95874	450.285122	"m"	12	672	100	368	555.531719
"860"	"Alex"	1	"19/10/2012"	0	19	10	2012	303.634	2226.69441	355.295185	"m"	12	672	100	372	555.531719
"861"	"Alex"	1	"20/11/2012"	0	20	11	2012	240.143	1676.02932	191.856852	"m"	12	672	100	404	555.531719
"862"	"Alex"	1	"09/12/2012"	0	9	12	2012	117.972	3802.50017	196.449026	"m"	12	672	100	423	555.531719
"863"	"Alex"	1	"11/03/2013"	0	11	3	2013	187.232	2730.30652	1.503270059	"m"	12	672	100	515	555.531719
"864"	"Alex"	1	"16/04/2013"	0	16	4	2013	187.957	2684.32459	113.451063	"m"	12	672	100	551	555.531719
"865"	"Alex"	1	"06/05/2013"	0	6	5	2013	187.957	2684.32459	113.451063	"m"	12	672	100	571	555.531719
"866"	"Alex"	1	"25/06/2013"	0	25	6	2013	183.19	2850.08258	145.248938	"m"	12	672	100	621	555.531719
"867"	"Alex"	1	"08/07/2013"	0	8	7	2013	158.431	1262.27538	133.850413	"m"	12	672	100	634	555.531719
"868"	"Alex"	1	"11/07/2013"	0	11	7	2013	181.276	2689.44534	188.511202	"m"	12	672	100	637	555.531719
"869"	"Alex"	1	"16/07/2013"	0	16	7	2013	135.961	2680.58546	94.3022685	"m"	12	672	100	642	555.531719
"870"	"Alex"	1	"30/07/2013"	0	30	7	2013	118.888	2706.16479	56.3934415	"m"	12	672	100	656	555.531719
"871"	"Alex"	1	"05/08/2013"	0	5	8	2013	145.649	3208.43916	204.963189	"m"	12	672	100	662	555.531719
"872"	"Alex"	1	"05/08/2013"	0	5	8	2013	179.697	2803.44503	86.5123368	"m"	12	672	100	662	555.531719
"873"	"Alex"	1	"16/08/2013"	0	16	8	2013	198.074	2652.97618	80.6123269	"m"	12	672	100	673	555.531719
"874"	"Alex"	1	"16/08/2013"	0	16	8	2013	96.5167	2617.85455	358.620335	"m"	12	672	100	673	555.531719
"875"	"Alex"	1	"17/08/2013"	0	17	8	2013	179.591	2700.20544	18.436153	"m"	12	672	100	674	555.531719
"876"	"Alex"	1	"28/08/2013"	0	28	8	2013	201.006	2351.40147	189.300993	"m"	12	672	100	685	555.531719
"877"	"Alex"	1	"17/09/2013"	0	17	9	2013	190.748	2712.81796	98.8914596	"m"	12	672	100	705	555.531719
"878"	"Alex"	1	"17/09/2013"	0	17	9	2013	193.286	2607.20988	143.329429	"m"	12	672	100	705	555.531719
"879"	"Alex"	1	"22/09/2013"	0	22	9	2013	193.286	2586.63932	144.092995	"m"	12	672	100	710	555.531719
"880"	"Alex"	1	"20/10/2013"	0	20	10	2013	187.957	2685.69962	112.500251	"m"	12	672	100	738	555.531719
"881"	"Alex"	1	NA	0	NA	NA	NA	189.9	2587.71681	142.085577	"m"	12	672	100	NA	555.531719
"882"	"Alex"	0	NA	NA	NA	NA	NA	199.613006	9757.88504	255.247992	"m"	12	672	100	41	555.531719
"883"	"Alex"	0	NA	NA	NA	NA	NA	99	4033.18808	270.198772	"m"	12	672	100	NA	555.531719
"884"	"Alex"	0	NA	NA	NA	NA	NA	105.778999	4416.56153	1053.2673	"m"	12	672	100	287	555.531719
"885"	"Alex"	0	NA	NA	NA	NA	NA	168.930999	10393.1011	72.418299	"m"	12	672	100	1068	555.531719
"886"	"Alex"	0	NA	NA	NA	NA	NA	123.989997	7259.56383	1637.74405	"m"	12	672	100	403	555.531719
"887"	"Alex"	0	NA	NA	NA	NA	NA	143.227996	6699.4982	518.019208	"m"	12	672	100	400	555.531719
"888"	"Alex"	0	NA	NA	NA	NA	NA	107.754997	4313.00975	930.75434	"m"	12	672	100	4	555.531719
"889"	"Alex"	0	NA	NA	NA	NA	NA	369.348999	3984.73394	208.829116	"m"	12	672	100	238	555.531719
"890"	"Alex"	0	NA	NA	NA	NA	NA	162.197998	6202.58345	210.023374	"m"	12	672	100	0	555.531719
"891"	"Alex"	0	NA	NA	NA	NA	NA	164	5525.65886	14.05929	"m"	12	672	100	194	555.531719
"892"	"Alex"	0	NA	NA	NA	NA	NA	108.305999	3383.80271	88.047442	"m"	12	672	100	27	555.531719
"893"	"Alex"	0	NA	NA	NA	NA	NA	123.894996	7774.78702	798.156154	"m"	12	672	100	493	555.531719
"894"	"Alex"	0	NA	NA	NA	NA	NA	101.164001	7911.10135	1226.03112	"m"	12	672	100	41	555.531719
"895"	"Alex"	0	NA	NA	NA	NA	NA	96	4509.60554	8.547449	"m"	12	672	100	260	555.531719
"896"	"Alex"	0	NA	NA	NA	NA	NA	106.617996	5544.14293	514.05708	"m"	12	672	100	339	555.531719
"897"	"Alex"	0	NA	NA	NA	NA	NA	236.565002	6149.10883	391.887396	"m"	12	672	100	124	555.531719
"898"	"Alex"	0	NA	NA	NA	NA	NA	221.714004	5466.32639	140.70449	"m"	12	672	100	0	555.531719
"899"	"Alex"	0	NA	NA	NA	NA	NA	88.317497	4496.55983	67.923851	"m"	12	672	100	207	555.531719
"900"	"Alex"	0	NA	NA	NA	NA	NA	197.268997	5601.16251	73.2543	"m"	12	672	100	219	555.531719
"901"	"Alex"	0	NA	NA	NA	NA	NA	93.3917	5545.14525	906.252888	"m"	12	672	100	33	555.531719
"902"	"Alex"	0	NA	NA	NA	NA	NA	275.32901	5584.67496	280.535778	"m"	12	672	100	105	555.531719
"903"	"Alex"	0	NA	NA	NA	NA	NA	96	3892.53191	339.993192	"m"	12	672	100	118	555.531719
"904"	"Alex"	0	NA	NA	NA	NA	NA	215	8741.03736	117.846258	"m"	12	672	100	270	555.531719
"905"	"Alex"	0	NA	NA	NA	NA	NA	116.707	4422.99551	514.678198	"m"	12	672	100	278	555.531719
"906"	"Alex"	0	NA	NA	NA	NA	NA	359.822998	2695.67236	146.704657	"m"	12	672	100	NA	555.531719
"907"	"Alex"	0	NA	NA	NA	NA	NA	106.61	8058.90036	1092.2575	"m"	12	672	100	333	555.531719
"908"	"Alex"	0	NA	NA	NA	NA	NA	223.529006	9776.22756	302.701707	"m"	12	672	100	584	555.531719
"909"	"Alex"	0	NA	NA	NA	NA	NA	161.464996	4412.86887	70.290655	"m"	12	672	100	205	555.531719
"910"	"Alex"	0	NA	NA	NA	NA	NA	228	9152.15246	462.749025	"m"	12	672	100	260	555.531719
"911"	"Alex"	0	NA	NA	NA	NA	NA	110.572998	2977.61201	583.047331	"m"	12	672	100	190	555.531719
"912"	"Alex"	0	NA	NA	NA	NA	NA	304.18399	5938.7133	78.154541	"m"	12	672	100	179	555.531719
"913"	"Alex"	0	NA	NA	NA	NA	NA	183	2901.94547	41.417993	"m"	12	672	100	12	555.531719
"914"	"Alex"	0	NA	NA	NA	NA	NA	117.833	1859.6259	819.683646	"m"	12	672	100	0	555.531719
"915"	"Alex"	0	NA	NA	NA	NA	NA	183.050994	6622.51255	4.390226	"m"	12	672	100	21	555.531719
"916"	"Alex"	0	NA	NA	NA	NA	NA	205.755004	2908.2753	16.552289	"m"	12	672	100	422	555.531719
"917"	"Alex"	0	NA	NA	NA	NA	NA	92.7928	3818.27016	192.731951	"m"	12	672	100	273	555.531719
"918"	"Alex"	0	NA	NA	NA	NA	NA	192.526992	1267.36197	26.650898	"m"	12	672	100	41	555.531719
"919"	"Alex"	0	NA	NA	NA	NA	NA	220.498001	2838.21442	10.25298	"m"	12	672	100	0	555.531719
"920"	"Alex"	0	NA	NA	NA	NA	NA	249.498001	8675.32703	121.242964	"m"	12	672	100	48	555.531719
"921"	"Alex"	0	NA	NA	NA	NA	NA	236.358001	4185.06621	483.979949	"m"	12	672	100	0	555.531719
"922"	"Alex"	0	NA	NA	NA	NA	NA	240.401	5024.40939	49.990122	"m"	12	672	100	167	555.531719
"923"	"Alex"	0	NA	NA	NA	NA	NA	152.951995	457.744583	118.262819	"m"	12	672	100	139	555.531719
"924"	"Alex"	0	NA	NA	NA	NA	NA	102.964996	8187.41698	1111.20209	"m"	12	672	100	57	555.531719
"925"	"Alex"	0	NA	NA	NA	NA	NA	128.873001	7020.22304	1406.14449	"m"	12	672	100	478	555.531719
"926"	"Alex"	0	NA	NA	NA	NA	NA	246.358001	3804.29271	181.99382	"m"	12	672	100	231	555.531719
"927"	"Alex"	0	NA	NA	NA	NA	NA	103.776	4068.54483	488.822675	"m"	12	672	100	611	555.531719
"928"	"Alex"	0	NA	NA	NA	NA	NA	91.424301	3650.05079	279.952186	"m"	12	672	100	555	555.531719
"929"	"Alex"	0	NA	NA	NA	NA	NA	293.653991	5469.98836	6.430759	"m"	12	672	100	159	555.531719
"930"	"Alex"	0	NA	NA	NA	NA	NA	168.244995	5266.58827	96.623592	"m"	12	672	100	187	555.531719
"931"	"Alex"	0	NA	NA	NA	NA	NA	228.087005	1434.88108	84.600235	"m"	12	672	100	25	555.531719
"932"	"Alex"	0	NA	NA	NA	NA	NA	101.888	5491.12922	181.125956	"m"	12	672	100	63	555.531719
"933"	"Alex"	0	NA	NA	NA	NA	NA	102.726997	1655.34059	38.967805	"m"	12	672	100	148	555.531719
"934"	"Alex"	0	NA	NA	NA	NA	NA	95	2887.115	733.718041	"m"	12	672	100	127	555.531719
"935"	"Alex"	0	NA	NA	NA	NA	NA	271	7851.99046	370.170802	"m"	12	672	100	111	555.531719
"936"	"Alex"	0	NA	NA	NA	NA	NA	302.602996	5575.93215	116.768521	"m"	12	672	100	333	555.531719
"937"	"Alex"	0	NA	NA	NA	NA	NA	170.345993	2690.50604	10.227493	"m"	12	672	100	47	555.531719
"938"	"Alex"	0	NA	NA	NA	NA	NA	99.592002	5955.00461	286.314637	"m"	12	672	100	328	555.531719
"939"	"Alex"	0	NA	NA	NA	NA	NA	93.071998	3865.81595	94.430469	"m"	12	672	100	0	555.531719
"940"	"Alex"	0	NA	NA	NA	NA	NA	204.259002	3225.3211	166.102208	"m"	12	672	100	432	555.531719
"941"	"Alex"	0	NA	NA	NA	NA	NA	266.305999	4107.14138	326.144469	"m"	12	672	100	79	555.531719
"942"	"Alex"	0	NA	NA	NA	NA	NA	108.905998	4658.40573	836.458903	"m"	12	672	100	351	555.531719
"943"	"Alex"	0	NA	NA	NA	NA	NA	191.492004	2459.20376	66.322247	"m"	12	672	100	119	555.531719
"944"	"Alex"	0	NA	NA	NA	NA	NA	108.879997	3437.32524	395.76768	"m"	12	672	100	197	555.531719
"945"	"Alex"	0	NA	NA	NA	NA	NA	117.429	2459.08528	224.269139	"m"	12	672	100	140	555.531719
"946"	"Alex"	0	NA	NA	NA	NA	NA	110.792999	7445.83382	916.782298	"m"	12	672	100	632	555.531719
"947"	"Alex"	0	NA	NA	NA	NA	NA	96.956596	8489.1491	699.33658	"m"	12	672	100	407	555.531719
"948"	"Alex"	0	NA	NA	NA	NA	NA	377.997009	2614.17508	146.48243	"m"	12	672	100	139	555.531719
"949"	"Alex"	0	NA	NA	NA	NA	NA	310.451995	6978.95132	10.164155	"m"	12	672	100	16	555.531719
"950"	"Alex"	0	NA	NA	NA	NA	NA	116.117996	3805.75875	908.71559	"m"	12	672	100	164	555.531719
"951"	"Alex"	0	NA	NA	NA	NA	NA	208.033004	3488.44081	173.753434	"m"	12	672	100	302	555.531719
"952"	"Alex"	0	NA	NA	NA	NA	NA	220.350997	5037.41382	55.234527	"m"	12	672	100	68	555.531719
"953"	"Alex"	0	NA	NA	NA	NA	NA	245.807006	8155.09423	34.298097	"m"	12	672	100	18	555.531719
"954"	"Alex"	0	NA	NA	NA	NA	NA	117.143997	3539.1275	355.343791	"m"	12	672	100	8	555.531719
"955"	"Alex"	0	NA	NA	NA	NA	NA	304	5770.48117	113.195363	"m"	12	672	100	308	555.531719
"956"	"Alex"	0	NA	NA	NA	NA	NA	191.162994	4224.86988	146.880314	"m"	12	672	100	240	555.531719
"957"	"Alex"	0	NA	NA	NA	NA	NA	207	6028.09641	13.536056	"m"	12	672	100	157	555.531719
"958"	"Alex"	0	NA	NA	NA	NA	NA	126.654998	1441.88817	457.055255	"m"	12	672	100	190	555.531719
"959"	"Alex"	0	NA	NA	NA	NA	NA	252	7944.92437	427.021359	"m"	12	672	100	437	555.531719
"960"	"Alex"	0	NA	NA	NA	NA	NA	220.309005	8547.17236	15.216805	"m"	12	672	100	82	555.531719
"961"	"Alex"	0	NA	NA	NA	NA	NA	253.373001	6900.36693	175.528611	"m"	12	672	100	404	555.531719
"962"	"Alex"	0	NA	NA	NA	NA	NA	227.649002	8893.0465	50.080835	"m"	12	672	100	41	555.531719
"963"	"Alex"	0	NA	NA	NA	NA	NA	120.975997	2963.68307	181.625204	"m"	12	672	100	187	555.531719
"964"	"Alex"	0	NA	NA	NA	NA	NA	101.122001	3193.57665	671.779129	"m"	12	672	100	14	555.531719
"965"	"Alex"	0	NA	NA	NA	NA	NA	295.256988	3042.79512	438.648756	"m"	12	672	100	298	555.531719
"966"	"Alex"	0	NA	NA	NA	NA	NA	115.314002	4689.19333	67.476418	"m"	12	672	100	660	555.531719
"967"	"Alex"	0	NA	NA	NA	NA	NA	111	3408.13073	683.374531	"m"	12	672	100	31	555.531719
"968"	"Alex"	0	NA	NA	NA	NA	NA	120.472	2218.10279	655.012171	"m"	12	672	100	1033	555.531719
"969"	"Alex"	0	NA	NA	NA	NA	NA	115.748001	4839.26491	165.781249	"m"	12	672	100	249	555.531719
"970"	"Alex"	0	NA	NA	NA	NA	NA	335.61499	7106.41633	193.603983	"m"	12	672	100	54	555.531719
"971"	"Alex"	0	NA	NA	NA	NA	NA	117.192001	6350.75133	625.686866	"m"	12	672	100	139	555.531719
"972"	"Alex"	0	NA	NA	NA	NA	NA	109.958999	3816.92775	681.789986	"m"	12	672	100	99	555.531719
"973"	"Alex"	0	NA	NA	NA	NA	NA	98.044403	3855.76835	1109.76077	"m"	12	672	100	19	555.531719
"974"	"Alex"	0	NA	NA	NA	NA	NA	131	5644.44841	213.602528	"m"	12	672	100	493	555.531719
"975"	"Alex"	0	NA	NA	NA	NA	NA	220.914001	8660.78347	144.292042	"m"	12	672	100	437	555.531719
"976"	"Alex"	0	NA	NA	NA	NA	NA	110.134002	3523.76288	646.487689	"m"	12	672	100	6	555.531719
"977"	"Alex"	0	NA	NA	NA	NA	NA	95.785499	5580.02923	103.286438	"m"	12	672	100	97	555.531719
"978"	"Alex"	0	NA	NA	NA	NA	NA	95.779296	8433.02621	680.159184	"m"	12	672	100	4	555.531719
"979"	"Alex"	0	NA	NA	NA	NA	NA	110.702003	4459.67224	915.552306	"m"	12	672	100	2	555.531719
"980"	"Alex"	0	NA	NA	NA	NA	NA	259.208007	3046.85746	211.697794	"m"	12	672	100	493	555.531719
"981"	"Alex"	0	NA	NA	NA	NA	NA	116.449996	1437.32489	660.089476	"m"	12	672	100	194	555.531719
"982"	"Alex"	0	NA	NA	NA	NA	NA	371.446014	2974.38092	62.192152	"m"	12	672	100	270	555.531719
"983"	"Alex"	0	NA	NA	NA	NA	NA	146.343002	5123.54217	97.262579	"m"	12	672	100	269	555.531719
"984"	"Alex"	0	NA	NA	NA	NA	NA	96.3992	3929.72478	32.659627	"m"	12	672	100	0	555.531719
"985"	"Alex"	0	NA	NA	NA	NA	NA	96.621902	3114.81227	753.920927	"m"	12	672	100	141	555.531719
"986"	"Alex"	0	NA	NA	NA	NA	NA	91.498298	4296.99061	152.637659	"m"	12	672	100	33	555.531719
"987"	"Alex"	0	NA	NA	NA	NA	NA	240.354995	8402.47464	41.503901	"m"	12	672	100	94	555.531719
"988"	"Alex"	0	NA	NA	NA	NA	NA	124.033996	4317.04323	409.018501	"m"	12	672	100	88	555.531719
"989"	"Alex"	0	NA	NA	NA	NA	NA	93.7649	9110.11857	208.481433	"m"	12	672	100	446	555.531719
"990"	"Alex"	0	NA	NA	NA	NA	NA	302.747009	3398.92532	41.800333	"m"	12	672	100	206	555.531719
"991"	"Alex"	0	NA	NA	NA	NA	NA	102.572998	5369.67229	296.130559	"m"	12	672	100	373	555.531719
"992"	"Alex"	0	NA	NA	NA	NA	NA	114.605003	4979.03528	512.169921	"m"	12	672	100	6	555.531719
"993"	"Alex"	0	NA	NA	NA	NA	NA	119.461997	8943.89905	456.360741	"m"	12	672	100	67	555.531719
"994"	"Alex"	0	NA	NA	NA	NA	NA	106.887001	2335.89123	964.190184	"m"	12	672	100	18	555.531719
"995"	"Alex"	0	NA	NA	NA	NA	NA	92.3749	3065.44633	285.211331	"m"	12	672	100	214	555.531719
"996"	"Alex"	0	NA	NA	NA	NA	NA	189.059997	9479.86284	188.831712	"m"	12	672	100	673	555.531719
"997"	"Alex"	0	NA	NA	NA	NA	NA	288	6135.1533	135.592921	"m"	12	672	100	317	555.531719
"998"	"Alex"	0	NA	NA	NA	NA	NA	180	2884.14581	166.802509	"m"	12	672	100	37	555.531719
"999"	"Alex"	0	NA	NA	NA	NA	NA	91.661903	4650.67343	237.677049	"m"	12	672	100	0	555.531719
"1000"	"Alex"	0	NA	NA	NA	NA	NA	111.100997	5691.64144	146.087822	"m"	12	672	100	261	555.531719
"1001"	"Alex"	0	NA	NA	NA	NA	NA	265.98999	2675.29891	198.514705	"m"	12	672	100	140	555.531719
"1002"	"Alex"	0	NA	NA	NA	NA	NA	102.800003	3182.19567	691.126889	"m"	12	672	100	74	555.531719
"1003"	"Alex"	0	NA	NA	NA	NA	NA	106.597999	3857.56665	542.552174	"m"	12	672	100	323	555.531719
"1004"	"Alex"	0	NA	NA	NA	NA	NA	275.27301	6101.26808	93.503486	"m"	12	672	100	11	555.531719
"1005"	"Alex"	0	NA	NA	NA	NA	NA	215.490005	5057.6802	70.67096	"m"	12	672	100	215	555.531719
"1006"	"Alex"	0	NA	NA	NA	NA	NA	104.208	3465.57347	457.148358	"m"	12	672	100	0	555.531719
"1007"	"Alex"	0	NA	NA	NA	NA	NA	159	10489.9546	168.093814	"m"	12	672	100	57	555.531719
"1008"	"Alex"	0	NA	NA	NA	NA	NA	148	6984.36901	614.224151	"m"	12	672	100	72	555.531719
"1009"	"Alex"	0	NA	NA	NA	NA	NA	119.528999	2439.14927	140.411722	"m"	12	672	100	171	555.531719
"1010"	"Alex"	0	NA	NA	NA	NA	NA	126.416999	363.195876	353.702949	"m"	12	672	100	447	555.531719
"1011"	"Alex"	0	NA	NA	NA	NA	NA	243.930999	9423.62859	239.49051	"m"	12	672	100	118	555.531719
"1012"	"Alex"	0	NA	NA	NA	NA	NA	112.915	2502.29144	389.222766	"m"	12	672	100	196	555.531719
"1013"	"Alex"	0	NA	NA	NA	NA	NA	365.670013	7257.75706	76.984781	"m"	12	672	100	229	555.531719
"1014"	"Alex"	0	NA	NA	NA	NA	NA	126.189002	2548.61319	296.981721	"m"	12	672	100	287	555.531719
"1015"	"Alex"	0	NA	NA	NA	NA	NA	342.593994	7286.93469	142.850401	"m"	12	672	100	466	555.531719
"1016"	"Alex"	0	NA	NA	NA	NA	NA	118	5968.36846	335.859878	"m"	12	672	100	452	555.531719
"1017"	"Alex"	0	NA	NA	NA	NA	NA	279.674011	5714.0629	166.273049	"m"	12	672	100	304	555.531719
"1018"	"Alex"	0	NA	NA	NA	NA	NA	101.583	1579.54637	391.009644	"m"	12	672	100	242	555.531719
"1019"	"Alex"	0	NA	NA	NA	NA	NA	88.564399	4492.49627	270.786254	"m"	12	672	100	290	555.531719
"1020"	"Alex"	0	NA	NA	NA	NA	NA	115.622001	2775.68107	562.832661	"m"	12	672	100	52	555.531719
"1021"	"Alex"	0	NA	NA	NA	NA	NA	120.500999	2186.34739	568.325072	"m"	12	672	100	439	555.531719
"1022"	"Alex"	0	NA	NA	NA	NA	NA	355	2812.08179	79.686749	"m"	12	672	100	118	555.531719
"1023"	"Alex"	0	NA	NA	NA	NA	NA	217.479003	5657.03042	62.050276	"m"	12	672	100	233	555.531719
"1024"	"Alex"	0	NA	NA	NA	NA	NA	135.305999	495.089804	511.987769	"m"	12	672	100	63	555.531719
"1025"	"Alex"	0	NA	NA	NA	NA	NA	120.915	4823.26275	105.05998	"m"	12	672	100	31	555.531719
"1026"	"Alex"	0	NA	NA	NA	NA	NA	219.369995	9759.43282	305.255	"m"	12	672	100	46	555.531719
"1027"	"Alex"	0	NA	NA	NA	NA	NA	245.783996	6221.51473	379.4291	"m"	12	672	100	332	555.531719
"1028"	"Alex"	0	NA	NA	NA	NA	NA	117.496002	470.013896	324.246497	"m"	12	672	100	32	555.531719
"1029"	"Alex"	0	NA	NA	NA	NA	NA	115.833999	3525.30299	346.286848	"m"	12	672	100	423	555.531719
"1030"	"Alex"	0	NA	NA	NA	NA	NA	373.746002	3738.19783	97.964337	"m"	12	672	100	203	555.531719
"1031"	"Alex"	0	NA	NA	NA	NA	NA	230.916	7616.75276	22.684595	"m"	12	672	100	308	555.531719
"1032"	"Alex"	0	NA	NA	NA	NA	NA	168.128005	3295.55944	83.161423	"m"	12	672	100	50	555.531719
"1033"	"Alex"	0	NA	NA	NA	NA	NA	304.835998	6446.38706	182.08893	"m"	12	672	100	64	555.531719
"1034"	"Alex"	0	NA	NA	NA	NA	NA	102.072998	2140.61507	203.16372	"m"	12	672	100	1050	555.531719
"1035"	"Alex"	0	NA	NA	NA	NA	NA	367.239013	7494.4723	197.639267	"m"	12	672	100	171	555.531719
"1036"	"Alex"	0	NA	NA	NA	NA	NA	322.713012	5996.5545	15.836339	"m"	12	672	100	251	555.531719
"1037"	"Alex"	0	NA	NA	NA	NA	NA	216.052993	5952.90565	0.309674	"m"	12	672	100	96	555.531719
"1038"	"Alex"	0	NA	NA	NA	NA	NA	93	5229.47637	465.960873	"m"	12	672	100	4	555.531719
"1039"	"Alex"	0	NA	NA	NA	NA	NA	302.365997	5768.75283	476.138532	"m"	12	672	100	124	555.531719
"1040"	"Alex"	0	NA	NA	NA	NA	NA	91.353897	5127.22926	1.397827	"m"	12	672	100	112	555.531719
"1041"	"Alex"	0	NA	NA	NA	NA	NA	237.524993	8645.72014	121.484459	"m"	12	672	100	241	555.531719
"1042"	"Alex"	0	NA	NA	NA	NA	NA	313	3376.39134	344.170621	"m"	12	672	100	504	555.531719
"1043"	"Alex"	0	NA	NA	NA	NA	NA	194.507995	1484.42158	292.788609	"m"	12	672	100	224	555.531719
"1044"	"Alex"	0	NA	NA	NA	NA	NA	265.975006	6106.3697	148.209214	"m"	12	672	100	255	555.531719
"1045"	"Alex"	0	NA	NA	NA	NA	NA	128.899993	3377.79245	632.990706	"m"	12	672	100	51	555.531719
"1046"	"Alex"	0	NA	NA	NA	NA	NA	115.815002	1454.78189	618.76605	"m"	12	672	100	287	555.531719
"1047"	"Alex"	0	NA	NA	NA	NA	NA	114.486999	3397.41385	626.116575	"m"	12	672	100	197	555.531719
"1048"	"Alex"	0	NA	NA	NA	NA	NA	215.087005	2577.32022	220.524822	"m"	12	672	100	6	555.531719
"1049"	"Alex"	0	NA	NA	NA	NA	NA	121.658996	7135.79882	1498.29017	"m"	12	672	100	238	555.531719
"1050"	"Alex"	0	NA	NA	NA	NA	NA	290.665985	7810.46384	7.904325	"m"	12	672	100	23	555.531719
"1051"	"Alex"	0	NA	NA	NA	NA	NA	144.108993	3400.04671	524.596191	"m"	12	672	100	247	555.531719
"1052"	"Alex"	0	NA	NA	NA	NA	NA	312.532989	3537.25965	285.28096	"m"	12	672	100	83	555.531719
"1053"	"Alex"	0	NA	NA	NA	NA	NA	99.274597	8277.09969	850.446138	"m"	12	672	100	335	555.531719
"1054"	"Alex"	0	NA	NA	NA	NA	NA	116.319	7526.71692	1265.98666	"m"	12	672	100	1068	555.531719
"1055"	"Alex"	0	NA	NA	NA	NA	NA	179.934997	4952.8467	7.695551	"m"	12	672	100	206	555.531719
"1056"	"Alex"	0	NA	NA	NA	NA	NA	106.956001	2335.25954	221.930166	"m"	12	672	100	0	555.531719
"1057"	"Alex"	0	NA	NA	NA	NA	NA	91.7583	5511.50653	669.987141	"m"	12	672	100	148	555.531719
"1058"	"Alex"	0	NA	NA	NA	NA	NA	92.687896	3047.88991	235.108409	"m"	12	672	100	278	555.531719
"1059"	"Alex"	0	NA	NA	NA	NA	NA	237.445999	5604.94077	32.288698	"m"	12	672	100	571	555.531719
"1060"	"Alex"	0	NA	NA	NA	NA	NA	216.419006	4961.70644	178.119237	"m"	12	672	100	192	555.531719
"1061"	"Alex"	0	NA	NA	NA	NA	NA	104.504997	5134.20653	477.673567	"m"	12	672	100	548	555.531719
"1062"	"Alex"	0	NA	NA	NA	NA	NA	124.959999	5025.37763	116.844286	"m"	12	672	100	148	555.531719
"1063"	"Alex"	0	NA	NA	NA	NA	NA	203.048004	6264.28694	224.760397	"m"	12	672	100	202	555.531719
"1064"	"Alex"	0	NA	NA	NA	NA	NA	180.811004	2704.1083	273.988276	"m"	12	672	100	296	555.531719
"1065"	"Alex"	0	NA	NA	NA	NA	NA	103.973999	1451.94934	616.698916	"m"	12	672	100	286	555.531719
"1066"	"Alex"	0	NA	NA	NA	NA	NA	264.506988	5890.06357	290.260759	"m"	12	672	100	132	555.531719
"1067"	"Alex"	0	NA	NA	NA	NA	NA	97.688003	3473.13803	422.124608	"m"	12	672	100	1	555.531719
"1068"	"Alex"	0	NA	NA	NA	NA	NA	132.186996	2689.06168	11.129205	"m"	12	672	100	18	555.531719
"1069"	"Alex"	0	NA	NA	NA	NA	NA	109	1464.47442	402.361162	"m"	12	672	100	18	555.531719
"1070"	"Alex"	0	NA	NA	NA	NA	NA	374.453002	6811.64031	171.84428	"m"	12	672	100	273	555.531719
"1071"	"Alex"	0	NA	NA	NA	NA	NA	308.816009	2704.16675	461.857584	"m"	12	672	100	403	555.531719
"1072"	"Alex"	0	NA	NA	NA	NA	NA	114.522003	2035.77565	657.851438	"m"	12	672	100	3	555.531719
"1073"	"Alex"	0	NA	NA	NA	NA	NA	100.583	6052.70418	761.54916	"m"	12	672	100	19	555.531719
"1074"	"Alex"	0	NA	NA	NA	NA	NA	251	3344.34181	72.517393	"m"	12	672	100	17	555.531719
"1075"	"Alex"	0	NA	NA	NA	NA	NA	272	4060.45059	261.992616	"m"	12	672	100	408	555.531719
"1076"	"Alex"	0	NA	NA	NA	NA	NA	214.535003	8437.78522	11.979622	"m"	12	672	100	171	555.531719
"1077"	"Alex"	0	NA	NA	NA	NA	NA	225.001007	9072.62362	427.123328	"m"	12	672	100	301	555.531719
"1078"	"Alex"	0	NA	NA	NA	NA	NA	110.264999	7231.11549	1491.63309	"m"	12	672	100	262	555.531719
"1079"	"Alex"	0	NA	NA	NA	NA	NA	100.396003	4016.22896	183.805108	"m"	12	672	100	242	555.531719
"1080"	"Alex"	0	NA	NA	NA	NA	NA	109.950996	3804.12168	1266.61102	"m"	12	672	100	2	555.531719
"1081"	"Alex"	0	NA	NA	NA	NA	NA	159.552993	3246.37067	75.674046	"m"	12	672	100	98	555.531719
"1082"	"Alex"	0	NA	NA	NA	NA	NA	281.300994	6715.97767	360.903776	"m"	12	672	100	282	555.531719
"1083"	"Alex"	0	NA	NA	NA	NA	NA	95.577598	5998.13353	338.532403	"m"	12	672	100	134	555.531719
"1084"	"Alex"	0	NA	NA	NA	NA	NA	216.958999	8266.32893	194.989423	"m"	12	672	100	51	555.531719
"1085"	"Alex"	0	NA	NA	NA	NA	NA	89.105499	4480.10434	284.360964	"m"	12	672	100	202	555.531719
"1086"	"Alex"	0	NA	NA	NA	NA	NA	175.416	3958.49332	52.10909	"m"	12	672	100	30	555.531719
"1087"	"Alex"	0	NA	NA	NA	NA	NA	93.223701	4063.42951	1445.43088	"m"	12	672	100	238	555.531719
"1088"	"Alex"	0	NA	NA	NA	NA	NA	129.309005	8579.11888	566.17193	"m"	12	672	100	272	555.531719
"1089"	"Alex"	0	NA	NA	NA	NA	NA	241.964004	4049.47597	632.732653	"m"	12	672	100	422	555.531719
"1090"	"Alex"	0	NA	NA	NA	NA	NA	110.349998	1458.82585	624.415666	"m"	12	672	100	332	555.531719
"1091"	"Alex"	0	NA	NA	NA	NA	NA	174.641998	1376.38588	51.204971	"m"	12	672	100	8	555.531719
"1092"	"Alex"	0	NA	NA	NA	NA	NA	219.233001	1535.50145	57.937695	"m"	12	672	100	0	555.531719
"1093"	"Alex"	0	NA	NA	NA	NA	NA	247.671997	5647.79401	243.61583	"m"	12	672	100	63	555.531719
"1094"	"Alex"	0	NA	NA	NA	NA	NA	124.589996	3579.51248	46.750638	"m"	12	672	100	131	555.531719
"1095"	"Alex"	0	NA	NA	NA	NA	NA	139	4114.82408	236.071248	"m"	12	672	100	360	555.531719
"1096"	"Alex"	0	NA	NA	NA	NA	NA	276.032012	7133.34854	68.821523	"m"	12	672	100	493	555.531719
"1097"	"Alex"	0	NA	NA	NA	NA	NA	134.634002	4813.43557	50.652227	"m"	12	672	100	286	555.531719
"1098"	"Alex"	0	NA	NA	NA	NA	NA	143	2549.82269	229.993184	"m"	12	672	100	43	555.531719
"1099"	"Alex"	0	NA	NA	NA	NA	NA	103.732002	5042.31566	524.189557	"m"	12	672	100	435	555.531719
"1100"	"Alex"	0	NA	NA	NA	NA	NA	108.017997	3389.1167	45.401142	"m"	12	672	100	25	555.531719
"1101"	"Alex"	0	NA	NA	NA	NA	NA	275.533996	8066.19833	1.289864	"m"	12	672	100	99	555.531719
"1102"	"Alex"	0	NA	NA	NA	NA	NA	211.095001	9477.41522	453.435064	"m"	12	672	100	21	555.531719
"1103"	"Alex"	0	NA	NA	NA	NA	NA	183.151992	3053.28588	34.795942	"m"	12	672	100	493	555.531719
"1104"	"Alex"	0	NA	NA	NA	NA	NA	229.356994	4185.87819	494.127531	"m"	12	672	100	360	555.531719
"1105"	"Alex"	0	NA	NA	NA	NA	NA	94	4425.38052	252.679792	"m"	12	672	100	33	555.531719
"1106"	"Alex"	0	NA	NA	NA	NA	NA	258.123992	5379.16906	119.096212	"m"	12	672	100	873	555.531719
"1107"	"Alex"	0	NA	NA	NA	NA	NA	106.703002	8440.44345	950.815079	"m"	12	672	100	302	555.531719
"1108"	"Alex"	0	NA	NA	NA	NA	NA	123.170997	7134.86627	1505.32565	"m"	12	672	100	65	555.531719
"1109"	"Alex"	0	NA	NA	NA	NA	NA	267.054992	7684.15042	364.608769	"m"	12	672	100	267	555.531719
"1110"	"Alex"	0	NA	NA	NA	NA	NA	201.979003	5295.68742	149.941747	"m"	12	672	100	50	555.531719
"1111"	"Alex"	0	NA	NA	NA	NA	NA	89.732597	3961.96985	5.69414	"m"	12	672	100	346	555.531719
"1112"	"Alex"	0	NA	NA	NA	NA	NA	91.6315	3251.32239	49.410981	"m"	12	672	100	294	555.531719
"1113"	"Alex"	0	NA	NA	NA	NA	NA	157.106994	4335.75557	107.230127	"m"	12	672	100	237	555.531719
"1114"	"Alex"	0	NA	NA	NA	NA	NA	111.804	800.530116	64.222434	"m"	12	672	100	156	555.531719
"1115"	"Alex"	0	NA	NA	NA	NA	NA	391.825988	3930.82066	412.684251	"m"	12	672	100	65	555.531719
"1116"	"Alex"	0	NA	NA	NA	NA	NA	99.645202	4559.49997	391.886588	"m"	12	672	100	0	555.531719
"1117"	"Alex"	0	NA	NA	NA	NA	NA	260.397003	6873.71428	32.542665	"m"	12	672	100	1032	555.531719
"1118"	"Alex"	0	NA	NA	NA	NA	NA	110.54	2265.01924	498.840768	"m"	12	672	100	195	555.531719
"1119"	"Alex"	0	NA	NA	NA	NA	NA	297.936004	3982.88313	158.335207	"m"	12	672	100	284	555.531719
"1120"	"Alex"	0	NA	NA	NA	NA	NA	247.082	5941.60152	552.522977	"m"	12	672	100	155	555.531719
"1121"	"Alex"	0	NA	NA	NA	NA	NA	341.34201	3059.00837	136.817324	"m"	12	672	100	11	555.531719
"1122"	"Alex"	0	NA	NA	NA	NA	NA	141.477005	3928.27773	763.01321	"m"	12	672	100	127	555.531719
"1123"	"Alex"	0	NA	NA	NA	NA	NA	131.772994	3148.84858	738.317686	"m"	12	672	100	21	555.531719
"1124"	"Alex"	0	NA	NA	NA	NA	NA	257.236999	3543.22589	383.931948	"m"	12	672	100	141	555.531719
"1125"	"Alex"	0	NA	NA	NA	NA	NA	337.972991	4190.0172	154.947083	"m"	12	672	100	139	555.531719
"1126"	"Alex"	0	NA	NA	NA	NA	NA	130.981002	4869.40312	20.274444	"m"	12	672	100	85	555.531719
"1127"	"Alex"	0	NA	NA	NA	NA	NA	111.491996	2183.89091	760.485686	"m"	12	672	100	311	555.531719
"1128"	"Alex"	0	NA	NA	NA	NA	NA	117.459999	6327.36766	488.462071	"m"	12	672	100	46	555.531719
"1129"	"Alex"	0	NA	NA	NA	NA	NA	212.634002	9822.13398	251.104457	"m"	12	672	100	NA	555.531719
"1130"	"Alex"	0	NA	NA	NA	NA	NA	248.001998	4963.76274	215.826548	"m"	12	672	100	91	555.531719
"1131"	"Alex"	0	NA	NA	NA	NA	NA	230.858993	9151.53186	142.806724	"m"	12	672	100	83	555.531719
"1132"	"Alex"	0	NA	NA	NA	NA	NA	283.407012	5013.88259	389.523258	"m"	12	672	100	166	555.531719
"1133"	"Alex"	0	NA	NA	NA	NA	NA	110.724998	1293.80025	349.749607	"m"	12	672	100	77	555.531719
"1134"	"Alex"	0	NA	NA	NA	NA	NA	326.738006	6802.7638	179.89922	"m"	12	672	100	165	555.531719
"1135"	"Alex"	0	NA	NA	NA	NA	NA	101.526	6049.27103	124.850077	"m"	12	672	100	233	555.531719
"1136"	"Alex"	0	NA	NA	NA	NA	NA	244.277999	6207.29004	37.440643	"m"	12	672	100	2	555.531719
"1137"	"Alex"	0	NA	NA	NA	NA	NA	239.813003	6608.27231	142.437813	"m"	12	672	100	36	555.531719
"1138"	"Alex"	0	NA	NA	NA	NA	NA	235	6042.59969	300.557262	"m"	12	672	100	NA	555.531719
"1139"	"Alex"	0	NA	NA	NA	NA	NA	228.509002	8029.57309	190.818328	"m"	12	672	100	90	555.531719
"1140"	"Alex"	0	NA	NA	NA	NA	NA	208.615997	4461.71366	32.593302	"m"	12	672	100	194	555.531719
"1141"	"Alex"	0	NA	NA	NA	NA	NA	118.669998	2046.09626	788.047611	"m"	12	672	100	13	555.531719
"1142"	"Alex"	0	NA	NA	NA	NA	NA	354.466003	6736.41314	132.124896	"m"	12	672	100	102	555.531719
"1143"	"Alex"	0	NA	NA	NA	NA	NA	132.768005	2576.55552	19.058849	"m"	12	672	100	14	555.531719
"1144"	"Alex"	0	NA	NA	NA	NA	NA	300.535003	6761.58253	135.644623	"m"	12	672	100	237	555.531719
"1145"	"Alex"	0	NA	NA	NA	NA	NA	236.421997	4565.99609	369.685892	"m"	12	672	100	196	555.531719
"1146"	"Alex"	0	NA	NA	NA	NA	NA	233.182998	5397.87462	367.273746	"m"	12	672	100	1	555.531719
"1147"	"Alex"	0	NA	NA	NA	NA	NA	278.768005	6784.30123	100.995868	"m"	12	672	100	122	555.531719
"1148"	"Alex"	0	NA	NA	NA	NA	NA	100.538002	5871.40097	692.848318	"m"	12	672	100	199	555.531719
"1149"	"Alex"	0	NA	NA	NA	NA	NA	114.294998	3529.24426	705.6844	"m"	12	672	100	217	555.531719
"1150"	"Alex"	0	NA	NA	NA	NA	NA	190	3067.7922	22.523554	"m"	12	672	100	188	555.531719
"1151"	"Alex"	0	NA	NA	NA	NA	NA	90	4847.40399	42.649501	"m"	12	672	100	67	555.531719
"1152"	"Alex"	0	NA	NA	NA	NA	NA	93	4931.86445	487.689336	"m"	12	672	100	29	555.531719
"1153"	"Alex"	0	NA	NA	NA	NA	NA	251.182006	8068.42504	61.793412	"m"	12	672	100	51	555.531719
"1154"	"Alex"	0	NA	NA	NA	NA	NA	97.183296	2742.70975	210.983453	"m"	12	672	100	19	555.531719
"1155"	"Alex"	0	NA	NA	NA	NA	NA	202.011993	9816.32606	277.401147	"m"	12	672	100	239	555.531719
"1156"	"Alex"	0	NA	NA	NA	NA	NA	99	4097.49601	46.122824	"m"	12	672	100	38	555.531719
"1157"	"Alex"	0	NA	NA	NA	NA	NA	107.527	6313.14097	1226.45927	"m"	12	672	100	132	555.531719
"1158"	"Alex"	0	NA	NA	NA	NA	NA	105.281997	4142.40338	911.899524	"m"	12	672	100	52	555.531719
"1159"	"Alex"	0	NA	NA	NA	NA	NA	112	2850.78033	424.967319	"m"	12	672	100	8	555.531719
"1160"	"Alex"	0	NA	NA	NA	NA	NA	234.455001	4823.25158	373.903639	"m"	12	672	100	418	555.531719
"1161"	"Alex"	0	NA	NA	NA	NA	NA	117	2312.89489	628.123853	"m"	12	672	100	344	555.531719
"1162"	"Alex"	0	NA	NA	NA	NA	NA	88.896896	3552.00107	593.843472	"m"	12	672	100	45	555.531719
"1163"	"Alex"	0	NA	NA	NA	NA	NA	247	7933.32127	45.781858	"m"	12	672	100	104	555.531719
"1164"	"Alex"	0	NA	NA	NA	NA	NA	270.476013	8064.73466	113.602831	"m"	12	672	100	349	555.531719
"1165"	"Alex"	0	NA	NA	NA	NA	NA	199.041	10394.6509	288.346748	"m"	12	672	100	18	555.531719
"1166"	"Alex"	0	NA	NA	NA	NA	NA	101.416	2456.94347	549.618738	"m"	12	672	100	236	555.531719
"1167"	"Alex"	0	NA	NA	NA	NA	NA	321.024993	3306.52701	523.747166	"m"	12	672	100	660	555.531719
"1168"	"Alex"	0	NA	NA	NA	NA	NA	274.050994	3598.66167	424.112348	"m"	12	672	100	3	555.531719
"1169"	"Alex"	0	NA	NA	NA	NA	NA	197.203002	9870.65197	531.436625	"m"	12	672	100	11	555.531719
"1170"	"Alex"	0	NA	NA	NA	NA	NA	266	6794.7567	24.343538	"m"	12	672	100	118	555.531719
"1171"	"Alex"	0	NA	NA	NA	NA	NA	90.330497	3981.19555	112.594342	"m"	12	672	100	1	555.531719
"1172"	"Alex"	0	NA	NA	NA	NA	NA	114.846	2387.04347	861.662973	"m"	12	672	100	171	555.531719
"1173"	"Alex"	0	NA	NA	NA	NA	NA	172	4930.856	108.757536	"m"	12	672	100	109	555.531719
"1174"	"Alex"	0	NA	NA	NA	NA	NA	160.854995	5033.06463	34.444199	"m"	12	672	100	4	555.531719
"1175"	"Alex"	0	NA	NA	NA	NA	NA	126.394996	3731.65253	1426.486	"m"	12	672	100	19	555.531719
"1176"	"Alex"	0	NA	NA	NA	NA	NA	103.384002	2194.71594	33.046669	"m"	12	672	100	176	555.531719
"1177"	"Alex"	0	NA	NA	NA	NA	NA	131.589004	1068.64042	121.84712	"m"	12	672	100	19	555.531719
"1178"	"Alex"	0	NA	NA	NA	NA	NA	364.53601	2634.17489	3.355313	"m"	12	672	100	319	555.531719
"1179"	"Alex"	0	NA	NA	NA	NA	NA	99.712402	5096.38694	152.782657	"m"	12	672	100	63	555.531719
"1180"	"Alex"	0	NA	NA	NA	NA	NA	255.455993	8096.10012	169.721893	"m"	12	672	100	106	555.531719
"1181"	"Alex"	0	NA	NA	NA	NA	NA	256.410003	5434.03346	230.368032	"m"	12	672	100	153	555.531719
"1182"	"Alex"	0	NA	NA	NA	NA	NA	230.779006	8797.30333	360.691446	"m"	12	672	100	79	555.531719
"1183"	"Alex"	0	NA	NA	NA	NA	NA	343.934997	4459.96548	125.563208	"m"	12	672	100	242	555.531719
"1184"	"Alex"	0	NA	NA	NA	NA	NA	120.216003	4232.86964	705.340743	"m"	12	672	100	152	555.531719
"1185"	"Alex"	0	NA	NA	NA	NA	NA	338.376007	7040.0059	129.168042	"m"	12	672	100	181	555.531719
"1186"	"Alex"	0	NA	NA	NA	NA	NA	260.48001	9021.38001	84.713317	"m"	12	672	100	6	555.531719
"1187"	"Alex"	0	NA	NA	NA	NA	NA	104.632003	6151.86093	150.655639	"m"	12	672	100	0	555.531719
"1188"	"Alex"	0	NA	NA	NA	NA	NA	99.369201	4179.23034	680.813005	"m"	12	672	100	43	555.531719
"1189"	"Alex"	0	NA	NA	NA	NA	NA	345.486999	6580.95551	429.967503	"m"	12	672	100	30	555.531719
"1190"	"Alex"	0	NA	NA	NA	NA	NA	238.251998	5249.03527	101.317331	"m"	12	672	100	115	555.531719
"1191"	"Alex"	0	NA	NA	NA	NA	NA	99.272003	8396.64329	723.738943	"m"	12	672	100	327	555.531719
"1192"	"Alex"	0	NA	NA	NA	NA	NA	326.162994	5052.2167	313.486885	"m"	12	672	100	0	555.531719
"1193"	"Alex"	0	NA	NA	NA	NA	NA	118.415	3456.93042	881.505659	"m"	12	672	100	233	555.531719
"1194"	"Alex"	0	NA	NA	NA	NA	NA	109.085998	5959.41446	277.647652	"m"	12	672	100	85	555.531719
"1195"	"Alex"	0	NA	NA	NA	NA	NA	314.791992	5937.69264	326.082966	"m"	12	672	100	203	555.531719
"1196"	"Alex"	0	NA	NA	NA	NA	NA	129.723999	1029.57551	25.827719	"m"	12	672	100	9	555.531719
"1197"	"Alex"	0	NA	NA	NA	NA	NA	131.029006	4124.38408	33.099866	"m"	12	672	100	256	555.531719
"1198"	"Alex"	0	NA	NA	NA	NA	NA	178.781005	4853.03023	35.550102	"m"	12	672	100	298	555.531719
"1199"	"Alex"	0	NA	NA	NA	NA	NA	174.570999	5439.71055	244.337231	"m"	12	672	100	1050	555.531719
"1200"	"Alex"	0	NA	NA	NA	NA	NA	144.031005	2728.77633	3.295126	"m"	12	672	100	72	555.531719
"1201"	"Alex"	0	NA	NA	NA	NA	NA	98.573097	5252.36481	15.277516	"m"	12	672	100	80	555.531719
"1202"	"Alex"	0	NA	NA	NA	NA	NA	219.406005	5374.44005	202.449488	"m"	12	672	100	220	555.531719
"1203"	"Alex"	0	NA	NA	NA	NA	NA	155.901	1710.08638	359.175257	"m"	12	672	100	145	555.531719
"1204"	"Alex"	0	NA	NA	NA	NA	NA	258.347991	7019.70723	236.483858	"m"	12	672	100	337	555.531719
"1205"	"Alex"	0	NA	NA	NA	NA	NA	113.240997	7656.34512	1786.57837	"m"	12	672	100	86	555.531719
"1206"	"Alex"	0	NA	NA	NA	NA	NA	222.583999	9239.67185	36.369995	"m"	12	672	100	20	555.531719
"1207"	"Alex"	0	NA	NA	NA	NA	NA	130.843002	2837.81359	118.985819	"m"	12	672	100	79	555.531719
"1208"	"Alex"	0	NA	NA	NA	NA	NA	393.345001	3672.37894	82.608835	"m"	12	672	100	NA	555.531719
"1209"	"Alex"	0	NA	NA	NA	NA	NA	141.279006	7380.57977	845.899254	"m"	12	672	100	79	555.531719
"1210"	"Alex"	0	NA	NA	NA	NA	NA	260.759002	4906.95447	217.384243	"m"	12	672	100	311	555.531719
"1211"	"Alex"	0	NA	NA	NA	NA	NA	116.985	3122.64357	375.12994	"m"	12	672	100	253	555.531719
"1212"	"Alex"	0	NA	NA	NA	NA	NA	93	3754.16188	121.036739	"m"	12	672	100	64	555.531719
"1213"	"Alex"	0	NA	NA	NA	NA	NA	253.638	2526.8615	263.32876	"m"	12	672	100	28	555.531719
"1214"	"Alex"	0	NA	NA	NA	NA	NA	402.723999	3182.5861	76.121591	"m"	12	672	100	219	555.531719
"1215"	"Alex"	0	NA	NA	NA	NA	NA	124.157997	3693.96272	915.235602	"m"	12	672	100	128	555.531719
"1216"	"Alex"	0	NA	NA	NA	NA	NA	125.521003	1456.93481	502.151458	"m"	12	672	100	122	555.531719
"1217"	"Alex"	0	NA	NA	NA	NA	NA	119.101997	2543.83903	748.327575	"m"	12	672	100	338	555.531719
"1218"	"Alex"	0	NA	NA	NA	NA	NA	297.606994	3825.94537	273.966542	"m"	12	672	100	18	555.531719
"1219"	"Alex"	0	NA	NA	NA	NA	NA	165.449996	4129.10193	113.72488	"m"	12	672	100	577	555.531719
"1220"	"Alex"	0	NA	NA	NA	NA	NA	97.392898	3233.51955	631.156072	"m"	12	672	100	133	555.531719
"1221"	"Alex"	0	NA	NA	NA	NA	NA	332.945007	4606.80097	186.44185	"m"	12	672	100	11	555.531719
"1222"	"Alex"	0	NA	NA	NA	NA	NA	165.360992	2144.44466	326.684074	"m"	12	672	100	260	555.531719
"1223"	"Alex"	0	NA	NA	NA	NA	NA	235.031997	5734.89511	139.151254	"m"	12	672	100	260	555.531719
"1224"	"Alex"	0	NA	NA	NA	NA	NA	189	4114.85067	64.991294	"m"	12	672	100	46	555.531719
"1225"	"Alex"	0	NA	NA	NA	NA	NA	120	3232.93951	761.505972	"m"	12	672	100	12	555.531719
"1226"	"Alex"	0	NA	NA	NA	NA	NA	93.923896	4554.05873	72.009756	"m"	12	672	100	196	555.531719
"1227"	"Alex"	0	NA	NA	NA	NA	NA	326.971984	6134.8864	161.556084	"m"	12	672	100	47	555.531719
"1228"	"Alex"	0	NA	NA	NA	NA	NA	212.546997	4056.25842	36.134515	"m"	12	672	100	810	555.531719
"1229"	"Alex"	0	NA	NA	NA	NA	NA	232.401	2093.6949	188.145416	"m"	12	672	100	330	555.531719
"1230"	"Alex"	0	NA	NA	NA	NA	NA	91.178298	5063.91903	36.234534	"m"	12	672	100	267	555.531719
"1231"	"Alex"	0	NA	NA	NA	NA	NA	119.014999	1421.28372	501.027489	"m"	12	672	100	118	555.531719
"1232"	"Alex"	0	NA	NA	NA	NA	NA	226.384002	9734.74587	301.007185	"m"	12	672	100	18	555.531719
"1233"	"Alex"	0	NA	NA	NA	NA	NA	104	6266.79277	955.801968	"m"	12	672	100	0	555.531719
"1234"	"Alex"	0	NA	NA	NA	NA	NA	100	5713.45056	127.725174	"m"	12	672	100	114	555.531719
"1235"	"Alex"	0	NA	NA	NA	NA	NA	397.705993	3691.75849	228.183434	"m"	12	672	100	360	555.531719
"1236"	"Alex"	0	NA	NA	NA	NA	NA	206.167007	1793.60067	81.857337	"m"	12	672	100	94	555.531719
"1237"	"Alex"	0	NA	NA	NA	NA	NA	108.196998	1400.74418	577.850958	"m"	12	672	100	475	555.531719
"1238"	"Alex"	0	NA	NA	NA	NA	NA	199.630996	6162.56077	105.648385	"m"	12	672	100	62	555.531719
"1239"	"Alex"	0	NA	NA	NA	NA	NA	328.665985	6799.15587	345.570872	"m"	12	672	100	197	555.531719
"1240"	"Alex"	0	NA	NA	NA	NA	NA	89.8124	4552.74603	22.541493	"m"	12	672	100	674	555.531719
"1241"	"Alex"	0	NA	NA	NA	NA	NA	196	9329.79816	524.873646	"m"	12	672	100	13	555.531719
"1242"	"Alex"	0	NA	NA	NA	NA	NA	148	2782.35824	17.755654	"m"	12	672	100	320	555.531719
"1243"	"Alex"	0	NA	NA	NA	NA	NA	121.404998	3696.00946	1349.80687	"m"	12	672	100	83	555.531719
"1244"	"Alex"	0	NA	NA	NA	NA	NA	166.574996	1035.80756	235.42474	"m"	12	672	100	215	555.531719
"1245"	"Alex"	0	NA	NA	NA	NA	NA	107.869003	7071.6175	1532.65027	"m"	12	672	100	191	555.531719
"1246"	"Alex"	0	NA	NA	NA	NA	NA	203.690002	5446.04798	4.857576	"m"	12	672	100	358	555.531719
"1247"	"Alex"	0	NA	NA	NA	NA	NA	243.041	2483.30661	314.095549	"m"	12	672	100	429	555.531719
"1248"	"Alex"	0	NA	NA	NA	NA	NA	204.526	5254.96999	27.209736	"m"	12	672	100	42	555.531719
"1249"	"Alex"	0	NA	NA	NA	NA	NA	239.647003	6927.0693	45.322186	"m"	12	672	100	0	555.531719
"1250"	"Alex"	0	NA	NA	NA	NA	NA	111.219001	3444.16433	962.353761	"m"	12	672	100	28	555.531719
"1251"	"Alex"	0	NA	NA	NA	NA	NA	96.489402	2787.80414	660.084717	"m"	12	672	100	422	555.531719
"1252"	"Alex"	0	NA	NA	NA	NA	NA	261.040985	7066.40458	76.382553	"m"	12	672	100	55	555.531719
"1253"	"Alex"	0	NA	NA	NA	NA	NA	166.503005	5277.84862	237.209153	"m"	12	672	100	260	555.531719
"1254"	"Alex"	0	NA	NA	NA	NA	NA	190.863998	3737.30215	120.916694	"m"	12	672	100	331	555.531719
"1255"	"Alex"	0	NA	NA	NA	NA	NA	162.507003	3339.45601	229.475336	"m"	12	672	100	224	555.531719
"1256"	"Alex"	0	NA	NA	NA	NA	NA	108.341003	3724.00094	650.779103	"m"	12	672	100	19	555.531719
"1257"	"Alex"	0	NA	NA	NA	NA	NA	112	2708.29328	169.401519	"m"	12	672	100	253	555.531719
"1258"	"Alex"	0	NA	NA	NA	NA	NA	112.249	3786.11337	1304.68509	"m"	12	672	100	328	555.531719
"1259"	"Alex"	0	NA	NA	NA	NA	NA	81.627601	3810.12565	180.777201	"m"	12	672	100	118	555.531719
"1260"	"Alex"	0	NA	NA	NA	NA	NA	108.280998	6074.27792	513.166399	"m"	12	672	100	73	555.531719
"1261"	"Alex"	0	NA	NA	NA	NA	NA	192	1492.76539	38.338802	"m"	12	672	100	107	555.531719
"1262"	"Alex"	0	NA	NA	NA	NA	NA	107.888999	7486.99078	1635.25238	"m"	12	672	100	45	555.531719
"1263"	"Alex"	0	NA	NA	NA	NA	NA	222.341003	2592.02784	189.859853	"m"	12	672	100	121	555.531719
"1264"	"Alex"	0	NA	NA	NA	NA	NA	185.248001	3536.70223	52.030163	"m"	12	672	100	1	555.531719
"1265"	"Alex"	0	NA	NA	NA	NA	NA	364.540008	4334.86229	262.704324	"m"	12	672	100	197	555.531719
"1266"	"Alex"	0	NA	NA	NA	NA	NA	313.338989	5961.43297	234.591341	"m"	12	672	100	66	555.531719
"1267"	"Alex"	0	NA	NA	NA	NA	NA	244.074996	1780.85824	352.89696	"m"	12	672	100	198	555.531719
"1268"	"Alex"	0	NA	NA	NA	NA	NA	105.088996	3168.70198	140.864055	"m"	12	672	100	173	555.531719
"1269"	"Alex"	0	NA	NA	NA	NA	NA	276.218994	4620.68073	281.564104	"m"	12	672	100	247	555.531719
"1270"	"Alex"	0	NA	NA	NA	NA	NA	146.270996	6755.08852	497.827845	"m"	12	672	100	167	555.531719
"1271"	"Alex"	0	NA	NA	NA	NA	NA	94.411201	5291.87732	239.651464	"m"	12	672	100	0	555.531719
"1272"	"Alex"	0	NA	NA	NA	NA	NA	129.091995	1428.61245	537.059962	"m"	12	672	100	542	555.531719
"1273"	"Alex"	0	NA	NA	NA	NA	NA	139.630004	2658.62068	215.047595	"m"	12	672	100	NA	555.531719
"1274"	"Alex"	0	NA	NA	NA	NA	NA	112	4014.33242	817.921956	"m"	12	672	100	186	555.531719
"1275"	"Alex"	0	NA	NA	NA	NA	NA	117.829002	3250.60948	1019.45775	"m"	12	672	100	611	555.531719
"1276"	"Alex"	0	NA	NA	NA	NA	NA	80.830001	4454.09571	159.936092	"m"	12	672	100	227	555.531719
"1277"	"Alex"	0	NA	NA	NA	NA	NA	130.973999	4442.40659	172.583874	"m"	12	672	100	166	555.531719
"1278"	"Alex"	0	NA	NA	NA	NA	NA	107.262001	6594.65251	913.519792	"m"	12	672	100	84	555.531719
"1279"	"Alex"	0	NA	NA	NA	NA	NA	124	2521.14739	219.726341	"m"	12	672	100	111	555.531719
"1280"	"Alex"	0	NA	NA	NA	NA	NA	299.394989	4073.2074	332.125598	"m"	12	672	100	251	555.531719
"1281"	"Alex"	0	NA	NA	NA	NA	NA	231.345993	3883.93008	47.983454	"m"	12	672	100	493	555.531719
"1282"	"Alex"	0	NA	NA	NA	NA	NA	108.088996	6556.29973	952.888695	"m"	12	672	100	164	555.531719
"1283"	"Alex"	0	NA	NA	NA	NA	NA	277.035003	6892.78159	25.087476	"m"	12	672	100	93	555.531719
"1284"	"Alex"	0	NA	NA	NA	NA	NA	328.68399	4258.36192	168.985986	"m"	12	672	100	577	555.531719
"1285"	"Alex"	0	NA	NA	NA	NA	NA	326.174987	4291.3967	172.541247	"m"	12	672	100	327	555.531719
"1286"	"Alex"	0	NA	NA	NA	NA	NA	206.009994	1770.70841	110.207707	"m"	12	672	100	30	555.531719
"1287"	"Alex"	0	NA	NA	NA	NA	NA	321.191986	4194.02098	355.180159	"m"	12	672	100	130	555.531719
"1288"	"Alex"	0	NA	NA	NA	NA	NA	163.703002	2836.71464	61.579672	"m"	12	672	100	434	555.531719
"1289"	"Alex"	0	NA	NA	NA	NA	NA	98.034599	6755.32349	872.463447	"m"	12	672	100	256	555.531719
"1290"	"Alex"	0	NA	NA	NA	NA	NA	162.654006	3721.50555	150.860281	"m"	12	672	100	61	555.531719
"1291"	"Alex"	0	NA	NA	NA	NA	NA	115.389999	2557.82606	656.191176	"m"	12	672	100	68	555.531719
"1292"	"Alex"	0	NA	NA	NA	NA	NA	253.264999	6166.72423	226.162097	"m"	12	672	100	173	555.531719
"1293"	"Alex"	0	NA	NA	NA	NA	NA	149	4271.72133	98.44758	"m"	12	672	100	86	555.531719
"1294"	"Alex"	0	NA	NA	NA	NA	NA	87.714103	4819.17193	96.12719	"m"	12	672	100	79	555.531719
"1295"	"Alex"	0	NA	NA	NA	NA	NA	222.341003	2590.43405	190.693625	"m"	12	672	100	885	555.531719
"1296"	"Alex"	0	NA	NA	NA	NA	NA	129.623992	1196.49874	116.275929	"m"	12	672	100	608	555.531719
"1297"	"Alex"	0	NA	NA	NA	NA	NA	324.294006	5538.81491	269.387241	"m"	12	672	100	1	555.531719
"1298"	"Alex"	0	NA	NA	NA	NA	NA	96.658401	5189.74894	595.609766	"m"	12	672	100	271	555.531719
"1299"	"Alex"	0	NA	NA	NA	NA	NA	100.134002	3639.40765	231.897857	"m"	12	672	100	178	555.531719
"1300"	"Alex"	0	NA	NA	NA	NA	NA	337	3465.22504	91.542649	"m"	12	672	100	314	555.531719
"1301"	"Alex"	0	NA	NA	NA	NA	NA	232.820007	1862.34831	114.476066	"m"	12	672	100	43	555.531719
"1302"	"Alex"	0	NA	NA	NA	NA	NA	244.899002	9089.60302	91.043843	"m"	12	672	100	666	555.531719
"1303"	"Alex"	0	NA	NA	NA	NA	NA	117.277999	8236.39223	754.671872	"m"	12	672	100	11	555.531719
"1304"	"Alex"	0	NA	NA	NA	NA	NA	94.734596	3009.04346	728.867789	"m"	12	672	100	412	555.531719
"1305"	"Alex"	0	NA	NA	NA	NA	NA	232.423004	8668.25933	420.56284	"m"	12	672	100	9	555.531719
"1306"	"Alex"	0	NA	NA	NA	NA	NA	119.905998	2976.01795	68.442038	"m"	12	672	100	13	555.531719
"1307"	"Alex"	0	NA	NA	NA	NA	NA	104.096	4193.81829	893.589342	"m"	12	672	100	77	555.531719
"1308"	"Alex"	0	NA	NA	NA	NA	NA	94.663299	5365.42934	237.279737	"m"	12	672	100	571	555.531719
"1309"	"Alex"	0	NA	NA	NA	NA	NA	89.398002	5003.01872	275.016387	"m"	12	672	100	93	555.531719
"1310"	"Alex"	0	NA	NA	NA	NA	NA	93.928298	5272.46099	322.009671	"m"	12	672	100	139	555.531719
"1311"	"Alex"	0	NA	NA	NA	NA	NA	294.325012	5467.78159	311.892924	"m"	12	672	100	64	555.531719
"1312"	"Alex"	0	NA	NA	NA	NA	NA	312	5781.07329	102.435896	"m"	12	672	100	493	555.531719
"1313"	"Alex"	0	NA	NA	NA	NA	NA	163.027999	3176.52917	20.314938	"m"	12	672	100	21	555.531719
"1314"	"Alex"	0	NA	NA	NA	NA	NA	111.091003	4561.20641	723.044803	"m"	12	672	100	9	555.531719
"1315"	"Alex"	0	NA	NA	NA	NA	NA	103.471	8582.83074	530.682927	"m"	12	672	100	462	555.531719
"1316"	"Alex"	0	NA	NA	NA	NA	NA	354.808013	6212.57225	127.54973	"m"	12	672	100	653	555.531719
"1317"	"Alex"	0	NA	NA	NA	NA	NA	105.179	3250.0662	681.857512	"m"	12	672	100	166	555.531719
"1318"	"Alex"	0	NA	NA	NA	NA	NA	135.815002	5080.89568	27.753543	"m"	12	672	100	11	555.531719
"1319"	"Alex"	0	NA	NA	NA	NA	NA	167.113998	3313.51101	0.048962	"m"	12	672	100	33	555.531719
"1320"	"Alex"	0	NA	NA	NA	NA	NA	128.830001	817.065661	54.058769	"m"	12	672	100	349	555.531719
"1321"	"Alex"	0	NA	NA	NA	NA	NA	114.377998	6819.61688	1229.34625	"m"	12	672	100	110	555.531719
"1322"	"Alex"	0	NA	NA	NA	NA	NA	122	1193.55179	184.31255	"m"	12	672	100	64	555.531719
"1323"	"Alex"	0	NA	NA	NA	NA	NA	270	6951.6085	104.871955	"m"	12	672	100	208	555.531719
"1324"	"Alex"	0	NA	NA	NA	NA	NA	302.510009	4854.10987	327.571046	"m"	12	672	100	8	555.531719
"1325"	"Alex"	0	NA	NA	NA	NA	NA	258.429992	7450.17346	27.660053	"m"	12	672	100	6	555.531719
"1326"	"Alex"	0	NA	NA	NA	NA	NA	101.225997	6025.32449	325.020962	"m"	12	672	100	320	555.531719
"1327"	"Alex"	0	NA	NA	NA	NA	NA	208.501998	5224.02309	147.367718	"m"	12	672	100	135	555.531719
"1328"	"Alex"	0	NA	NA	NA	NA	NA	210.695999	3244.54498	130.23594	"m"	12	672	100	4	555.531719
"1329"	"Alex"	0	NA	NA	NA	NA	NA	108	6292.01454	1092.61629	"m"	12	672	100	103	555.531719
"1330"	"Alex"	0	NA	NA	NA	NA	NA	145.098007	4969.51589	51.00104	"m"	12	672	100	18	555.531719
"1331"	"Alex"	0	NA	NA	NA	NA	NA	196.813995	1701.14909	25.056234	"m"	12	672	100	25	555.531719
"1332"	"Alex"	0	NA	NA	NA	NA	NA	255.718002	5560.49769	276.133067	"m"	12	672	100	65	555.531719
"1333"	"Alex"	0	NA	NA	NA	NA	NA	225.173995	8592.5895	177.832829	"m"	12	672	100	525	555.531719
"1334"	"Alex"	0	NA	NA	NA	NA	NA	240.358001	2173.67806	161.346847	"m"	12	672	100	662	555.531719
"1335"	"Alex"	0	NA	NA	NA	NA	NA	114.033996	3297.78498	443.628827	"m"	12	672	100	23	555.531719
"1336"	"Alex"	0	NA	NA	NA	NA	NA	170.460998	2890.75531	8.87492	"m"	12	672	100	18	555.531719
"1337"	"Alex"	0	NA	NA	NA	NA	NA	331	5657.69592	458.210042	"m"	12	672	100	405	555.531719
"1338"	"Alex"	0	NA	NA	NA	NA	NA	116.718002	2198.89839	1059.51537	"m"	12	672	100	93	555.531719
"1339"	"Alex"	0	NA	NA	NA	NA	NA	313.722991	5920.32976	279.76543	"m"	12	672	100	285	555.531719
"1340"	"Alex"	0	NA	NA	NA	NA	NA	231.582992	6496.39561	222.006164	"m"	12	672	100	104	555.531719
"1341"	"Alex"	0	NA	NA	NA	NA	NA	102.705001	7076.9268	1395.92894	"m"	12	672	100	147	555.531719
"1342"	"Alex"	0	NA	NA	NA	NA	NA	101.213996	3048.40816	818.889852	"m"	12	672	100	9	555.531719
"1343"	"Alex"	0	NA	NA	NA	NA	NA	305.386993	5826.99642	103.827406	"m"	12	672	100	619	555.531719
"1344"	"Alex"	0	NA	NA	NA	NA	NA	137.057998	4087.40913	61.869027	"m"	12	672	100	478	555.531719
"1345"	"Alex"	0	NA	NA	NA	NA	NA	95.065803	4508.55189	666.46192	"m"	12	672	100	190	555.531719
"1346"	"Alex"	0	NA	NA	NA	NA	NA	371.489013	3922.20072	35.540722	"m"	12	672	100	38	555.531719
"1347"	"Alex"	0	NA	NA	NA	NA	NA	95.789199	2615.25619	554.181343	"m"	12	672	100	94	555.531719
"1348"	"Alex"	0	NA	NA	NA	NA	NA	243.595001	8636.95967	180.231454	"m"	12	672	100	0	555.531719
"1349"	"Alex"	0	NA	NA	NA	NA	NA	82.359901	4571.70122	144.363322	"m"	12	672	100	114	555.531719
"1350"	"Alex"	0	NA	NA	NA	NA	NA	346.170989	3600.15873	405.351517	"m"	12	672	100	2	555.531719
"1351"	"Alex"	0	NA	NA	NA	NA	NA	219	3345.68197	80.957685	"m"	12	672	100	21	555.531719
"1352"	"Alex"	0	NA	NA	NA	NA	NA	87.9319	3787.74115	111.584767	"m"	12	672	100	97	555.531719
"1353"	"Alex"	0	NA	NA	NA	NA	NA	230.248001	6181.21008	410.769928	"m"	12	672	100	6	555.531719
"1354"	"Alex"	0	NA	NA	NA	NA	NA	115.128997	4101.76188	671.623988	"m"	12	672	100	385	555.531719
"1355"	"Alex"	0	NA	NA	NA	NA	NA	128.833999	2729.18382	449.708189	"m"	12	672	100	217	555.531719
"1356"	"Alex"	0	NA	NA	NA	NA	NA	100.367996	4487.02817	291.930781	"m"	12	672	100	138	555.531719
"1357"	"Alex"	0	NA	NA	NA	NA	NA	120.808998	8022.77677	977.244101	"m"	12	672	100	94	555.531719
"1358"	"Alex"	0	NA	NA	NA	NA	NA	251.111999	2221.83456	459.82659	"m"	12	672	100	57	555.531719
"1359"	"Alex"	0	NA	NA	NA	NA	NA	151.154006	4853.19274	135.999677	"m"	12	672	100	208	555.531719
"1360"	"Alex"	0	NA	NA	NA	NA	NA	219.865997	2374.16965	259.362984	"m"	12	672	100	150	555.531719
"1361"	"Alex"	0	NA	NA	NA	NA	NA	360.881988	2595.27364	19.117492	"m"	12	672	100	335	555.531719
"1362"	"Alex"	0	NA	NA	NA	NA	NA	283.636993	4743.94987	138.755729	"m"	12	672	100	293	555.531719
"1363"	"Alex"	0	NA	NA	NA	NA	NA	122.918998	1902.67574	422.986051	"m"	12	672	100	268	555.531719
"1364"	"Alex"	0	NA	NA	NA	NA	NA	175.440994	1297.75531	136.990495	"m"	12	672	100	91	555.531719
"1365"	"Alex"	0	NA	NA	NA	NA	NA	129.832992	3079.18748	468.528899	"m"	12	672	100	270	555.531719
"1366"	"Alex"	0	NA	NA	NA	NA	NA	169.020996	5776.40038	230.808778	"m"	12	672	100	282	555.531719
"1367"	"Alex"	0	NA	NA	NA	NA	NA	100.829002	5178.36239	352.496136	"m"	12	672	100	36	555.531719
"1368"	"Alex"	0	NA	NA	NA	NA	NA	192	1464.55247	73.441881	"m"	12	672	100	54	555.531719
"1369"	"Alex"	0	NA	NA	NA	NA	NA	159.263	1028.7648	153.091768	"m"	12	672	100	225	555.531719
"1370"	"Alex"	0	NA	NA	NA	NA	NA	362.036987	2918.59138	159.040794	"m"	12	672	100	217	555.531719
"1371"	"Alex"	0	NA	NA	NA	NA	NA	190.729003	1906.2616	5.345658	"m"	12	672	100	147	555.531719
"1372"	"Alex"	0	NA	NA	NA	NA	NA	94.360298	5360.80603	329.652828	"m"	12	672	100	278	555.531719
"1373"	"Alex"	0	NA	NA	NA	NA	NA	110.785003	4539.69154	628.70499	"m"	12	672	100	118	555.531719
"1374"	"Alex"	0	NA	NA	NA	NA	NA	237.845001	7215.48247	25.101171	"m"	12	672	100	4	555.531719
"1375"	"Alex"	0	NA	NA	NA	NA	NA	120.227996	934.957131	4.974924	"m"	12	672	100	43	555.531719
"1376"	"Alex"	0	NA	NA	NA	NA	NA	92.299896	3634.95078	279.353362	"m"	12	672	100	435	555.531719
"1377"	"Alex"	0	NA	NA	NA	NA	NA	242.423995	4530.41882	187.051263	"m"	12	672	100	103	555.531719
"1378"	"Alex"	0	NA	NA	NA	NA	NA	264.493011	6744.37056	8.114916	"m"	12	672	100	194	555.531719
"1379"	"Alex"	0	NA	NA	NA	NA	NA	136.550003	2695.27189	104.821679	"m"	12	672	100	134	555.531719
"1380"	"Alex"	0	NA	NA	NA	NA	NA	316.157989	4596.35034	143.659536	"m"	12	672	100	537	555.531719
"1381"	"Alex"	0	NA	NA	NA	NA	NA	107.906997	2425.05801	394.090972	"m"	12	672	100	478	555.531719
"1382"	"Alex"	0	NA	NA	NA	NA	NA	117.328002	6542.23801	1028.44282	"m"	12	672	100	NA	555.531719
"1383"	"Alex"	0	NA	NA	NA	NA	NA	212	5518.31927	72.324247	"m"	12	672	100	101	555.531719
"1384"	"Alex"	0	NA	NA	NA	NA	NA	187.981994	5440.0815	293.770884	"m"	12	672	100	27	555.531719
"1385"	"Alex"	0	NA	NA	NA	NA	NA	107	1139.04826	199.911161	"m"	12	672	100	0	555.531719
"1386"	"Alex"	0	NA	NA	NA	NA	NA	338.404998	5942.28399	603.406372	"m"	12	672	100	51	555.531719
"1387"	"Alex"	0	NA	NA	NA	NA	NA	91.680702	2747.80933	143.388756	"m"	12	672	100	71	555.531719
"1388"	"Alex"	0	NA	NA	NA	NA	NA	252.871994	4790.49656	329.451069	"m"	12	672	100	3	555.531719
"1389"	"Alex"	0	NA	NA	NA	NA	NA	114.803001	3421.58142	498.589092	"m"	12	672	100	18	555.531719
"1390"	"Alex"	0	NA	NA	NA	NA	NA	217.072006	1575.60219	10.488326	"m"	12	672	100	79	555.531719
"1391"	"Alex"	0	NA	NA	NA	NA	NA	99	7534.7858	1625.001	"m"	12	672	100	113	555.531719
"1392"	"Alex"	0	NA	NA	NA	NA	NA	226.514999	8087.95432	160.730845	"m"	12	672	100	685	555.531719
"1393"	"Alex"	0	NA	NA	NA	NA	NA	107.994003	3555.63654	220.485818	"m"	12	672	100	187	555.531719
"1394"	"Alex"	0	NA	NA	NA	NA	NA	123.445999	7340.16953	1699.04111	"m"	12	672	100	281	555.531719
"1395"	"Alex"	0	NA	NA	NA	NA	NA	208.416	3943.6116	62.865545	"m"	12	672	100	113	555.531719
"1396"	"Alex"	0	NA	NA	NA	NA	NA	107.18	7345.82448	1680.41586	"m"	12	672	100	NA	555.531719
"1397"	"Alex"	0	NA	NA	NA	NA	NA	111.463996	3516.92956	899.910041	"m"	12	672	100	166	555.531719
"1398"	"Alex"	0	NA	NA	NA	NA	NA	100.138	4089.41249	406.943751	"m"	12	672	100	7	555.531719
"1399"	"Alex"	0	NA	NA	NA	NA	NA	210.817001	3928.08362	205.236445	"m"	12	672	100	649	555.531719
"1400"	"Alex"	0	NA	NA	NA	NA	NA	234.957	3659.75174	56.727505	"m"	12	672	100	153	555.531719
"1401"	"Alex"	0	NA	NA	NA	NA	NA	102.513999	6253.77143	463.906633	"m"	12	672	100	341	555.531719
"1402"	"Alex"	0	NA	NA	NA	NA	NA	387.358001	3734.64165	73.18286	"m"	12	672	100	1	555.531719
"1403"	"Alex"	0	NA	NA	NA	NA	NA	115	3657.51714	199.230104	"m"	12	672	100	525	555.531719
"1404"	"Alex"	0	NA	NA	NA	NA	NA	160.095993	6389.19111	116.988679	"m"	12	672	100	25	555.531719
"1405"	"Alex"	0	NA	NA	NA	NA	NA	102.987998	5120.5837	307.366163	"m"	12	672	100	86	555.531719
"1406"	"Alex"	0	NA	NA	NA	NA	NA	90.470199	5495.98913	877.273818	"m"	12	672	100	266	555.531719
"1407"	"Alex"	0	NA	NA	NA	NA	NA	262.128997	7730.0106	47.044673	"m"	12	672	100	0	555.531719
"1408"	"Alex"	0	NA	NA	NA	NA	NA	316.619995	3847.39305	225.549019	"m"	12	672	100	523	555.531719
"1409"	"Alex"	0	NA	NA	NA	NA	NA	122.320999	2858.64008	620.751606	"m"	12	672	100	267	555.531719
"1410"	"Alex"	0	NA	NA	NA	NA	NA	297.993011	8073.49151	190.825934	"m"	12	672	100	153	555.531719
"1411"	"Alex"	0	NA	NA	NA	NA	NA	245.416	2391.87959	257.60561	"m"	12	672	100	0	555.531719
"1412"	"Alex"	0	NA	NA	NA	NA	NA	96.393096	5612.87646	416.852237	"m"	12	672	100	262	555.531719
"1413"	"Alex"	0	NA	NA	NA	NA	NA	365.601013	6469.42192	214.053284	"m"	12	672	100	610	555.531719
"1414"	"Alex"	0	NA	NA	NA	NA	NA	134.134994	4620.9569	56.562767	"m"	12	672	100	229	555.531719
"1415"	"Alex"	0	NA	NA	NA	NA	NA	118.281997	6459.75015	575.822959	"m"	12	672	100	50	555.531719
"1416"	"Alex"	0	NA	NA	NA	NA	NA	247.755996	1755.76699	217.818551	"m"	12	672	100	388	555.531719
"1417"	"Alex"	0	NA	NA	NA	NA	NA	180.235	9670.50723	255.672761	"m"	12	672	100	8	555.531719
"1418"	"Alex"	0	NA	NA	NA	NA	NA	128.052001	4273.29284	252.701545	"m"	12	672	100	235	555.531719
"1419"	"Alex"	0	NA	NA	NA	NA	NA	232.238006	4992.90312	32.922114	"m"	12	672	100	NA	555.531719
"1420"	"Alex"	0	NA	NA	NA	NA	NA	106	644.484231	209.320898	"m"	12	672	100	247	555.531719
"1421"	"Alex"	0	NA	NA	NA	NA	NA	316.962005	6040.6784	549.488346	"m"	12	672	100	34	555.531719
"1422"	"Alex"	0	NA	NA	NA	NA	NA	220.473999	6073.9123	385.711183	"m"	12	672	100	77	555.531719
"1423"	"Alex"	0	NA	NA	NA	NA	NA	278.618011	4927.88565	38.176389	"m"	12	672	100	236	555.531719
"1424"	"Alex"	0	NA	NA	NA	NA	NA	212.809997	9261.28044	5.088104	"m"	12	672	100	685	555.531719
"1425"	"Alex"	0	NA	NA	NA	NA	NA	108.301002	7585.25258	1528.36995	"m"	12	672	100	437	555.531719
"1426"	"Alex"	0	NA	NA	NA	NA	NA	223.044006	9696.03822	354.990353	"m"	12	672	100	667	555.531719
"1427"	"Alex"	0	NA	NA	NA	NA	NA	217.514007	7670.52649	59.468568	"m"	12	672	100	0	555.531719
"1428"	"Alex"	0	NA	NA	NA	NA	NA	114	2347.25165	534.226708	"m"	12	672	100	637	555.531719
"1429"	"Alex"	0	NA	NA	NA	NA	NA	200.138	9388.1446	201.784761	"m"	12	672	100	55	555.531719
"1430"	"Alex"	0	NA	NA	NA	NA	NA	218	5467.46261	69.576231	"m"	12	672	100	296	555.531719
"1431"	"Alex"	0	NA	NA	NA	NA	NA	232.287002	4151.36138	520.058192	"m"	12	672	100	344	555.531719
"1432"	"Alex"	0	NA	NA	NA	NA	NA	302.259002	3722.2625	458.808547	"m"	12	672	100	207	555.531719
"1433"	"Alex"	0	NA	NA	NA	NA	NA	127	1014.60681	203.117133	"m"	12	672	100	205	555.531719
"1434"	"Alex"	0	NA	NA	NA	NA	NA	106.668998	657.195253	180.11605	"m"	12	672	100	156	555.531719
"1435"	"Alex"	0	NA	NA	NA	NA	NA	128.080001	2639.19004	398.266043	"m"	12	672	100	2	555.531719
"1436"	"Alex"	0	NA	NA	NA	NA	NA	116.898002	8387.86235	1024.03241	"m"	12	672	100	227	555.531719
"1437"	"Alex"	0	NA	NA	NA	NA	NA	111.175003	574.325257	66.045896	"m"	12	672	100	49	555.531719
"1438"	"Alex"	0	NA	NA	NA	NA	NA	125.877998	2158.69905	306.110512	"m"	12	672	100	0	555.531719
"1439"	"Alex"	0	NA	NA	NA	NA	NA	241.320007	8084.6074	54.471107	"m"	12	672	100	41	555.531719
"1440"	"Alex"	0	NA	NA	NA	NA	NA	188.307006	3949.21362	22.514791	"m"	12	672	100	83	555.531719
"1441"	"Alex"	0	NA	NA	NA	NA	NA	172.026992	5905.4099	18.159996	"m"	12	672	100	187	555.531719
"1442"	"Alex"	0	NA	NA	NA	NA	NA	202	1583.64441	149.36024	"m"	12	672	100	46	555.531719
"1443"	"Alex"	0	NA	NA	NA	NA	NA	113.122001	2422.39361	359.867455	"m"	12	672	100	433	555.531719
"1444"	"Alex"	0	NA	NA	NA	NA	NA	221	8125.98738	117.645966	"m"	12	672	100	584	555.531719
"1445"	"Alex"	0	NA	NA	NA	NA	NA	96.7191	4388.34641	66.382153	"m"	12	672	100	5	555.531719
"1446"	"Alex"	0	NA	NA	NA	NA	NA	89.796203	3541.79854	135.803151	"m"	12	672	100	577	555.531719
"1447"	"Alex"	0	NA	NA	NA	NA	NA	271.053985	6174.37317	416.175501	"m"	12	672	100	158	555.531719
"1448"	"Alex"	0	NA	NA	NA	NA	NA	221.093994	4191.06583	116.914494	"m"	12	672	100	171	555.531719
"1449"	"Alex"	0	NA	NA	NA	NA	NA	117	1059.07896	307.546831	"m"	12	672	100	260	555.531719
"1450"	"Alex"	0	NA	NA	NA	NA	NA	242.25	8205.40811	35.07198	"m"	12	672	100	612	555.531719
"1451"	"Alex"	0	NA	NA	NA	NA	NA	124.775001	4654.91192	18.324061	"m"	12	672	100	106	555.531719
"1452"	"Alex"	0	NA	NA	NA	NA	NA	211.160995	8803.02502	33.431404	"m"	12	672	100	1033	555.531719
"1453"	"Alex"	0	NA	NA	NA	NA	NA	126.060997	3023.48077	343.536551	"m"	12	672	100	401	555.531719
"1454"	"Alex"	0	NA	NA	NA	NA	NA	293.235992	4495.5996	133.921785	"m"	12	672	100	119	555.531719
"1455"	"Alex"	0	NA	NA	NA	NA	NA	356.734008	4386.04716	63.301892	"m"	12	672	100	24	555.531719
"1456"	"Alex"	0	NA	NA	NA	NA	NA	258.57901	3383.27452	75.76959	"m"	12	672	100	10	555.531719
"1457"	"Alex"	0	NA	NA	NA	NA	NA	130	2689.25843	3.941392	"m"	12	672	100	278	555.531719
"1458"	"Alex"	0	NA	NA	NA	NA	NA	283.559997	6463.62381	402.289192	"m"	12	672	100	189	555.531719
"1459"	"Alex"	0	NA	NA	NA	NA	NA	259.19699	8985.97369	36.267411	"m"	12	672	100	8	555.531719
"1460"	"Alex"	0	NA	NA	NA	NA	NA	230.839996	5282.91184	297.738018	"m"	12	672	100	49	555.531719
"1461"	"Alex"	0	NA	NA	NA	NA	NA	114.389999	8710.54152	630.923314	"m"	12	672	100	NA	555.531719
"1462"	"Alex"	0	NA	NA	NA	NA	NA	94.883399	2643.47826	53.379147	"m"	12	672	100	18	555.531719
"1463"	"Alex"	0	NA	NA	NA	NA	NA	160.460006	3036.76707	46.496311	"m"	12	672	100	46	555.531719
"1464"	"Alex"	0	NA	NA	NA	NA	NA	266.256988	3963.13454	1.425938	"m"	12	672	100	233	555.531719
"1465"	"Alex"	0	NA	NA	NA	NA	NA	161.007995	1287.57602	116.497685	"m"	12	672	100	296	555.531719
"1466"	"Alex"	0	NA	NA	NA	NA	NA	395.300994	3421.91402	186.97503	"m"	12	672	100	3	555.531719
"1467"	"Alex"	0	NA	NA	NA	NA	NA	405.191009	4094.91848	317.32175	"m"	12	672	100	247	555.531719
"1468"	"Alex"	0	NA	NA	NA	NA	NA	105.372001	2938.80156	533.305159	"m"	12	672	100	98	555.531719
"1469"	"Alex"	0	NA	NA	NA	NA	NA	141	8201.24193	414.172951	"m"	12	672	100	296	555.531719
"1470"	"Alex"	0	NA	NA	NA	NA	NA	95.630897	5575.25827	337.89806	"m"	12	672	100	74	555.531719
"1471"	"Alex"	0	NA	NA	NA	NA	NA	110.095001	2925.77351	70.142399	"m"	12	672	100	685	555.531719
"1472"	"Alex"	0	NA	NA	NA	NA	NA	113	1394.48179	262.912178	"m"	12	672	100	119	555.531719
"1473"	"Alex"	0	NA	NA	NA	NA	NA	172.391006	5968.94261	16.90696	"m"	12	672	100	287	555.531719
"1474"	"Alex"	0	NA	NA	NA	NA	NA	166.046005	5164.48621	31.694875	"m"	12	672	100	101	555.531719
"1475"	"Alex"	0	NA	NA	NA	NA	NA	205.699005	1704.62297	242.73868	"m"	12	672	100	67	555.531719
"1476"	"Alex"	0	NA	NA	NA	NA	NA	339.841003	6724.34436	55.434556	"m"	12	672	100	1	555.531719
"1477"	"Alex"	0	NA	NA	NA	NA	NA	221	1869.26511	245.258337	"m"	12	672	100	335	555.531719
"1478"	"Alex"	0	NA	NA	NA	NA	NA	325.170989	4352.92458	184.036336	"m"	12	672	100	111	555.531719
"1479"	"Alex"	0	NA	NA	NA	NA	NA	227.220001	2069.37803	156.785815	"m"	12	672	100	320	555.531719
"1480"	"Alex"	0	NA	NA	NA	NA	NA	256.074005	2867.30625	181.407349	"m"	12	672	100	51	555.531719
"1481"	"Alex"	0	NA	NA	NA	NA	NA	93.094596	4898.90768	395.351942	"m"	12	672	100	262	555.531719
"1482"	"Alex"	0	NA	NA	NA	NA	NA	114.294998	4895.23795	212.753659	"m"	12	672	100	157	555.531719
"1483"	"Alex"	0	NA	NA	NA	NA	NA	276.497009	8263.73078	37.046662	"m"	12	672	100	341	555.531719
"1484"	"Alex"	0	NA	NA	NA	NA	NA	118.29	586.013088	308.236876	"m"	12	672	100	72	555.531719
"1485"	"Alex"	0	NA	NA	NA	NA	NA	238.345001	4059.32057	622.290133	"m"	12	672	100	145	555.531719
"1486"	"Alex"	0	NA	NA	NA	NA	NA	88.444702	4391.23227	255.088913	"m"	12	672	100	285	555.531719
"1487"	"Alex"	0	NA	NA	NA	NA	NA	89.647102	3511.97448	224.2472	"m"	12	672	100	153	555.531719
"1488"	"Alex"	0	NA	NA	NA	NA	NA	111.111999	4281.33074	302.666562	"m"	12	672	100	0	555.531719
"1489"	"Alex"	0	NA	NA	NA	NA	NA	264.057006	5255.60527	269.173127	"m"	12	672	100	331	555.531719
"1490"	"Alex"	0	NA	NA	NA	NA	NA	117.106002	3729.28165	652.259921	"m"	12	672	100	63	555.531719
"1491"	"Alex"	0	NA	NA	NA	NA	NA	111.392997	4144.3875	518.144769	"m"	12	672	100	109	555.531719
"1492"	"Alex"	0	NA	NA	NA	NA	NA	94.117698	3127.24253	260.033805	"m"	12	672	100	13	555.531719
"1493"	"Alex"	0	NA	NA	NA	NA	NA	94.086196	5078.06116	137.485718	"m"	12	672	100	62	555.531719
"1494"	"Alex"	0	NA	NA	NA	NA	NA	91.756599	4668.15404	2.802739	"m"	12	672	100	111	555.531719
"1495"	"Alex"	0	NA	NA	NA	NA	NA	96.796302	4218.34961	198.949196	"m"	12	672	100	662	555.531719
"1496"	"Alex"	0	NA	NA	NA	NA	NA	116.168998	3396.10306	608.128482	"m"	12	672	100	48	555.531719
"1497"	"Alex"	0	NA	NA	NA	NA	NA	389.657989	3247.83306	190.470456	"m"	12	672	100	192	555.531719
"1498"	"Alex"	0	NA	NA	NA	NA	NA	116.209999	6709.38426	792.67176	"m"	12	672	100	189	555.531719
"1499"	"Alex"	0	NA	NA	NA	NA	NA	222.406997	2004.27588	400.479019	"m"	12	672	100	279	555.531719
"1500"	"Alex"	0	NA	NA	NA	NA	NA	122.835998	899.62751	89.093454	"m"	12	672	100	203	555.531719
"1501"	"Alex"	0	NA	NA	NA	NA	NA	99.767196	6674.79259	1170.58277	"m"	12	672	100	13	555.531719
"1502"	"Alex"	0	NA	NA	NA	NA	NA	141.910995	3333.05933	446.065666	"m"	12	672	100	949	555.531719
"1503"	"Alex"	0	NA	NA	NA	NA	NA	116.541999	2692.59923	332.836476	"m"	12	672	100	144	555.531719
"1504"	"Alex"	0	NA	NA	NA	NA	NA	296.592987	6257.19261	44.972286	"m"	12	672	100	151	555.531719
"1505"	"Alex"	0	NA	NA	NA	NA	NA	137	2460.10129	354.446299	"m"	12	672	100	21	555.531719
"1506"	"Alex"	0	NA	NA	NA	NA	NA	260	7314.91622	29.672093	"m"	12	672	100	68	555.531719
"1507"	"Alex"	0	NA	NA	NA	NA	NA	230.386001	5881.68047	13.422895	"m"	12	672	100	224	555.531719
"1508"	"Alex"	0	NA	NA	NA	NA	NA	195.494003	989.707098	167.438268	"m"	12	672	100	28	555.531719
"1509"	"Alex"	0	NA	NA	NA	NA	NA	183.145996	4207.34344	51.027204	"m"	12	672	100	222	555.531719
"1510"	"Alex"	0	NA	NA	NA	NA	NA	168.292007	5472.11039	37.714395	"m"	12	672	100	98	555.531719
"1511"	"Alex"	0	NA	NA	NA	NA	NA	102.643997	3992.5109	549.9262	"m"	12	672	100	45	555.531719
"1512"	"Alex"	0	NA	NA	NA	NA	NA	127.955001	2976.77171	224.436577	"m"	12	672	100	330	555.531719
"1513"	"Alex"	0	NA	NA	NA	NA	NA	235.255996	7116.25733	357.654702	"m"	12	672	100	148	555.531719
"1514"	"Alex"	0	NA	NA	NA	NA	NA	199.033996	5300.44535	134.547782	"m"	12	672	100	72	555.531719
"1515"	"Alex"	0	NA	NA	NA	NA	NA	346.071014	3846.16591	247.724346	"m"	12	672	100	79	555.531719
"1516"	"Alex"	0	NA	NA	NA	NA	NA	98.238998	6038.81095	198.034041	"m"	12	672	100	4	555.531719
"1517"	"Alex"	0	NA	NA	NA	NA	NA	272	6218.76641	200.947989	"m"	12	672	100	385	555.531719
"1518"	"Alex"	0	NA	NA	NA	NA	NA	228.774002	7596.42696	129.139424	"m"	12	672	100	344	555.531719
"1519"	"Alex"	0	NA	NA	NA	NA	NA	114	7740.77119	836.162918	"m"	12	672	100	134	555.531719
"1520"	"Alex"	0	NA	NA	NA	NA	NA	129.447006	3172.52566	300.851314	"m"	12	672	100	325	555.531719
"1521"	"Alex"	0	NA	NA	NA	NA	NA	401.036987	3962.45285	504.51078	"m"	12	672	100	249	555.531719
"1522"	"Alex"	0	NA	NA	NA	NA	NA	104.125	5996.88119	579.377293	"m"	12	672	100	0	555.531719
"1523"	"Alex"	0	NA	NA	NA	NA	NA	196.787002	5108.20945	16.528887	"m"	12	672	100	1	555.531719
"1524"	"Alex"	0	NA	NA	NA	NA	NA	102.671997	5362.93978	678.701254	"m"	12	672	100	0	555.531719
"1525"	"Alex"	0	NA	NA	NA	NA	NA	327.968994	4265.21207	188.267284	"m"	12	672	100	194	555.531719
"1526"	"Alex"	0	NA	NA	NA	NA	NA	106.194999	8881.07046	537.603564	"m"	12	672	100	187	555.531719
"1527"	"Alex"	0	NA	NA	NA	NA	NA	234.645996	7868.51539	60.295339	"m"	12	672	100	98	555.531719
"1528"	"Alex"	0	NA	NA	NA	NA	NA	375.548004	3885.36445	200.244749	"m"	12	672	100	NA	555.531719
"1529"	"Alex"	0	NA	NA	NA	NA	NA	120.703002	681.682454	326.156519	"m"	12	672	100	110	555.531719
"1530"	"Alex"	0	NA	NA	NA	NA	NA	104.597999	4306.13045	128.51431	"m"	12	672	100	569	555.531719
"1531"	"Alex"	0	NA	NA	NA	NA	NA	199.660995	2366.80147	31.790119	"m"	12	672	100	35	555.531719
"1532"	"Alex"	0	NA	NA	NA	NA	NA	268.097991	4739.74151	359.937762	"m"	12	672	100	111	555.531719
"1533"	"Alex"	0	NA	NA	NA	NA	NA	182.229003	2442.34917	42.183926	"m"	12	672	100	17	555.531719
"1534"	"Alex"	0	NA	NA	NA	NA	NA	124.066001	2974.70409	710.458355	"m"	12	672	100	222	555.531719
"1535"	"Alex"	0	NA	NA	NA	NA	NA	143.156997	2334.43501	440.158702	"m"	12	672	100	7	555.531719
"1536"	"Alex"	0	NA	NA	NA	NA	NA	358.542999	6881.47102	228.17927	"m"	12	672	100	271	555.531719
"1537"	"Alex"	0	NA	NA	NA	NA	NA	91.929603	5623.32611	85.58741	"m"	12	672	100	168	555.531719
"1538"	"Alex"	0	NA	NA	NA	NA	NA	239.511001	8243.91882	354.237401	"m"	12	672	100	284	555.531719
"1539"	"Alex"	0	NA	NA	NA	NA	NA	194.110992	5383.90953	21.487721	"m"	12	672	100	80	555.531719
"1540"	"Alex"	0	NA	NA	NA	NA	NA	288.873992	7032.84063	231.489544	"m"	12	672	100	206	555.531719
"1541"	"Alex"	0	NA	NA	NA	NA	NA	103.985	5956.94017	918.789506	"m"	12	672	100	106	555.531719
"1542"	"Alex"	0	NA	NA	NA	NA	NA	102	6194.12725	1054.26494	"m"	12	672	100	86	555.531719
"1543"	"Alex"	0	NA	NA	NA	NA	NA	196.240005	8880.28663	92.800396	"m"	12	672	100	202	555.531719
"1544"	"Alex"	0	NA	NA	NA	NA	NA	177.830993	4587.73763	29.885495	"m"	12	672	100	11	555.531719
"1545"	"Alex"	0	NA	NA	NA	NA	NA	239.341995	8592.52038	66.657792	"m"	12	672	100	215	555.531719
"1546"	"Alex"	0	NA	NA	NA	NA	NA	143	2653.41331	193.898085	"m"	12	672	100	432	555.531719
"1547"	"Alex"	0	NA	NA	NA	NA	NA	271.298004	6894.14865	258.79384	"m"	12	672	100	224	555.531719
"1548"	"Alex"	0	NA	NA	NA	NA	NA	106.966003	3645.89847	598.704125	"m"	12	672	100	79	555.531719
"1549"	"Alex"	0	NA	NA	NA	NA	NA	130.587005	4899.65347	145.734019	"m"	12	672	100	446	555.531719
"1550"	"Alex"	0	NA	NA	NA	NA	NA	113.704002	2451.51019	315.116958	"m"	12	672	100	NA	555.531719
"1551"	"Alex"	0	NA	NA	NA	NA	NA	266	6410.25434	116.113311	"m"	12	672	100	243	555.531719
"1552"	"Alex"	0	NA	NA	NA	NA	NA	192.436996	2843.90678	56.059139	"m"	12	672	100	319	555.531719
"1553"	"Alex"	0	NA	NA	NA	NA	NA	136.115997	3548.71108	675.41155	"m"	12	672	100	576	555.531719
"1554"	"Alex"	0	NA	NA	NA	NA	NA	147	1099.05173	31.565253	"m"	12	672	100	8	555.531719
"1555"	"Alex"	0	NA	NA	NA	NA	NA	148.505996	7979.04672	651.097703	"m"	12	672	100	21	555.531719
"1556"	"Alex"	0	NA	NA	NA	NA	NA	90.945098	3262.16264	35.256212	"m"	12	672	100	194	555.531719
"1557"	"Alex"	0	NA	NA	NA	NA	NA	200	5687.90292	56.955622	"m"	12	672	100	151	555.531719
"1558"	"Alex"	0	NA	NA	NA	NA	NA	221	5105.18079	56.621052	"m"	12	672	100	132	555.531719
"1559"	"Alex"	0	NA	NA	NA	NA	NA	107	8086.16225	1470.56105	"m"	12	672	100	74	555.531719
"1560"	"Alex"	0	NA	NA	NA	NA	NA	211.606002	6239.24618	3.011035	"m"	12	672	100	153	555.531719
"1561"	"Alex"	0	NA	NA	NA	NA	NA	228.507995	2006.0651	126.002285	"m"	12	672	100	NA	555.531719
"1562"	"Alex"	0	NA	NA	NA	NA	NA	120.897003	2682.41529	489.669268	"m"	12	672	100	13	555.531719
"1563"	"Alex"	0	NA	NA	NA	NA	NA	206	6286.63575	134.41007	"m"	12	672	100	134	555.531719
"1564"	"Alex"	0	NA	NA	NA	NA	NA	170.354003	3373.9682	164.853688	"m"	12	672	100	84	555.531719
"1565"	"Alex"	0	NA	NA	NA	NA	NA	264.907012	6468.98694	0.317133	"m"	12	672	100	63	555.531719
"1566"	"Alex"	0	NA	NA	NA	NA	NA	237.539001	5937.25345	156.9343	"m"	12	672	100	418	555.531719
"1567"	"Alex"	0	NA	NA	NA	NA	NA	194.386001	2503.77885	45.326963	"m"	12	672	100	91	555.531719
"1568"	"Alex"	0	NA	NA	NA	NA	NA	105.905998	2830.74487	589.051656	"m"	12	672	100	432	555.531719
"1569"	"Alex"	0	NA	NA	NA	NA	NA	89.039299	5248.9533	57.683561	"m"	12	672	100	119	555.531719
"1570"	"Alex"	0	NA	NA	NA	NA	NA	235.583999	5530.58919	199.216992	"m"	12	672	100	68	555.531719
"1571"	"Alex"	0	NA	NA	NA	NA	NA	110.098999	3129.6859	492.441993	"m"	12	672	100	523	555.531719
"1572"	"Alex"	0	NA	NA	NA	NA	NA	257.00299	5017.15417	284.750997	"m"	12	672	100	20	555.531719
"1573"	"Alex"	0	NA	NA	NA	NA	NA	360.394012	7112.87534	4.295113	"m"	12	672	100	113	555.531719
"1574"	"Alex"	0	NA	NA	NA	NA	NA	124	1275.96347	220.323394	"m"	12	672	100	17	555.531719
"1575"	"Alex"	0	NA	NA	NA	NA	NA	134.074005	5906.96352	170.643614	"m"	12	672	100	21	555.531719
"1576"	"Alex"	0	NA	NA	NA	NA	NA	188.531997	1015.13606	108.92708	"m"	12	672	100	119	555.531719
"1577"	"Alex"	0	NA	NA	NA	NA	NA	201.233993	9381.61196	11.889272	"m"	12	672	100	28	555.531719
"1578"	"Alex"	0	NA	NA	NA	NA	NA	174.333999	1294.08899	116.912951	"m"	12	672	100	73	555.531719
"1579"	"Alex"	0	NA	NA	NA	NA	NA	105.247001	4925.23299	586.586164	"m"	12	672	100	428	555.531719
"1580"	"Alex"	0	NA	NA	NA	NA	NA	122.473999	7276.37378	1604.28467	"m"	12	672	100	271	555.531719
"1581"	"Alex"	0	NA	NA	NA	NA	NA	84.203002	4561.89096	162.421474	"m"	12	672	100	210	555.531719
"1582"	"Alex"	0	NA	NA	NA	NA	NA	133.636001	6936.62103	622.961825	"m"	12	672	100	206	555.531719
"1583"	"Alex"	0	NA	NA	NA	NA	NA	115.277999	3232.77827	919.322329	"m"	12	672	100	405	555.531719
"1584"	"Alex"	0	NA	NA	NA	NA	NA	289.309997	6813.05038	18.167673	"m"	12	672	100	139	555.531719
"1585"	"Alex"	0	NA	NA	NA	NA	NA	161.822006	632.254851	207.26258	"m"	12	672	100	24	555.531719
"1586"	"Alex"	0	NA	NA	NA	NA	NA	261.988006	3180.31081	16.6754	"m"	12	672	100	17	555.531719
"1587"	"Alex"	0	NA	NA	NA	NA	NA	94.536201	4884.55997	439.782453	"m"	12	672	100	11	555.531719
"1588"	"Alex"	0	NA	NA	NA	NA	NA	99.3068	7928.36997	1184.65399	"m"	12	672	100	166	555.531719
"1589"	"Alex"	0	NA	NA	NA	NA	NA	146.218002	6338.16445	56.849157	"m"	12	672	100	203	555.531719
"1590"	"Alex"	0	NA	NA	NA	NA	NA	339.109008	6390.14055	309.219082	"m"	12	672	100	213	555.531719
"1591"	"Alex"	0	NA	NA	NA	NA	NA	262.520996	8028.63011	216.39928	"m"	12	672	100	1068	555.531719
"1592"	"Alex"	0	NA	NA	NA	NA	NA	274.808013	7830.8662	42.318972	"m"	12	672	100	429	555.531719
"1593"	"Alex"	0	NA	NA	NA	NA	NA	101.730003	5554.89629	290.815313	"m"	12	672	100	323	555.531719
"1594"	"Alex"	0	NA	NA	NA	NA	NA	95.501602	5302.50019	265.039319	"m"	12	672	100	27	555.531719
"1595"	"Alex"	0	NA	NA	NA	NA	NA	131.738006	6931.36329	1283.04022	"m"	12	672	100	6	555.531719
"1596"	"Alex"	0	NA	NA	NA	NA	NA	121.206001	2396.16143	409.392457	"m"	12	672	100	7	555.531719
"1597"	"Alex"	0	NA	NA	NA	NA	NA	194.365997	9668.94507	352.269679	"m"	12	672	100	196	555.531719
"1598"	"Alex"	0	NA	NA	NA	NA	NA	92.560203	3543.83487	192.256308	"m"	12	672	100	107	555.531719
"1599"	"Alex"	0	NA	NA	NA	NA	NA	147.656997	4776.73818	61.760102	"m"	12	672	100	260	555.531719
"1600"	"Alex"	0	NA	NA	NA	NA	NA	271.855987	6000.05477	179.276972	"m"	12	672	100	358	555.531719
"1601"	"Alex"	0	NA	NA	NA	NA	NA	96.3171	3829.01765	28.666634	"m"	12	672	100	61	555.531719
"1602"	"Alex"	0	NA	NA	NA	NA	NA	235.300994	7964.1271	149.355277	"m"	12	672	100	349	555.531719
"1603"	"Alex"	0	NA	NA	NA	NA	NA	102.420997	4059.3006	274.312042	"m"	12	672	100	336	555.531719
"1604"	"Alex"	0	NA	NA	NA	NA	NA	120.863998	7694.68314	1481.63639	"m"	12	672	100	493	555.531719
"1605"	"Alex"	0	NA	NA	NA	NA	NA	121.541	4212.97596	615.427068	"m"	12	672	100	64	555.531719
"1606"	"Alex"	0	NA	NA	NA	NA	NA	312.585998	5450.82952	146.616209	"m"	12	672	100	224	555.531719
"1607"	"Alex"	0	NA	NA	NA	NA	NA	267.320007	7461.80251	314.481319	"m"	12	672	100	128	555.531719
"1608"	"Alex"	0	NA	NA	NA	NA	NA	114.719001	2353.18947	19.510405	"m"	12	672	100	266	555.531719
"1609"	"Alex"	0	NA	NA	NA	NA	NA	276	4521.75226	80.32834	"m"	12	672	100	105	555.531719
"1610"	"Alex"	0	NA	NA	NA	NA	NA	220.707	6058.65901	99.494067	"m"	12	672	100	0	555.531719
"1611"	"Alex"	0	NA	NA	NA	NA	NA	96.8553	2676.71084	723.33476	"m"	12	672	100	NA	555.531719
"1612"	"Alex"	0	NA	NA	NA	NA	NA	124.278999	1032.44127	59.253927	"m"	12	672	100	151	555.531719
"1613"	"Alex"	0	NA	NA	NA	NA	NA	117	7475.972	1765.36226	"m"	12	672	100	412	555.531719
"1614"	"Alex"	0	NA	NA	NA	NA	NA	194.037994	5962.1736	45.904418	"m"	12	672	100	273	555.531719
"1615"	"Alex"	0	NA	NA	NA	NA	NA	233.854003	9197.8246	23.146761	"m"	12	672	100	252	555.531719
"1616"	"Alex"	0	NA	NA	NA	NA	NA	271.627014	3191.65864	166.898874	"m"	12	672	100	332	555.531719
"1617"	"Alex"	0	NA	NA	NA	NA	NA	110.341003	3784.15922	1411.21218	"m"	12	672	100	80	555.531719
"1618"	"Alex"	0	NA	NA	NA	NA	NA	205.270996	8371.33206	133.043189	"m"	12	672	100	0	555.531719
"1619"	"Alex"	0	NA	NA	NA	NA	NA	260.098999	6675.35335	355.449562	"m"	12	672	100	4	555.531719
"1620"	"Alex"	0	NA	NA	NA	NA	NA	106.898002	7172.43225	1512.29971	"m"	12	672	100	570	555.531719
"1621"	"Alex"	0	NA	NA	NA	NA	NA	93.411399	5235.36721	288.240773	"m"	12	672	100	385	555.531719
"1622"	"Alex"	0	NA	NA	NA	NA	NA	173.005996	1595.55363	155.630049	"m"	12	672	100	106	555.531719
"1623"	"Alex"	0	NA	NA	NA	NA	NA	105.742996	7293.79101	1141.48591	"m"	12	672	100	128	555.531719
"1624"	"Alex"	0	NA	NA	NA	NA	NA	126.843002	2891.4069	157.446117	"m"	12	672	100	153	555.531719
"1625"	"Alex"	0	NA	NA	NA	NA	NA	225.033004	8099.60624	226.531065	"m"	12	672	100	43	555.531719
"1626"	"Alex"	0	NA	NA	NA	NA	NA	135.352996	4952.10551	81.051373	"m"	12	672	100	333	555.531719
"1627"	"Alex"	0	NA	NA	NA	NA	NA	99.592597	8621.38016	761.801524	"m"	12	672	100	102	555.531719
"1628"	"Alex"	0	NA	NA	NA	NA	NA	107	6163.34209	881.710072	"m"	12	672	100	288	555.531719
"1629"	"Alex"	0	NA	NA	NA	NA	NA	284.984985	7169.0602	100.301835	"m"	12	672	100	337	555.531719
"1630"	"Alex"	0	NA	NA	NA	NA	NA	105.617996	5546.25844	212.037921	"m"	12	672	100	642	555.531719
"1631"	"Alex"	0	NA	NA	NA	NA	NA	118.182998	4133.27181	12.649937	"m"	12	672	100	146	555.531719
"1632"	"Alex"	0	NA	NA	NA	NA	NA	187.712997	961.587795	313.598079	"m"	12	672	100	0	555.531719
"1633"	"Alex"	0	NA	NA	NA	NA	NA	118.775001	7381.89939	1721.90973	"m"	12	672	100	190	555.531719
"1634"	"Alex"	0	NA	NA	NA	NA	NA	218.054	6443.1118	251.006234	"m"	12	672	100	122	555.531719
"1635"	"Alex"	0	NA	NA	NA	NA	NA	189.404006	6024.85064	9.377383	"m"	12	672	100	197	555.531719
"1636"	"Alex"	0	NA	NA	NA	NA	NA	261.251007	5988.99349	125.473555	"m"	12	672	100	157	555.531719
"1637"	"Alex"	0	NA	NA	NA	NA	NA	253.391006	8477.63587	153.035966	"m"	12	672	100	68	555.531719
"1638"	"Alex"	0	NA	NA	NA	NA	NA	219.432998	4349.29769	346.371064	"m"	12	672	100	478	555.531719
"1639"	"Alex"	0	NA	NA	NA	NA	NA	176.912002	4524.96729	7.944516	"m"	12	672	100	65	555.531719
"1640"	"Alex"	0	NA	NA	NA	NA	NA	270.636993	6755.65995	170.326312	"m"	12	672	100	300	555.531719
"1641"	"Alex"	0	NA	NA	NA	NA	NA	247	8925.11539	432.355635	"m"	12	672	100	NA	555.531719
"1642"	"Alex"	0	NA	NA	NA	NA	NA	172.029998	4653.48311	53.520374	"m"	12	672	100	38	555.531719
"1643"	"Alex"	0	NA	NA	NA	NA	NA	117.449996	6329.42342	501.168127	"m"	12	672	100	321	555.531719
"1644"	"Alex"	0	NA	NA	NA	NA	NA	252	7956.95515	242.479834	"m"	12	672	100	57	555.531719
"1645"	"Alex"	0	NA	NA	NA	NA	NA	121.606002	3918.66316	147.14894	"m"	12	672	100	70	555.531719
"1646"	"Alex"	0	NA	NA	NA	NA	NA	256.933013	7083.3864	162.076024	"m"	12	672	100	351	555.531719
"1647"	"Alex"	0	NA	NA	NA	NA	NA	110.962997	3789.06508	216.118447	"m"	12	672	100	177	555.531719
"1648"	"Alex"	0	NA	NA	NA	NA	NA	146.994003	1053.21089	24.26716	"m"	12	672	100	685	555.531719
"1649"	"Alex"	0	NA	NA	NA	NA	NA	99.2891	9054.0307	567.507288	"m"	12	672	100	93	555.531719
"1650"	"Alex"	0	NA	NA	NA	NA	NA	214.328994	5760.90184	12.259915	"m"	12	672	100	91	555.531719
"1651"	"Alex"	0	NA	NA	NA	NA	NA	336.958007	6395.7859	159.641291	"m"	12	672	100	227	555.531719
"1652"	"Alex"	0	NA	NA	NA	NA	NA	304.723999	6409.86273	319.728628	"m"	12	672	100	51	555.531719
"1653"	"Alex"	0	NA	NA	NA	NA	NA	206	5502.15262	149.757419	"m"	12	672	100	140	555.531719
"1654"	"Alex"	0	NA	NA	NA	NA	NA	290.134002	7789.27796	66.492174	"m"	12	672	100	365	555.531719
"1655"	"Alex"	0	NA	NA	NA	NA	NA	113	8574.80526	713.721303	"m"	12	672	100	77	555.531719
"1656"	"Alex"	0	NA	NA	NA	NA	NA	125.761001	551.718582	346.703661	"m"	12	672	100	787	555.531719
"1657"	"Alex"	0	NA	NA	NA	NA	NA	118.325996	6716.70453	725.408017	"m"	12	672	100	76	555.531719
"1658"	"Alex"	0	NA	NA	NA	NA	NA	120.748001	7695.53904	672.146921	"m"	12	672	100	220	555.531719
"1659"	"Alex"	0	NA	NA	NA	NA	NA	237.688995	5272.41774	169.865594	"m"	12	672	100	56	555.531719
"1660"	"Alex"	0	NA	NA	NA	NA	NA	281.881988	7382.01726	140.561935	"m"	12	672	100	402	555.531719
"1661"	"Alex"	0	NA	NA	NA	NA	NA	94.817298	8786.3452	373.658571	"m"	12	672	100	66	555.531719
"1662"	"Alex"	0	NA	NA	NA	NA	NA	101.113998	6929.08868	1069.30793	"m"	12	672	100	207	555.531719
"1663"	"Alex"	0	NA	NA	NA	NA	NA	210.697006	5854.43912	252.964173	"m"	12	672	100	146	555.531719
"1664"	"Alex"	0	NA	NA	NA	NA	NA	106.351997	5949.52422	1027.17267	"m"	12	672	100	8	555.531719
"1665"	"Alex"	0	NA	NA	NA	NA	NA	92.147399	3752.97408	38.926391	"m"	12	672	100	279	555.531719
"1666"	"Alex"	0	NA	NA	NA	NA	NA	98.480499	3411.35767	382.996851	"m"	12	672	100	235	555.531719
"1667"	"Alex"	0	NA	NA	NA	NA	NA	87.946403	4082.8292	116.848915	"m"	12	672	100	118	555.531719
"1668"	"Alex"	0	NA	NA	NA	NA	NA	227.748001	2620.039	56.624797	"m"	12	672	100	195	555.531719
"1669"	"Alex"	0	NA	NA	NA	NA	NA	120.022003	3681.67968	34.209403	"m"	12	672	100	191	555.531719
"1670"	"Alex"	0	NA	NA	NA	NA	NA	115.677001	3907.76047	790.438843	"m"	12	672	100	51	555.531719
"1671"	"Alex"	0	NA	NA	NA	NA	NA	322.864013	4691.74363	98.886558	"m"	12	672	100	148	555.531719
"1672"	"Alex"	0	NA	NA	NA	NA	NA	112	4599.19225	717.291768	"m"	12	672	100	64	555.531719
"1673"	"Alex"	0	NA	NA	NA	NA	NA	92.059303	5586.70423	58.515133	"m"	12	672	100	309	555.531719
"1674"	"Alex"	0	NA	NA	NA	NA	NA	163.485	2051.9441	148.53058	"m"	12	672	100	55	555.531719
"1675"	"Alex"	0	NA	NA	NA	NA	NA	95	3523.43256	17.100312	"m"	12	672	100	710	555.531719
"1676"	"Alex"	0	NA	NA	NA	NA	NA	234.985	2254.8251	267.777953	"m"	12	672	100	13	555.531719
"1677"	"Alex"	0	NA	NA	NA	NA	NA	98.067802	3857.83436	58.919447	"m"	12	672	100	94	555.531719
"1678"	"Alex"	0	NA	NA	NA	NA	NA	253.091003	7933.62534	161.953882	"m"	12	672	100	140	555.531719
"1679"	"Alex"	0	NA	NA	NA	NA	NA	206.429992	1880.19676	266.091544	"m"	12	672	100	18	555.531719
"1680"	"Alex"	0	NA	NA	NA	NA	NA	100.584999	5232.69575	236.191792	"m"	12	672	100	72	555.531719
"1681"	"Alex"	0	NA	NA	NA	NA	NA	327	3312.48169	157.744667	"m"	12	672	100	91	555.531719
"1682"	"Alex"	0	NA	NA	NA	NA	NA	112.369003	1694.91348	547.344528	"m"	12	672	100	493	555.531719
"1683"	"Alex"	0	NA	NA	NA	NA	NA	209.078994	5498.57118	91.221543	"m"	12	672	100	37	555.531719
"1684"	"Alex"	0	NA	NA	NA	NA	NA	107.698997	2942.30065	26.147173	"m"	12	672	100	17	555.531719
"1685"	"Alex"	0	NA	NA	NA	NA	NA	282.705993	7332.72527	106.353157	"m"	12	672	100	21	555.531719
"1686"	"Alex"	0	NA	NA	NA	NA	NA	186.330001	1808.2563	272.649805	"m"	12	672	100	252	555.531719
"1687"	"Alex"	0	NA	NA	NA	NA	NA	179.613998	3439.49391	51.941278	"m"	12	672	100	428	555.531719
"1688"	"Alex"	0	NA	NA	NA	NA	NA	88.132499	3577.03614	529.621725	"m"	12	672	100	577	555.531719
"1689"	"Alex"	0	NA	NA	NA	NA	NA	175.440994	1291.87114	119.201887	"m"	12	672	100	190	555.531719
"1690"	"Alex"	0	NA	NA	NA	NA	NA	157.205001	6541.31253	205.20733	"m"	12	672	100	213	555.531719
"1691"	"Alex"	0	NA	NA	NA	NA	NA	94.546302	5316.37232	54.526432	"m"	12	672	100	131	555.531719
"1692"	"Alex"	0	NA	NA	NA	NA	NA	276.319	3935.88216	150.755428	"m"	12	672	100	410	555.531719
"1693"	"Alex"	0	NA	NA	NA	NA	NA	417.704986	3638.0757	334.281216	"m"	12	672	100	115	555.531719
"1694"	"Alex"	0	NA	NA	NA	NA	NA	99.4766	4024.35993	798.813463	"m"	12	672	100	434	555.531719
"1695"	"Alex"	0	NA	NA	NA	NA	NA	310.73001	3953.68538	341.53083	"m"	12	672	100	253	555.531719
"1696"	"Alex"	0	NA	NA	NA	NA	NA	267.60501	4939.29247	2.362159	"m"	12	672	100	82	555.531719
"1697"	"Alex"	0	NA	NA	NA	NA	NA	114.370002	2440.46759	286.087252	"m"	12	672	100	343	555.531719
"1698"	"Alex"	0	NA	NA	NA	NA	NA	123	3586.64769	916.177609	"m"	12	672	100	150	555.531719
"1699"	"Alex"	0	NA	NA	NA	NA	NA	248	8101.35542	39.32286	"m"	12	672	100	242	555.531719
"1700"	"Alex"	0	NA	NA	NA	NA	NA	271.406005	6064.72324	146.00637	"m"	12	672	100	333	555.531719
"1701"	"Alex"	0	NA	NA	NA	NA	NA	142.720993	2886.5642	80.44288	"m"	12	672	100	339	555.531719
"1702"	"Alex"	0	NA	NA	NA	NA	NA	167.658004	3163.89707	110.956038	"m"	12	672	100	107	555.531719
"1703"	"Alex"	0	NA	NA	NA	NA	NA	82	3488.75858	147.861677	"m"	12	672	100	285	555.531719
"1704"	"Alex"	0	NA	NA	NA	NA	NA	89.249702	4710.66143	492.069571	"m"	12	672	100	537	555.531719
"1705"	"Alex"	0	NA	NA	NA	NA	NA	259.895996	7526.69028	246.923366	"m"	12	672	100	80	555.531719
"1706"	"Alex"	0	NA	NA	NA	NA	NA	239.162994	2908.95497	8.604696	"m"	12	672	100	574	555.531719
"1707"	"Alex"	0	NA	NA	NA	NA	NA	98.4384	4072.70596	249.876685	"m"	12	672	100	301	555.531719
"1708"	"Alex"	0	NA	NA	NA	NA	NA	116.317001	7761.0669	1644.55509	"m"	12	672	100	206	555.531719
"1709"	"Alex"	0	NA	NA	NA	NA	NA	95.932701	5921.60422	872.405266	"m"	12	672	100	232	555.531719
"1710"	"Alex"	0	NA	NA	NA	NA	NA	100.819	3422.36998	496.038744	"m"	12	672	100	57	555.531719
"1711"	"Alex"	0	NA	NA	NA	NA	NA	201.895004	1869.18425	45.633984	"m"	12	672	100	65	555.531719
"1712"	"Alex"	0	NA	NA	NA	NA	NA	123.760002	3899.72615	106.596014	"m"	12	672	100	215	555.531719
"1713"	"Alex"	0	NA	NA	NA	NA	NA	295.055999	6168.46859	134.550436	"m"	12	672	100	537	555.531719
"1714"	"Alex"	0	NA	NA	NA	NA	NA	253.983001	4800.04624	110.581747	"m"	12	672	100	34	555.531719
"1715"	"Alex"	0	NA	NA	NA	NA	NA	279.820007	4940.84947	56.663239	"m"	12	672	100	281	555.531719
"1716"	"Alex"	0	NA	NA	NA	NA	NA	114.808998	3057.43635	967.077065	"m"	12	672	100	91	555.531719
"1717"	"Alex"	0	NA	NA	NA	NA	NA	128	6670.8924	1053.46334	"m"	12	672	100	270	555.531719
"1718"	"Alex"	0	NA	NA	NA	NA	NA	112.914001	7560.06954	1319.29083	"m"	12	672	100	198	555.531719
"1719"	"Alex"	0	NA	NA	NA	NA	NA	249.832	8625.1597	165.973516	"m"	12	672	100	21	555.531719
"1720"	"Alex"	0	NA	NA	NA	NA	NA	296.299987	3809.08295	277.695801	"m"	12	672	100	271	555.531719
"1721"	"Alex"	0	NA	NA	NA	NA	NA	296.104003	5883.23483	252.544702	"m"	12	672	100	NA	555.531719
"1722"	"Alex"	0	NA	NA	NA	NA	NA	230.996002	5782.86147	23.100408	"m"	12	672	100	158	555.531719
"1723"	"Alex"	0	NA	NA	NA	NA	NA	93.741096	3504.45614	521.784871	"m"	12	672	100	335	555.531719
"1724"	"Alex"	0	NA	NA	NA	NA	NA	191.979995	976.135058	271.574522	"m"	12	672	100	179	555.531719
"1725"	"Alex"	0	NA	NA	NA	NA	NA	112.111	3608.70232	461.454728	"m"	12	672	100	20	555.531719
"1726"	"Alex"	0	NA	NA	NA	NA	NA	114	1694.6824	827.262123	"m"	12	672	100	110	555.531719
"1727"	"Alex"	0	NA	NA	NA	NA	NA	235.100997	5044.75295	0.663012	"m"	12	672	100	128	555.531719
"1728"	"Alex"	0	NA	NA	NA	NA	NA	126	7086.24089	1455.03869	"m"	12	672	100	192	555.531719
"1729"	"Alex"	0	NA	NA	NA	NA	NA	122.582	70.137447	50.026308	"m"	12	672	100	87	555.531719
"1730"	"Alex"	0	NA	NA	NA	NA	NA	121	2438.65236	256.922873	"m"	12	672	100	15	555.531719
"1731"	"Alex"	0	NA	NA	NA	NA	NA	103	1911.24237	145.926856	"m"	12	672	100	93	555.531719
"1732"	"Alex"	0	NA	NA	NA	NA	NA	204.401992	9656.59107	637.432569	"m"	12	672	100	3	555.531719
"1733"	"Alex"	0	NA	NA	NA	NA	NA	182.319	962.511581	172.096136	"m"	12	672	100	39	555.531719
"1734"	"Alex"	0	NA	NA	NA	NA	NA	168.285003	4878.03159	29.060257	"m"	12	672	100	1050	555.531719
"1735"	"Alex"	0	NA	NA	NA	NA	NA	248.695999	5061.81319	315.143709	"m"	12	672	100	0	555.531719
"1736"	"Alex"	0	NA	NA	NA	NA	NA	199	1621.51951	82.613078	"m"	12	672	100	273	555.531719
"1737"	"Alex"	0	NA	NA	NA	NA	NA	196.656997	1795.61905	196.116699	"m"	12	672	100	237	555.531719
"1738"	"Alex"	0	NA	NA	NA	NA	NA	95.955101	2736.90087	726.334589	"m"	12	672	100	15	555.531719
"1739"	"Alex"	0	NA	NA	NA	NA	NA	320.930999	4444.46004	35.416674	"m"	12	672	100	124	555.531719
"1740"	"Alex"	0	NA	NA	NA	NA	NA	105	4566.41303	56.530562	"m"	12	672	100	12	555.531719
"1741"	"Alex"	0	NA	NA	NA	NA	NA	98.239097	6640.49024	1284.85502	"m"	12	672	100	64	555.531719
"1742"	"Alex"	0	NA	NA	NA	NA	NA	154.438003	3015.50034	47.999948	"m"	12	672	100	478	555.531719
"1743"	"Alex"	0	NA	NA	NA	NA	NA	166.330993	3394.538	24.028399	"m"	12	672	100	164	555.531719
"1744"	"Alex"	0	NA	NA	NA	NA	NA	397.471984	3255.07563	218.995851	"m"	12	672	100	11	555.531719
"1745"	"Alex"	0	NA	NA	NA	NA	NA	341.880004	3938.16818	217.341015	"m"	12	672	100	102	555.531719
"1746"	"Alex"	0	NA	NA	NA	NA	NA	88.793296	3920.77008	18.433888	"m"	12	672	100	43	555.531719
"1747"	"Alex"	0	NA	NA	NA	NA	NA	99.357902	4960.50131	255.027065	"m"	12	672	100	407	555.531719
"1748"	"Alex"	0	NA	NA	NA	NA	NA	249.593002	8274.42013	34.607084	"m"	12	672	100	64	555.531719
"1749"	"Alex"	0	NA	NA	NA	NA	NA	228.335998	4120.32535	100.425673	"m"	12	672	100	99	555.531719
"1750"	"Alex"	0	NA	NA	NA	NA	NA	278.990997	8247.82926	73.784857	"m"	12	672	100	8	555.531719
"1751"	"Alex"	0	NA	NA	NA	NA	NA	101.321998	5372.91735	277.178999	"m"	12	672	100	141	555.531719
"1752"	"Alex"	0	NA	NA	NA	NA	NA	308.722991	6386.82633	171.650864	"m"	12	672	100	323	555.531719
"1753"	"Alex"	0	NA	NA	NA	NA	NA	412.058013	2955.13621	214.828269	"m"	12	672	100	611	555.531719
"1754"	"Alex"	0	NA	NA	NA	NA	NA	82.059501	3968.42101	9.768112	"m"	12	672	100	159	555.531719
"1755"	"Alex"	0	NA	NA	NA	NA	NA	244	8497.00616	268.705584	"m"	12	672	100	571	555.531719
"1756"	"Alex"	0	NA	NA	NA	NA	NA	186.36	10116.5758	185.653626	"m"	12	672	100	215	555.531719
"1757"	"Alex"	0	NA	NA	NA	NA	NA	126.906997	4715.62136	45.224697	"m"	12	672	100	226	555.531719
"1758"	"Alex"	0	NA	NA	NA	NA	NA	262.746002	7605.86758	202.241653	"m"	12	672	100	64	555.531719
"1759"	"Alex"	0	NA	NA	NA	NA	NA	194.339004	3881.76402	55.873977	"m"	12	672	100	47	555.531719
"1760"	"Alex"	0	NA	NA	NA	NA	NA	160.427993	5290.85632	135.203962	"m"	12	672	100	443	555.531719
"1761"	"Alex"	0	NA	NA	NA	NA	NA	110.929	4149.31536	999.643436	"m"	12	672	100	32	555.531719
"1762"	"Alex"	0	NA	NA	NA	NA	NA	300.424987	3214.20223	226.638345	"m"	12	672	100	114	555.531719
"1763"	"Alex"	0	NA	NA	NA	NA	NA	194.565994	9131.66887	135.511493	"m"	12	672	100	662	555.531719
"1764"	"Alex"	0	NA	NA	NA	NA	NA	154.440994	2842.08351	42.902685	"m"	12	672	100	18	555.531719
"1765"	"Alex"	0	NA	NA	NA	NA	NA	230.714004	1852.84348	262.002132	"m"	12	672	100	406	555.531719
"1766"	"Alex"	0	NA	NA	NA	NA	NA	214.600006	4943.25582	94.241855	"m"	12	672	100	360	555.531719
"1767"	"Alex"	0	NA	NA	NA	NA	NA	307.479003	7261.66657	217.461284	"m"	12	672	100	172	555.531719
"1768"	"Alex"	0	NA	NA	NA	NA	NA	116.887001	6674.84569	804.983824	"m"	12	672	100	47	555.531719
"1769"	"Alex"	0	NA	NA	NA	NA	NA	296.131988	5213.25235	111.543923	"m"	12	672	100	324	555.531719
"1770"	"Alex"	0	NA	NA	NA	NA	NA	180.225006	4096.89145	73.251044	"m"	12	672	100	217	555.531719
"1771"	"Alex"	0	NA	NA	NA	NA	NA	274.825988	8210.5121	156.522589	"m"	12	672	100	439	555.531719
"1772"	"Alex"	0	NA	NA	NA	NA	NA	366.886993	3808.77863	250.823463	"m"	12	672	100	195	555.531719
"1773"	"Alex"	0	NA	NA	NA	NA	NA	329.776	6683.51123	20.473675	"m"	12	672	100	6	555.531719
"1774"	"Alex"	0	NA	NA	NA	NA	NA	108.297996	3720.99223	577.624335	"m"	12	672	100	4	555.531719
"1775"	"Alex"	0	NA	NA	NA	NA	NA	134.156005	7204.37983	975.066192	"m"	12	672	100	286	555.531719
"1776"	"Alex"	0	NA	NA	NA	NA	NA	236.063995	8152.7828	62.917478	"m"	12	672	100	344	555.531719
"1777"	"Alex"	0	NA	NA	NA	NA	NA	111.248001	8087.25437	1040.68566	"m"	12	672	100	885	555.531719
"1778"	"Alex"	0	NA	NA	NA	NA	NA	236	2287.09642	435.383421	"m"	12	672	100	279	555.531719
"1779"	"Alex"	0	NA	NA	NA	NA	NA	270.451995	6268.87628	551.120738	"m"	12	672	100	0	555.531719
"1780"	"Alex"	0	NA	NA	NA	NA	NA	199.673995	1257.24099	7.691493	"m"	12	672	100	35	555.531719
"1781"	"Alex"	0	NA	NA	NA	NA	NA	111.189002	2229.20113	835.457468	"m"	12	672	100	17	555.531719
"1782"	"Alex"	0	NA	NA	NA	NA	NA	200.347	6335.83061	167.992267	"m"	12	672	100	848	555.531719
"1783"	"Alex"	0	NA	NA	NA	NA	NA	105.777999	1698.92748	66.56493	"m"	12	672	100	0	555.531719
"1784"	"Alex"	0	NA	NA	NA	NA	NA	174.828994	4882.80406	107.824656	"m"	12	672	100	91	555.531719
"1785"	"Alex"	0	NA	NA	NA	NA	NA	114.218002	2353.78343	116.713259	"m"	12	672	100	119	555.531719
"1786"	"Alex"	0	NA	NA	NA	NA	NA	117.322998	2693.28163	305.451094	"m"	12	672	100	27	555.531719
"1787"	"Alex"	0	NA	NA	NA	NA	NA	175.212997	2075.14453	84.346833	"m"	12	672	100	3	555.531719
"1788"	"Alex"	0	NA	NA	NA	NA	NA	289.688995	2913.38986	109.839707	"m"	12	672	100	0	555.531719
"1789"	"Alex"	0	NA	NA	NA	NA	NA	338.256988	5886.99664	333.820723	"m"	12	672	100	150	555.531719
"1790"	"Alex"	0	NA	NA	NA	NA	NA	263.803009	5452.0216	386.618816	"m"	12	672	100	142	555.531719
"1791"	"Alex"	0	NA	NA	NA	NA	NA	113.097999	4644.3484	8.400793	"m"	12	672	100	0	555.531719
"1792"	"Alex"	0	NA	NA	NA	NA	NA	97.370399	5641.47423	768.518495	"m"	12	672	100	141	555.531719
"1793"	"Alex"	0	NA	NA	NA	NA	NA	122.301002	6749.61827	966.02004	"m"	12	672	100	50	555.531719
"1794"	"Alex"	0	NA	NA	NA	NA	NA	95.652801	5966.98417	235.790485	"m"	12	672	100	106	555.531719
"1795"	"Alex"	0	NA	NA	NA	NA	NA	115.764999	7371.52023	1475.11879	"m"	12	672	100	41	555.531719
"1796"	"Alex"	0	NA	NA	NA	NA	NA	103.903999	4061.26854	665.304648	"m"	12	672	100	368	555.531719
"1797"	"Alex"	0	NA	NA	NA	NA	NA	102.857002	1725.10463	597.64812	"m"	12	672	100	51	555.531719
"1798"	"Alex"	0	NA	NA	NA	NA	NA	125.462997	2462.0445	387.419728	"m"	12	672	100	271	555.531719
"1799"	"Alex"	0	NA	NA	NA	NA	NA	108.343002	6506.01276	1044.74686	"m"	12	672	100	19	555.531719
"1800"	"Alex"	0	NA	NA	NA	NA	NA	106.591003	4189.21566	153.128394	"m"	12	672	100	279	555.531719
"1801"	"Alex"	0	NA	NA	NA	NA	NA	203.121002	9805.80772	284.776164	"m"	12	672	100	14	555.531719
"1802"	"Alex"	0	NA	NA	NA	NA	NA	200.248992	5766.61519	168.761189	"m"	12	672	100	6	555.531719
"1803"	"Alex"	0	NA	NA	NA	NA	NA	99.645202	3133.5832	728.586989	"m"	12	672	100	235	555.531719
"1804"	"Alex"	0	NA	NA	NA	NA	NA	274.558013	6963.84849	310.716679	"m"	12	672	100	190	555.531719
"1805"	"Alex"	0	NA	NA	NA	NA	NA	95.090301	5520.00617	646.084095	"m"	12	672	100	178	555.531719
"1806"	"Alex"	0	NA	NA	NA	NA	NA	116.525001	1002.75683	60.363693	"m"	12	672	100	9	555.531719
"1807"	"Alex"	0	NA	NA	NA	NA	NA	115.378997	2158.63929	756.050575	"m"	12	672	100	344	555.531719
"1808"	"Alex"	0	NA	NA	NA	NA	NA	288	6353.29356	2.349808	"m"	12	672	100	412	555.531719
"1809"	"Alex"	0	NA	NA	NA	NA	NA	387.18399	3561.89988	266.680295	"m"	12	672	100	329	555.531719
"1810"	"Alex"	0	NA	NA	NA	NA	NA	183.201004	3716.97723	116.450961	"m"	12	672	100	236	555.531719
"1811"	"Alex"	0	NA	NA	NA	NA	NA	91	5465.53065	869.090253	"m"	12	672	100	86	555.531719
"1812"	"Alex"	0	NA	NA	NA	NA	NA	236.093002	5785.5688	292.411409	"m"	12	672	100	217	555.531719
"1813"	"Alex"	0	NA	NA	NA	NA	NA	92.559799	3759.10904	131.461019	"m"	12	672	100	360	555.531719
"1814"	"Alex"	0	NA	NA	NA	NA	NA	198.343002	5769.37796	176.657715	"m"	12	672	100	83	555.531719
"1815"	"Alex"	0	NA	NA	NA	NA	NA	131.378005	4752.80686	69.922018	"m"	12	672	100	257	555.531719
"1816"	"Alex"	0	NA	NA	NA	NA	NA	204	2179.7724	334.680226	"m"	12	672	100	439	555.531719
"1817"	"Alex"	0	NA	NA	NA	NA	NA	139.175003	5936.51831	96.246076	"m"	12	672	100	153	555.531719
"1818"	"Alex"	0	NA	NA	NA	NA	NA	396.942993	3278.28327	32.650478	"m"	12	672	100	106	555.531719
"1819"	"Alex"	0	NA	NA	NA	NA	NA	219.197006	5165.66698	295.866952	"m"	12	672	100	147	555.531719
"1820"	"Alex"	0	NA	NA	NA	NA	NA	131.651992	1965.09645	327.254777	"m"	12	672	100	252	555.531719
"1821"	"Alex"	0	NA	NA	NA	NA	NA	234.436004	9125.72272	182.659883	"m"	12	672	100	224	555.531719
"1822"	"Alex"	0	NA	NA	NA	NA	NA	278.472991	5376.56911	324.122791	"m"	12	672	100	622	555.531719
"1823"	"Alex"	0	NA	NA	NA	NA	NA	109	3608.85178	415.347744	"m"	12	672	100	239	555.531719
"1824"	"Alex"	0	NA	NA	NA	NA	NA	165.509994	1284.20252	36.389511	"m"	12	672	100	167	555.531719
"1825"	"Alex"	0	NA	NA	NA	NA	NA	117.163002	3376.8012	336.652053	"m"	12	672	100	243	555.531719
"1826"	"Alex"	0	NA	NA	NA	NA	NA	124.869003	7201.7895	1594.7671	"m"	12	672	100	94	555.531719
"1827"	"Alex"	0	NA	NA	NA	NA	NA	95.118797	5901.4145	241.333637	"m"	12	672	100	86	555.531719
"1828"	"Alex"	0	NA	NA	NA	NA	NA	290.848999	5663.96002	570.778898	"m"	12	672	100	119	555.531719
"1829"	"Alex"	0	NA	NA	NA	NA	NA	85.961303	4932.47296	18.910969	"m"	12	672	100	261	555.531719
"1830"	"Alex"	0	NA	NA	NA	NA	NA	109.957	4549.91634	343.798577	"m"	12	672	100	59	555.531719
"1831"	"Alex"	0	NA	NA	NA	NA	NA	138.861999	319.76722	314.195991	"m"	12	672	100	40	555.531719
"1832"	"Alex"	0	NA	NA	NA	NA	NA	208.496994	5703.49333	129.920565	"m"	12	672	100	127	555.531719
"1833"	"Alex"	0	NA	NA	NA	NA	NA	117	2442.53962	464.058427	"m"	12	672	100	286	555.531719
"1834"	"Alex"	0	NA	NA	NA	NA	NA	99.010002	5611.69397	570.408994	"m"	12	672	100	56	555.531719
"1835"	"Alex"	0	NA	NA	NA	NA	NA	101.152	4212.16368	42.464666	"m"	12	672	100	NA	555.531719
"1836"	"Alex"	0	NA	NA	NA	NA	NA	100.176002	3824.5709	204.722111	"m"	12	672	100	171	555.531719
"1837"	"Alex"	0	NA	NA	NA	NA	NA	110.622001	6429.06203	939.888077	"m"	12	672	100	0	555.531719
"1838"	"Alex"	0	NA	NA	NA	NA	NA	109.441001	6502.61659	856.387222	"m"	12	672	100	242	555.531719
"1839"	"Alex"	0	NA	NA	NA	NA	NA	124	4397.85661	678.729769	"m"	12	672	100	287	555.531719
"1840"	"Alex"	0	NA	NA	NA	NA	NA	225.085006	4325.55814	136.569391	"m"	12	672	100	52	555.531719
"1841"	"Alex"	0	NA	NA	NA	NA	NA	345.144989	2876.67222	298.285279	"m"	12	672	100	47	555.531719
"1842"	"Alex"	0	NA	NA	NA	NA	NA	117.901	2759.10005	805.328879	"m"	12	672	100	328	555.531719
"1843"	"Alex"	0	NA	NA	NA	NA	NA	220.738006	8245.95424	101.695303	"m"	12	672	100	18	555.531719
"1844"	"Alex"	0	NA	NA	NA	NA	NA	99.202301	4401.98098	760.029287	"m"	12	672	100	28	555.531719
"1845"	"Alex"	0	NA	NA	NA	NA	NA	115.551002	6506.63556	800.234912	"m"	12	672	100	187	555.531719
"1846"	"Alex"	0	NA	NA	NA	NA	NA	274.154998	7255.62859	133.309777	"m"	12	672	100	583	555.531719
"1847"	"Alex"	0	NA	NA	NA	NA	NA	259.408996	6069.43769	487.911997	"m"	12	672	100	134	555.531719
"1848"	"Alex"	0	NA	NA	NA	NA	NA	121.609001	2354.83796	127.270005	"m"	12	672	100	17	555.531719
"1849"	"Alex"	0	NA	NA	NA	NA	NA	93.936096	3299.67926	601.36639	"m"	12	672	100	70	555.531719
"1850"	"Alex"	0	NA	NA	NA	NA	NA	310.760009	6593.67659	22.858344	"m"	12	672	100	142	555.531719
"1851"	"Alex"	0	NA	NA	NA	NA	NA	284	4434.5592	125.507218	"m"	12	672	100	106	555.531719
"1852"	"Alex"	0	NA	NA	NA	NA	NA	108	4210.78466	825.674836	"m"	12	672	100	208	555.531719
"1853"	"Alex"	0	NA	NA	NA	NA	NA	189.449996	10102.5669	12.9569	"m"	12	672	100	69	555.531719
"1854"	"Alex"	0	NA	NA	NA	NA	NA	305.886993	6344.1207	214.687115	"m"	12	672	100	240	555.531719
"1855"	"Alex"	0	NA	NA	NA	NA	NA	108.166	2755.37565	300.333577	"m"	12	672	100	36	555.531719
"1856"	"Alex"	0	NA	NA	NA	NA	NA	323.585998	6549.6792	91.396669	"m"	12	672	100	385	555.531719
"1857"	"Alex"	0	NA	NA	NA	NA	NA	224.490005	8162.33227	177.844079	"m"	12	672	100	9	555.531719
"1858"	"Alex"	0	NA	NA	NA	NA	NA	96.7444	5019.92243	103.930854	"m"	12	672	100	112	555.531719
"1859"	"Alex"	0	NA	NA	NA	NA	NA	194	1403.6658	113.860182	"m"	12	672	100	180	555.531719
"1860"	"Alex"	0	NA	NA	NA	NA	NA	124.553001	7778.14441	727.073784	"m"	12	672	100	271	555.531719
"1861"	"Alex"	0	NA	NA	NA	NA	NA	114.002998	7598.40488	1532.25887	"m"	12	672	100	21	555.531719
"1862"	"Alex"	0	NA	NA	NA	NA	NA	97.115898	4573.64125	118.248203	"m"	12	672	100	68	555.531719
"1863"	"Alex"	0	NA	NA	NA	NA	NA	125.958	2832.719	490.012332	"m"	12	672	100	215	555.531719
"1864"	"Alex"	0	NA	NA	NA	NA	NA	141	6374.24548	50.134709	"m"	12	672	100	270	555.531719
"1865"	"Alex"	0	NA	NA	NA	NA	NA	319.906005	5686.84329	226.861357	"m"	12	672	100	634	555.531719
"1866"	"Alex"	0	NA	NA	NA	NA	NA	123	3823.58496	428.383796	"m"	12	672	100	194	555.531719
"1867"	"Alex"	0	NA	NA	NA	NA	NA	232.764999	8514.979	339.831433	"m"	12	672	100	252	555.531719
"1868"	"Alex"	0	NA	NA	NA	NA	NA	90.627899	4934.31757	66.396199	"m"	12	672	100	5	555.531719
"1869"	"Alex"	0	NA	NA	NA	NA	NA	133.516006	3388.98786	891.011142	"m"	12	672	100	118	555.531719
"1870"	"Alex"	0	NA	NA	NA	NA	NA	120.097	2093.41092	581.206354	"m"	12	672	100	17	555.531719
"1871"	"Alex"	0	NA	NA	NA	NA	NA	210.380996	9311.99668	541.78866	"m"	12	672	100	293	555.531719
"1872"	"Alex"	0	NA	NA	NA	NA	NA	119.388	1875.45886	623.374941	"m"	12	672	100	577	555.531719
"1873"	"Alex"	0	NA	NA	NA	NA	NA	106	5082.02174	556.879998	"m"	12	672	100	74	555.531719
"1874"	"Alex"	0	NA	NA	NA	NA	NA	192.389999	4530.04359	120.353966	"m"	12	672	100	203	555.531719
"1875"	"Alex"	0	NA	NA	NA	NA	NA	117.120002	3119.07743	112.013727	"m"	12	672	100	194	555.531719
"1876"	"Alex"	0	NA	NA	NA	NA	NA	349	7163.87085	13.692076	"m"	12	672	100	583	555.531719
"1877"	"Alex"	0	NA	NA	NA	NA	NA	255.651992	4437.99871	407.777222	"m"	12	672	100	79	555.531719
"1878"	"Alex"	0	NA	NA	NA	NA	NA	249.835006	1722.71436	289.697861	"m"	12	672	100	109	555.531719
"1879"	"Alex"	0	NA	NA	NA	NA	NA	108.910003	3528.0963	516.570014	"m"	12	672	100	33	555.531719
"1880"	"Alex"	0	NA	NA	NA	NA	NA	234.759002	6067.42655	437.008414	"m"	12	672	100	88	555.531719
"1881"	"Alex"	0	NA	NA	NA	NA	NA	104.617996	4134.66166	333.472455	"m"	12	672	100	143	555.531719
"1882"	"Barcelona"	1	"13/01/2012"	1	13	1	2012	162.742	473.757886	16.9292888	"f"	12	368	13	0	473.757886
"1883"	"Barcelona"	1	"19/01/2012"	0	19	1	2012	196.754	975.661904	81.8514109	"f"	12	368	13	6	473.757886
"1884"	"Barcelona"	1	"20/01/2012"	0	20	1	2012	181.542	818.845235	282.352282	"f"	12	368	13	7	473.757886
"1885"	"Barcelona"	1	"21/01/2012"	0	21	1	2012	184.267	988.506345	125.655085	"f"	12	368	13	8	473.757886
"1886"	"Barcelona"	1	"29/01/2012"	0	29	1	2012	187	1571.07626	61.1660538	"f"	12	368	13	16	473.757886
"1887"	"Barcelona"	1	"30/01/2012"	0	30	1	2012	197.261	1376.26927	80.3251416	"f"	12	368	13	17	473.757886
"1888"	"Barcelona"	1	"26/02/2012"	0	26	2	2012	207.809	1404.59733	7.327498984	"f"	12	368	13	44	473.757886
"1889"	"Barcelona"	1	"29/02/2012"	0	29	2	2012	213.897	1282.39964	39.1138172	"f"	12	368	13	47	473.757886
"1890"	"Barcelona"	1	"03/03/2012"	0	3	3	2012	180.667	976.151357	158.159903	"f"	12	368	13	50	473.757886
"1891"	"Barcelona"	1	"03/03/2012"	0	3	3	2012	227.666	1830.23927	169.546831	"f"	12	368	13	50	473.757886
"1892"	"Barcelona"	1	"06/03/2012"	0	6	3	2012	201.612	961.79018	95.4423582	"f"	12	368	13	53	473.757886
"1893"	"Barcelona"	1	"08/03/2012"	0	8	3	2012	213.897	1283.06659	37.0879869	"f"	12	368	13	55	473.757886
"1894"	"Barcelona"	1	"26/03/2012"	0	26	3	2012	208.026	1284.04655	45.3239805	"f"	12	368	13	73	473.757886
"1895"	"Barcelona"	0	NA	NA	NA	NA	NA	185.111999	2719.1725	85.237826	"f"	12	368	13	180	473.757886
"1896"	"Barcelona"	0	NA	NA	NA	NA	NA	364.540008	4334.86229	262.704324	"f"	12	368	13	260	473.757886
"1897"	"Barcelona"	0	NA	NA	NA	NA	NA	130.136001	3761.23916	941.529551	"f"	12	368	13	190	473.757886
"1898"	"Barcelona"	0	NA	NA	NA	NA	NA	203.690002	5446.04798	4.857576	"f"	12	368	13	57	473.757886
"1899"	"Barcelona"	0	NA	NA	NA	NA	NA	239.498001	5311.50565	293.804423	"f"	12	368	13	114	473.757886
"1900"	"Barcelona"	0	NA	NA	NA	NA	NA	369.111999	3852.02191	337.764599	"f"	12	368	13	418	473.757886
"1901"	"Barcelona"	0	NA	NA	NA	NA	NA	191.947006	1850.63486	305.487118	"f"	12	368	13	157	473.757886
"1902"	"Barcelona"	0	NA	NA	NA	NA	NA	187.494003	1531.24922	49.204219	"f"	12	368	13	430	473.757886
"1903"	"Barcelona"	0	NA	NA	NA	NA	NA	209.307998	2376.24607	48.144689	"f"	12	368	13	18	473.757886
"1904"	"Barcelona"	0	NA	NA	NA	NA	NA	291.513	6459.15116	72.580481	"f"	12	368	13	405	473.757886
"1905"	"Barcelona"	0	NA	NA	NA	NA	NA	206.065994	9466.66016	105.887491	"f"	12	368	13	40	473.757886
"1906"	"Barcelona"	0	NA	NA	NA	NA	NA	101.002998	2706.63997	465.671995	"f"	12	368	13	99	473.757886
"1907"	"Barcelona"	0	NA	NA	NA	NA	NA	312.817993	6958.85108	207.144601	"f"	12	368	13	251	473.757886
"1908"	"Barcelona"	0	NA	NA	NA	NA	NA	94	3932.9155	643.588212	"f"	12	368	13	333	473.757886
"1909"	"Barcelona"	0	NA	NA	NA	NA	NA	117.975997	3615.51525	1193.78092	"f"	12	368	13	58	473.757886
"1910"	"Barcelona"	0	NA	NA	NA	NA	NA	283.636993	4743.94987	138.755729	"f"	12	368	13	137	473.757886
"1911"	"Barcelona"	0	NA	NA	NA	NA	NA	184.744003	6722.9763	155.013732	"f"	12	368	13	NA	473.757886
"1912"	"Barcelona"	0	NA	NA	NA	NA	NA	143.544006	4916.94135	55.066051	"f"	12	368	13	109	473.757886
"1913"	"Barcelona"	0	NA	NA	NA	NA	NA	134	3055.27903	186.947561	"f"	12	368	13	46	473.757886
"1914"	"Barcelona"	0	NA	NA	NA	NA	NA	326.097991	5013.89391	227.694294	"f"	12	368	13	144	473.757886
"1915"	"Barcelona"	0	NA	NA	NA	NA	NA	232.337005	2434.62475	89.296547	"f"	12	368	13	291	473.757886
"1916"	"Barcelona"	0	NA	NA	NA	NA	NA	128	473.303994	316.611042	"f"	12	368	13	24	473.757886
"1917"	"Barcelona"	0	NA	NA	NA	NA	NA	91.7583	5511.50653	669.987141	"f"	12	368	13	446	473.757886
"1918"	"Barcelona"	0	NA	NA	NA	NA	NA	239.444	6106.1421	72.106361	"f"	12	368	13	80	473.757886
"1919"	"Barcelona"	0	NA	NA	NA	NA	NA	111.735	3913.51729	220.039465	"f"	12	368	13	158	473.757886
"1920"	"Barcelona"	0	NA	NA	NA	NA	NA	350.567993	5696.75432	317.999028	"f"	12	368	13	42	473.757886
"1921"	"Barcelona"	0	NA	NA	NA	NA	NA	104.693	5148.941	272.354171	"f"	12	368	13	46	473.757886
"1922"	"Barcelona"	0	NA	NA	NA	NA	NA	111.768997	8057.6711	1332.34673	"f"	12	368	13	64	473.757886
"1923"	"Barcelona"	0	NA	NA	NA	NA	NA	182.182998	2685.75123	150.632541	"f"	12	368	13	72	473.757886
"1924"	"Barcelona"	0	NA	NA	NA	NA	NA	118.237998	2419.50108	395.483087	"f"	12	368	13	28	473.757886
"1925"	"Barcelona"	0	NA	NA	NA	NA	NA	194.158004	5302.24494	177.647334	"f"	12	368	13	157	473.757886
"1926"	"Barcelona"	0	NA	NA	NA	NA	NA	101.828002	3543.21955	1003.16831	"f"	12	368	13	109	473.757886
"1927"	"Barcelona"	0	NA	NA	NA	NA	NA	173	10436.8945	333.871775	"f"	12	368	13	0	473.757886
"1928"	"Barcelona"	0	NA	NA	NA	NA	NA	118.982002	8711.64881	695.23283	"f"	12	368	13	0	473.757886
"1929"	"Barcelona"	0	NA	NA	NA	NA	NA	222.677993	5335.84487	334.267513	"f"	12	368	13	119	473.757886
"1930"	"Barcelona"	0	NA	NA	NA	NA	NA	121.021003	1679.65877	829.328718	"f"	12	368	13	77	473.757886
"1931"	"Barcelona"	0	NA	NA	NA	NA	NA	245.416	2391.87959	257.60561	"f"	12	368	13	79	473.757886
"1932"	"Barcelona"	0	NA	NA	NA	NA	NA	92.414596	4988.8822	451.373391	"f"	12	368	13	493	473.757886
"1933"	"Barcelona"	0	NA	NA	NA	NA	NA	224.412002	5258.32847	435.565006	"f"	12	368	13	113	473.757886
"1934"	"Barcelona"	0	NA	NA	NA	NA	NA	291.222991	6748.50211	168.56812	"f"	12	368	13	251	473.757886
"1935"	"Barcelona"	0	NA	NA	NA	NA	NA	245.768997	6500.84639	6.717639	"f"	12	368	13	70	473.757886
"1936"	"Barcelona"	0	NA	NA	NA	NA	NA	86.143997	3721.95976	202.471415	"f"	12	368	13	32	473.757886
"1937"	"Barcelona"	0	NA	NA	NA	NA	NA	311.075988	6650.3193	63.771032	"f"	12	368	13	227	473.757886
"1938"	"Barcelona"	0	NA	NA	NA	NA	NA	220.339004	1859.78882	109.556026	"f"	12	368	13	82	473.757886
"1939"	"Barcelona"	0	NA	NA	NA	NA	NA	161.494003	4637.39202	58.573754	"f"	12	368	13	128	473.757886
"1940"	"Barcelona"	0	NA	NA	NA	NA	NA	113.732002	3436.75728	154.256173	"f"	12	368	13	434	473.757886
"1941"	"Barcelona"	0	NA	NA	NA	NA	NA	117.983001	356.897812	288.181759	"f"	12	368	13	165	473.757886
"1942"	"Barcelona"	0	NA	NA	NA	NA	NA	214.813995	4907.95623	59.660573	"f"	12	368	13	17	473.757886
"1943"	"Barcelona"	0	NA	NA	NA	NA	NA	122.512001	2841.06993	660.029464	"f"	12	368	13	0	473.757886
"1944"	"Barcelona"	0	NA	NA	NA	NA	NA	218.481002	6041.92477	28.775097	"f"	12	368	13	172	473.757886
"1945"	"Barcelona"	0	NA	NA	NA	NA	NA	374.514007	5995.07139	212.971937	"f"	12	368	13	51	473.757886
"1946"	"Barcelona"	0	NA	NA	NA	NA	NA	280.569	2463.19067	593.398851	"f"	12	368	13	41	473.757886
"1947"	"Barcelona"	0	NA	NA	NA	NA	NA	145.248992	634.799575	10.100428	"f"	12	368	13	237	473.757886
"1948"	"Barcelona"	0	NA	NA	NA	NA	NA	126.223999	3613.90195	1225.68367	"f"	12	368	13	147	473.757886
"1949"	"Barcelona"	0	NA	NA	NA	NA	NA	99.788902	5264.24022	168.00513	"f"	12	368	13	38	473.757886
"1950"	"Barcelona"	0	NA	NA	NA	NA	NA	85.228599	3876.74414	636.858376	"f"	12	368	13	203	473.757886
"1951"	"Barcelona"	0	NA	NA	NA	NA	NA	111.286003	2456.1726	367.089813	"f"	12	368	13	16	473.757886
"1952"	"Barcelona"	0	NA	NA	NA	NA	NA	104.268997	3227.4965	718.93057	"f"	12	368	13	194	473.757886
"1953"	"Barcelona"	0	NA	NA	NA	NA	NA	93.359901	3218.96909	60.309822	"f"	12	368	13	50	473.757886
"1954"	"Barcelona"	0	NA	NA	NA	NA	NA	95.663803	4477.92565	561.849715	"f"	12	368	13	608	473.757886
"1955"	"Barcelona"	0	NA	NA	NA	NA	NA	224.160995	3942.1492	212.631139	"f"	12	368	13	16	473.757886
"1956"	"Barcelona"	0	NA	NA	NA	NA	NA	183.020996	5628.92833	85.865926	"f"	12	368	13	151	473.757886
"1957"	"Barcelona"	0	NA	NA	NA	NA	NA	177.940994	10543.592	57.382897	"f"	12	368	13	106	473.757886
"1958"	"Barcelona"	0	NA	NA	NA	NA	NA	197.266006	5400.41388	56.043848	"f"	12	368	13	147	473.757886
"1959"	"Barcelona"	0	NA	NA	NA	NA	NA	188.837997	4756.14767	93.557084	"f"	12	368	13	72	473.757886
"1960"	"Barcelona"	0	NA	NA	NA	NA	NA	111.096	2803.91314	33.288341	"f"	12	368	13	0	473.757886
"1961"	"Barcelona"	0	NA	NA	NA	NA	NA	98.550796	5207.98523	664.510193	"f"	12	368	13	68	473.757886
"1962"	"Barcelona"	0	NA	NA	NA	NA	NA	307.463989	4577.08186	106.109455	"f"	12	368	13	423	473.757886
"1963"	"Barcelona"	0	NA	NA	NA	NA	NA	278.381988	3160.71915	192.722015	"f"	12	368	13	151	473.757886
"1964"	"Barcelona"	0	NA	NA	NA	NA	NA	125.468002	6082.66536	140.703411	"f"	12	368	13	619	473.757886
"1965"	"Barcelona"	0	NA	NA	NA	NA	NA	241.320007	8084.6074	54.471107	"f"	12	368	13	22	473.757886
"1966"	"Barcelona"	0	NA	NA	NA	NA	NA	143	4868.23601	66.321224	"f"	12	368	13	354	473.757886
"1967"	"Barcelona"	0	NA	NA	NA	NA	NA	173.399993	3221.63265	139.970327	"f"	12	368	13	260	473.757886
"1968"	"Barcelona"	0	NA	NA	NA	NA	NA	192.490997	5904.77501	109.522507	"f"	12	368	13	47	473.757886
"1969"	"Barcelona"	0	NA	NA	NA	NA	NA	104	3929.94119	721.231937	"f"	12	368	13	0	473.757886
"1970"	"Barcelona"	0	NA	NA	NA	NA	NA	95.606201	3336.07281	132.649032	"f"	12	368	13	112	473.757886
"1971"	"Barcelona"	0	NA	NA	NA	NA	NA	99.106399	8073.25033	1097.33245	"f"	12	368	13	68	473.757886
"1972"	"Barcelona"	0	NA	NA	NA	NA	NA	195.567001	2580.35421	43.448525	"f"	12	368	13	152	473.757886
"1973"	"Barcelona"	0	NA	NA	NA	NA	NA	97	5748.45357	890.789056	"f"	12	368	13	173	473.757886
"1974"	"Barcelona"	0	NA	NA	NA	NA	NA	269.61499	7128.34234	135.700362	"f"	12	368	13	54	473.757886
"1975"	"Barcelona"	0	NA	NA	NA	NA	NA	276.833007	6932.25507	171.792963	"f"	12	368	13	272	473.757886
"1976"	"Barcelona"	0	NA	NA	NA	NA	NA	198.981994	1410.48747	138.298232	"f"	12	368	13	372	473.757886
"1977"	"Barcelona"	0	NA	NA	NA	NA	NA	87.145896	4184.43098	39.926544	"f"	12	368	13	52	473.757886
"1978"	"Barcelona"	0	NA	NA	NA	NA	NA	130	1197.94712	143.275575	"f"	12	368	13	376	473.757886
"1979"	"Barcelona"	0	NA	NA	NA	NA	NA	270.010986	6905.00189	196.307963	"f"	12	368	13	106	473.757886
"1980"	"Barcelona"	0	NA	NA	NA	NA	NA	303.901	4219.5928	90.961495	"f"	12	368	13	93	473.757886
"1981"	"Barcelona"	0	NA	NA	NA	NA	NA	155.475997	6529.11495	55.967562	"f"	12	368	13	0	473.757886
"1982"	"Barcelona"	0	NA	NA	NA	NA	NA	198.738006	5041.87548	183.231064	"f"	12	368	13	136	473.757886
"1983"	"Barcelona"	0	NA	NA	NA	NA	NA	190.860992	5105.55113	114.625576	"f"	12	368	13	294	473.757886
"1984"	"Barcelona"	0	NA	NA	NA	NA	NA	252.673004	4992.58928	140.238902	"f"	12	368	13	493	473.757886
"1985"	"Barcelona"	0	NA	NA	NA	NA	NA	209.815002	9366.7732	610.599187	"f"	12	368	13	290	473.757886
"1986"	"Barcelona"	0	NA	NA	NA	NA	NA	101.482002	3523.41236	398.796829	"f"	12	368	13	206	473.757886
"1987"	"Barcelona"	0	NA	NA	NA	NA	NA	270.902008	7154.61764	151.170574	"f"	12	368	13	705	473.757886
"1988"	"Barcelona"	0	NA	NA	NA	NA	NA	288.02301	3983.74848	306.485166	"f"	12	368	13	3	473.757886
"1989"	"Barcelona"	0	NA	NA	NA	NA	NA	283.177001	7713.63582	53.380009	"f"	12	368	13	122	473.757886
"1990"	"Barcelona"	0	NA	NA	NA	NA	NA	315.501007	3601.34067	316.060157	"f"	12	368	13	172	473.757886
"1991"	"Barcelona"	0	NA	NA	NA	NA	NA	138.007003	4145.18442	383.666356	"f"	12	368	13	25	473.757886
"1992"	"Barcelona"	0	NA	NA	NA	NA	NA	104.651	6646.32948	986.006398	"f"	12	368	13	329	473.757886
"1993"	"Barcelona"	0	NA	NA	NA	NA	NA	110.000999	1836.29977	436.824684	"f"	12	368	13	3	473.757886
"1994"	"Barcelona"	0	NA	NA	NA	NA	NA	270.790008	3971.04796	3.393471	"f"	12	368	13	93	473.757886
"1995"	"Barcelona"	0	NA	NA	NA	NA	NA	100.935997	5344.05005	622.620817	"f"	12	368	13	171	473.757886
"1996"	"Barcelona"	0	NA	NA	NA	NA	NA	417.704986	3638.0757	334.281216	"f"	12	368	13	4	473.757886
"1997"	"Barcelona"	0	NA	NA	NA	NA	NA	175.802993	4335.3866	213.65017	"f"	12	368	13	327	473.757886
"1998"	"Barcelona"	0	NA	NA	NA	NA	NA	134.386993	2522.99434	314.508994	"f"	12	368	13	423	473.757886
"1999"	"Barcelona"	0	NA	NA	NA	NA	NA	155.261993	6273.95905	134.212194	"f"	12	368	13	0	473.757886
"2000"	"Barcelona"	0	NA	NA	NA	NA	NA	106.870002	3689.50355	359.698429	"f"	12	368	13	568	473.757886
"2001"	"Barcelona"	0	NA	NA	NA	NA	NA	171.718994	3336.70684	25.655874	"f"	12	368	13	13	473.757886
"2002"	"Barcelona"	0	NA	NA	NA	NA	NA	221.572998	3853.54624	139.832748	"f"	12	368	13	48	473.757886
"2003"	"Barcelona"	0	NA	NA	NA	NA	NA	102.440002	7781.6441	1361.63684	"f"	12	368	13	435	473.757886
"2004"	"Barcelona"	0	NA	NA	NA	NA	NA	388.212005	2772.28905	322.738163	"f"	12	368	13	203	473.757886
"2005"	"Barcelona"	0	NA	NA	NA	NA	NA	322.085998	7224.39974	85.034663	"f"	12	368	13	20	473.757886
"2006"	"Barcelona"	0	NA	NA	NA	NA	NA	129.632003	1097.03917	99.777344	"f"	12	368	13	112	473.757886
"2007"	"Barcelona"	0	NA	NA	NA	NA	NA	230.460006	4363.19926	2.019709	"f"	12	368	13	27	473.757886
"2008"	"Barcelona"	0	NA	NA	NA	NA	NA	127.273002	1667.8767	673.679325	"f"	12	368	13	72	473.757886
"2009"	"Barcelona"	0	NA	NA	NA	NA	NA	303.622985	4896.02004	86.169119	"f"	12	368	13	428	473.757886
"2010"	"Barcelona"	0	NA	NA	NA	NA	NA	117.86	4118.01445	830.203809	"f"	12	368	13	9	473.757886
"2011"	"Barcelona"	0	NA	NA	NA	NA	NA	244	4016.57786	85.48253	"f"	12	368	13	401	473.757886
"2012"	"Barcelona"	0	NA	NA	NA	NA	NA	303.580993	5847.61863	317.95761	"f"	12	368	13	23	473.757886
"2013"	"Barcelona"	0	NA	NA	NA	NA	NA	119.990997	2997.95668	289.917368	"f"	12	368	13	42	473.757886
"2014"	"Barcelona"	0	NA	NA	NA	NA	NA	191.309997	5706.26073	114.655804	"f"	12	368	13	165	473.757886
"2015"	"Barcelona"	0	NA	NA	NA	NA	NA	177.843002	3333.80838	59.826227	"f"	12	368	13	94	473.757886
"2016"	"Barcelona"	0	NA	NA	NA	NA	NA	95.408203	4844.17255	130.883808	"f"	12	368	13	34	473.757886
"2017"	"Barcelona"	0	NA	NA	NA	NA	NA	237.378997	5956.78808	249.898022	"f"	12	368	13	11	473.757886
"2018"	"Barcelona"	0	NA	NA	NA	NA	NA	117.856002	1787.95315	439.198964	"f"	12	368	13	1	473.757886
"2019"	"Barcelona"	0	NA	NA	NA	NA	NA	103.242996	2562.73327	796.920915	"f"	12	368	13	147	473.757886
"2020"	"Barcelona"	0	NA	NA	NA	NA	NA	194.263	2820.58215	211.30078	"f"	12	368	13	283	473.757886
"2021"	"Barcelona"	0	NA	NA	NA	NA	NA	124.038002	5060.63432	1.646509	"f"	12	368	13	38	473.757886
"2022"	"Barcelona"	0	NA	NA	NA	NA	NA	178	9661.81858	80.570377	"f"	12	368	13	0	473.757886
"2023"	"Barcelona"	0	NA	NA	NA	NA	NA	99.436897	3255.4333	626.748412	"f"	12	368	13	219	473.757886
"2024"	"Barcelona"	0	NA	NA	NA	NA	NA	119.016998	2229.1518	588.059622	"f"	12	368	13	14	473.757886
"2025"	"Beckham"	1	"21/01/2013"	1	21	1	2013	115	207.646386	18.2918926	"m"	13	105	21	0	207.646386
"2026"	"Beckham"	1	"22/01/2013"	0	22	1	2013	114.173	215.679926	94.9419697	"m"	13	105	21	1	207.646386
"2027"	"Beckham"	1	"23/01/2013"	0	23	1	2013	122.283	218.666943	159.131572	"m"	13	105	21	2	207.646386
"2028"	"Beckham"	1	"24/01/2013"	0	24	1	2013	122.283	218.666943	159.131572	"m"	13	105	21	3	207.646386
"2029"	"Beckham"	1	"25/01/2013"	0	25	1	2013	126.106	170.325218	1.707300512	"m"	13	105	21	4	207.646386
"2030"	"Beckham"	1	"30/03/2013"	0	30	3	2013	147.236	1006.31164	17.5995007	"m"	13	105	21	68	207.646386
"2031"	"Beckham"	1	"31/03/2013"	0	31	3	2013	122.834	64.3918206	11.2135688	"m"	13	105	21	69	207.646386
"2032"	"Beckham"	1	"25/05/2013"	0	25	5	2013	131.006	299.348306	138.45194	"m"	13	105	21	124	207.646386
"2033"	"Beckham"	1	"04/06/2013"	0	4	6	2013	129.385	293.018358	135.722478	"m"	13	105	21	134	207.646386
"2034"	"Beckham"	1	"06/06/2013"	0	6	6	2013	135	339.313735	145.985936	"m"	13	105	21	136	207.646386
"2035"	"Beckham"	1	"21/06/2013"	0	21	6	2013	182.58	795.849375	294.172037	"m"	13	105	21	151	207.646386
"2036"	"Beckham"	1	"23/06/2013"	0	23	6	2013	123.663	88.4598505	14.1328119	"m"	13	105	21	153	207.646386
"2037"	"Beckham"	1	"05/09/2013"	0	5	9	2013	123.663	98.7228439	17.0923323	"m"	13	105	21	227	207.646386
"2038"	"Beckham"	1	"17/09/2013"	0	17	9	2013	122	751.849212	181.368657	"m"	13	105	21	239	207.646386
"2039"	"Beckham"	1	"20/09/2013"	0	20	9	2013	181.542	838.685229	257.409404	"m"	13	105	21	242	207.646386
"2040"	"Beckham"	1	"08/10/2013"	0	8	10	2013	123.005	1074.12946	57.1753216	"m"	13	105	21	260	207.646386
"2041"	"Beckham"	1	"10/10/2013"	0	10	10	2013	118.753	692.679127	229.059771	"m"	13	105	21	262	207.646386
"2042"	"Beckham"	1	NA	0	NA	NA	NA	122.834	39.8377609	20.9326463	"m"	13	105	21	NA	207.646386
"2043"	"Beckham"	1	NA	0	NA	NA	NA	134.337	319.654462	120.574133	"m"	13	105	21	NA	207.646386
"2044"	"Beckham"	1	NA	0	NA	NA	NA	129.385	285.192733	138.542391	"m"	13	105	21	NA	207.646386
"2045"	"Beckham"	1	NA	0	NA	NA	NA	131.006	301.303311	137.247253	"m"	13	105	21	NA	207.646386
"2046"	"Beckham"	0	NA	NA	NA	NA	NA	94.459297	4041.2188	251.783768	"m"	13	105	21	11	207.646386
"2047"	"Beckham"	0	NA	NA	NA	NA	NA	300	3567.51872	435.844763	"m"	13	105	21	51	207.646386
"2048"	"Beckham"	0	NA	NA	NA	NA	NA	97.837997	3523.04241	495.649562	"m"	13	105	21	153	207.646386
"2049"	"Beckham"	0	NA	NA	NA	NA	NA	322.605987	4631.57002	112.95839	"m"	13	105	21	0	207.646386
"2050"	"Beckham"	0	NA	NA	NA	NA	NA	101.416	2456.94347	549.618738	"m"	13	105	21	80	207.646386
"2051"	"Beckham"	0	NA	NA	NA	NA	NA	115.969001	3129.85388	108.311007	"m"	13	105	21	208	207.646386
"2052"	"Beckham"	0	NA	NA	NA	NA	NA	326	7523.81736	359.382847	"m"	13	105	21	57	207.646386
"2053"	"Beckham"	0	NA	NA	NA	NA	NA	96	3813.56359	85.934584	"m"	13	105	21	54	207.646386
"2054"	"Beckham"	0	NA	NA	NA	NA	NA	102.501998	3740.99417	1171.28194	"m"	13	105	21	182	207.646386
"2055"	"Beckham"	0	NA	NA	NA	NA	NA	99	5097.49049	422.847333	"m"	13	105	21	151	207.646386
"2056"	"Beckham"	0	NA	NA	NA	NA	NA	91.449401	4866.91463	79.767392	"m"	13	105	21	568	207.646386
"2057"	"Beckham"	0	NA	NA	NA	NA	NA	155.626998	5134.29665	45.406745	"m"	13	105	21	46	207.646386
"2058"	"Beckham"	0	NA	NA	NA	NA	NA	223.139999	6021.92187	0.781901	"m"	13	105	21	220	207.646386
"2059"	"Beckham"	0	NA	NA	NA	NA	NA	114.240997	3482.71352	645.325395	"m"	13	105	21	206	207.646386
"2060"	"Beckham"	0	NA	NA	NA	NA	NA	103	4013.97988	119.150973	"m"	13	105	21	64	207.646386
"2061"	"Beckham"	0	NA	NA	NA	NA	NA	117.459999	6342.6822	482.529625	"m"	13	105	21	NA	207.646386
"2062"	"Beckham"	0	NA	NA	NA	NA	NA	300.157989	5993.40445	215.136939	"m"	13	105	21	401	207.646386
"2063"	"Beckham"	0	NA	NA	NA	NA	NA	244.973999	3424.08555	140.44907	"m"	13	105	21	134	207.646386
"2064"	"Beckham"	0	NA	NA	NA	NA	NA	176.421005	10928.0859	362.03629	"m"	13	105	21	86	207.646386
"2065"	"Beckham"	0	NA	NA	NA	NA	NA	313.734008	4650.47264	291.676435	"m"	13	105	21	57	207.646386
"2066"	"Beckham"	0	NA	NA	NA	NA	NA	151	5574.25557	62.519105	"m"	13	105	21	0	207.646386
"2067"	"Beckham"	0	NA	NA	NA	NA	NA	127.421997	3587.00042	25.957363	"m"	13	105	21	632	207.646386
"2068"	"Beckham"	0	NA	NA	NA	NA	NA	112.797996	7359.75469	825.186989	"m"	13	105	21	197	207.646386
"2069"	"Beckham"	0	NA	NA	NA	NA	NA	145.781997	1357.88113	294.200931	"m"	13	105	21	18	207.646386
"2070"	"Beckham"	0	NA	NA	NA	NA	NA	91.853401	3466.4009	415.708366	"m"	13	105	21	27	207.646386
"2071"	"Beckham"	0	NA	NA	NA	NA	NA	166.134994	5246.33048	76.811998	"m"	13	105	21	218	207.646386
"2072"	"Beckham"	0	NA	NA	NA	NA	NA	101	2996.92946	313.957276	"m"	13	105	21	80	207.646386
"2073"	"Beckham"	0	NA	NA	NA	NA	NA	338.376007	7040.0059	129.168042	"m"	13	105	21	328	207.646386
"2074"	"Beckham"	0	NA	NA	NA	NA	NA	82	3488.75858	147.861677	"m"	13	105	21	98	207.646386
"2075"	"Beckham"	0	NA	NA	NA	NA	NA	191.582	9916.40361	343.622036	"m"	13	105	21	402	207.646386
"2076"	"Beckham"	0	NA	NA	NA	NA	NA	239.761001	9074.72371	234.698657	"m"	13	105	21	320	207.646386
"2077"	"Beckham"	0	NA	NA	NA	NA	NA	115.314002	4689.19333	67.476418	"m"	13	105	21	74	207.646386
"2078"	"Beckham"	0	NA	NA	NA	NA	NA	299.57199	6627.36352	73.145094	"m"	13	105	21	252	207.646386
"2079"	"Beckham"	0	NA	NA	NA	NA	NA	223.125	2410.91717	423.943315	"m"	13	105	21	279	207.646386
"2080"	"Beckham"	0	NA	NA	NA	NA	NA	157.912994	3203.26495	178.326714	"m"	13	105	21	537	207.646386
"2081"	"Beckham"	0	NA	NA	NA	NA	NA	286.446014	3735.8248	375.258872	"m"	13	105	21	311	207.646386
"2082"	"Beckham"	0	NA	NA	NA	NA	NA	112	906.958945	52.031962	"m"	13	105	21	17	207.646386
"2083"	"Beckham"	0	NA	NA	NA	NA	NA	95.262001	3684.23996	183.981987	"m"	13	105	21	323	207.646386
"2084"	"Beckham"	0	NA	NA	NA	NA	NA	357.230987	3619.47554	349.927276	"m"	13	105	21	66	207.646386
"2085"	"Beckham"	0	NA	NA	NA	NA	NA	217.792007	4173.49929	69.917348	"m"	13	105	21	NA	207.646386
"2086"	"Beckham"	0	NA	NA	NA	NA	NA	115.666	8599.37554	290.96544	"m"	13	105	21	619	207.646386
"2087"	"Beckham"	0	NA	NA	NA	NA	NA	165.768997	2917.03631	124.218608	"m"	13	105	21	141	207.646386
"2088"	"Beckham"	0	NA	NA	NA	NA	NA	179.613998	3439.49391	51.941278	"m"	13	105	21	6	207.646386
"2089"	"Beckham"	0	NA	NA	NA	NA	NA	99.197898	6580.40368	1281.5281	"m"	13	105	21	35	207.646386
"2090"	"Beckham"	0	NA	NA	NA	NA	NA	137.175003	952.930614	82.385629	"m"	13	105	21	146	207.646386
"2091"	"Beckham"	0	NA	NA	NA	NA	NA	303.727996	6065.12469	335.346989	"m"	13	105	21	69	207.646386
"2092"	"Beckham"	0	NA	NA	NA	NA	NA	120	3729.62278	48.722727	"m"	13	105	21	76	207.646386
"2093"	"Beckham"	0	NA	NA	NA	NA	NA	135.910995	4813.57753	81.572856	"m"	13	105	21	29	207.646386
"2094"	"Beckham"	0	NA	NA	NA	NA	NA	179.464996	3777.60353	154.383826	"m"	13	105	21	153	207.646386
"2095"	"Beckham"	0	NA	NA	NA	NA	NA	188.964004	2108.19325	123.17592	"m"	13	105	21	102	207.646386
"2096"	"Beckham"	0	NA	NA	NA	NA	NA	101.342002	8276.88465	1039.83103	"m"	13	105	21	787	207.646386
"2097"	"Beckham"	0	NA	NA	NA	NA	NA	185.199005	2053.93127	82.368849	"m"	13	105	21	NA	207.646386
"2098"	"Beckham"	0	NA	NA	NA	NA	NA	116.913002	3635.24192	94.429553	"m"	13	105	21	81	207.646386
"2099"	"Beckham"	0	NA	NA	NA	NA	NA	113.930999	1061.13209	306.693245	"m"	13	105	21	552	207.646386
"2100"	"Beckham"	0	NA	NA	NA	NA	NA	261.743011	2348.20026	170.129495	"m"	13	105	21	4	207.646386
"2101"	"Beckham"	0	NA	NA	NA	NA	NA	201.636993	8940.0552	127.94027	"m"	13	105	21	18	207.646386
"2102"	"Beckham"	0	NA	NA	NA	NA	NA	282.638	6528.11907	42.898811	"m"	13	105	21	35	207.646386
"2103"	"Beckham"	0	NA	NA	NA	NA	NA	206.539001	2601.46489	289.300056	"m"	13	105	21	409	207.646386
"2104"	"Beckham"	0	NA	NA	NA	NA	NA	100.833	4372.72016	313.115716	"m"	13	105	21	652	207.646386
"2105"	"Beckham"	0	NA	NA	NA	NA	NA	160.095993	6389.19111	116.988679	"m"	13	105	21	293	207.646386
"2106"	"Beckham"	0	NA	NA	NA	NA	NA	128.651	3654.87697	608.053639	"m"	13	105	21	220	207.646386
"2107"	"Beckham"	0	NA	NA	NA	NA	NA	108.259002	3730.66215	1281.67814	"m"	13	105	21	80	207.646386
"2108"	"Beckham"	0	NA	NA	NA	NA	NA	131.222	4918.23771	121.307367	"m"	13	105	21	278	207.646386
"2109"	"Beckham"	0	NA	NA	NA	NA	NA	127.014999	3346.43195	1073.42241	"m"	13	105	21	581	207.646386
"2110"	"Beckham"	0	NA	NA	NA	NA	NA	121.021003	1679.65877	829.328718	"m"	13	105	21	663	207.646386
"2111"	"Beckham"	0	NA	NA	NA	NA	NA	186.373001	9455.38892	163.296396	"m"	13	105	21	400	207.646386
"2112"	"Beckham"	0	NA	NA	NA	NA	NA	117.239997	8780.80447	477.87397	"m"	13	105	21	22	207.646386
"2113"	"Beckham"	0	NA	NA	NA	NA	NA	330	2563.8325	390.752333	"m"	13	105	21	111	207.646386
"2114"	"Beckham"	0	NA	NA	NA	NA	NA	137.259002	7384.27586	937.472581	"m"	13	105	21	4	207.646386
"2115"	"Beckham"	0	NA	NA	NA	NA	NA	115.254997	5952.69152	221.246366	"m"	13	105	21	273	207.646386
"2116"	"Beckham"	0	NA	NA	NA	NA	NA	125.797996	1270.05111	201.098295	"m"	13	105	21	NA	207.646386
"2117"	"Beckham"	0	NA	NA	NA	NA	NA	257.87799	4992.81094	33.68565	"m"	13	105	21	190	207.646386
"2118"	"Beckham"	0	NA	NA	NA	NA	NA	101.545997	3833.4486	409.034361	"m"	13	105	21	86	207.646386
"2119"	"Beckham"	0	NA	NA	NA	NA	NA	218.481002	6041.92477	28.775097	"m"	13	105	21	94	207.646386
"2120"	"Beckham"	0	NA	NA	NA	NA	NA	92.397903	9282.88988	237.926042	"m"	13	105	21	390	207.646386
"2121"	"Beckham"	0	NA	NA	NA	NA	NA	126.906997	4715.62136	45.224697	"m"	13	105	21	218	207.646386
"2122"	"Beckham"	0	NA	NA	NA	NA	NA	222.119003	5502.51775	19.735703	"m"	13	105	21	245	207.646386
"2123"	"Beckham"	0	NA	NA	NA	NA	NA	89.732597	3961.96985	5.69414	"m"	13	105	21	41	207.646386
"2124"	"Beckham"	0	NA	NA	NA	NA	NA	106.231002	2278.81354	189.512535	"m"	13	105	21	69	207.646386
"2125"	"Beckham"	0	NA	NA	NA	NA	NA	293.028991	6399.65294	139.493852	"m"	13	105	21	114	207.646386
"2126"	"Beckham"	0	NA	NA	NA	NA	NA	104.939002	7364.76678	1689.58654	"m"	13	105	21	493	207.646386
"2127"	"Beckham"	0	NA	NA	NA	NA	NA	295	5186.60686	106.571129	"m"	13	105	21	0	207.646386
"2128"	"Beckham"	0	NA	NA	NA	NA	NA	126.805999	2356.73724	536.854487	"m"	13	105	21	423	207.646386
"2129"	"Beckham"	0	NA	NA	NA	NA	NA	80	3852.69191	193.242278	"m"	13	105	21	632	207.646386
"2130"	"Beckham"	0	NA	NA	NA	NA	NA	215.264007	8421.9568	16.603329	"m"	13	105	21	29	207.646386
"2131"	"Beckham"	0	NA	NA	NA	NA	NA	300.328002	4807.2328	281.99961	"m"	13	105	21	584	207.646386
"2132"	"Beckham"	0	NA	NA	NA	NA	NA	104.955001	8931.54111	223.325751	"m"	13	105	21	213	207.646386
"2133"	"Beckham"	0	NA	NA	NA	NA	NA	333.727996	3148.24209	70.738384	"m"	13	105	21	6	207.646386
"2134"	"Beckham"	0	NA	NA	NA	NA	NA	331	3176.29625	13.179633	"m"	13	105	21	10	207.646386
"2135"	"Beckham"	0	NA	NA	NA	NA	NA	246.449996	5469.94433	18.108623	"m"	13	105	21	181	207.646386
"2136"	"Beckham"	0	NA	NA	NA	NA	NA	127.620002	1776.54918	504.857071	"m"	13	105	21	242	207.646386
"2137"	"Beckham"	0	NA	NA	NA	NA	NA	112.575996	7459.66071	1246.68497	"m"	13	105	21	0	207.646386
"2138"	"Beckham"	0	NA	NA	NA	NA	NA	94.5512	4651.54371	185.78306	"m"	13	105	21	156	207.646386
"2139"	"Beckham"	0	NA	NA	NA	NA	NA	142.324996	684.565842	366.234792	"m"	13	105	21	242	207.646386
"2140"	"Beckham"	0	NA	NA	NA	NA	NA	96.037498	2862.18812	638.243974	"m"	13	105	21	18	207.646386
"2141"	"Beckham"	0	NA	NA	NA	NA	NA	128.414001	3272.7174	409.9514	"m"	13	105	21	137	207.646386
"2142"	"Beckham"	0	NA	NA	NA	NA	NA	114.055999	4838.22293	655.934282	"m"	13	105	21	41	207.646386
"2143"	"Beckham"	0	NA	NA	NA	NA	NA	105.620002	7630.73947	1482.27659	"m"	13	105	21	156	207.646386
"2144"	"Beckham"	0	NA	NA	NA	NA	NA	169.395996	2847.02942	39.594284	"m"	13	105	21	207	207.646386
"2145"	"Beckham"	0	NA	NA	NA	NA	NA	194.339004	5548.44089	30.088057	"m"	13	105	21	9	207.646386
"2146"	"Beckham"	0	NA	NA	NA	NA	NA	269.997009	5974.64431	136.396237	"m"	13	105	21	279	207.646386
"2147"	"Beckham"	0	NA	NA	NA	NA	NA	299.850006	3310.04528	296.716348	"m"	13	105	21	1	207.646386
"2148"	"Beckham"	0	NA	NA	NA	NA	NA	221.714004	5466.32639	140.70449	"m"	13	105	21	118	207.646386
"2149"	"Beckham"	0	NA	NA	NA	NA	NA	111.735	3913.51729	220.039465	"m"	13	105	21	576	207.646386
"2150"	"Beckham"	0	NA	NA	NA	NA	NA	112.250999	3712.18105	808.49571	"m"	13	105	21	525	207.646386
"2151"	"Beckham"	0	NA	NA	NA	NA	NA	237	6150.60352	418.959808	"m"	13	105	21	333	207.646386
"2152"	"Beckham"	0	NA	NA	NA	NA	NA	362.358001	2649.61029	22.494481	"m"	13	105	21	19	207.646386
"2153"	"Beckham"	0	NA	NA	NA	NA	NA	327.282989	3582.12199	434.703968	"m"	13	105	21	0	207.646386
"2154"	"Beckham"	0	NA	NA	NA	NA	NA	162	10457.8011	87.116007	"m"	13	105	21	12	207.646386
"2155"	"Beckham"	0	NA	NA	NA	NA	NA	183.093002	2821.56158	89.867366	"m"	13	105	21	663	207.646386
"2156"	"Beckham"	0	NA	NA	NA	NA	NA	104.738998	6298.95857	142.321743	"m"	13	105	21	247	207.646386
"2157"	"Beckham"	0	NA	NA	NA	NA	NA	103	6154.67133	497.046313	"m"	13	105	21	293	207.646386
"2158"	"Beckham"	0	NA	NA	NA	NA	NA	108.301002	7585.25258	1528.36995	"m"	13	105	21	401	207.646386
"2159"	"Beckham"	0	NA	NA	NA	NA	NA	109.359001	3615.07175	177.414708	"m"	13	105	21	146	207.646386
"2160"	"Beckham"	0	NA	NA	NA	NA	NA	230.253005	8407.8435	49.678082	"m"	13	105	21	118	207.646386
"2161"	"Beckham"	0	NA	NA	NA	NA	NA	194.326995	1081.97394	4.457253	"m"	13	105	21	106	207.646386
"2162"	"Beckham"	0	NA	NA	NA	NA	NA	121.414001	1844.80512	770.995629	"m"	13	105	21	134	207.646386
"2163"	"Beckham"	0	NA	NA	NA	NA	NA	220.738006	8245.95424	101.695303	"m"	13	105	21	68	207.646386
"2164"	"Beckham"	0	NA	NA	NA	NA	NA	215.421005	5624.64886	19.120724	"m"	13	105	21	10	207.646386
"2165"	"Beckham"	0	NA	NA	NA	NA	NA	115.716003	2631.85911	530.933476	"m"	13	105	21	975	207.646386
"2166"	"Beckham"	0	NA	NA	NA	NA	NA	193.742004	5580.86953	179.031827	"m"	13	105	21	333	207.646386
"2167"	"Beckham"	0	NA	NA	NA	NA	NA	100.078002	8132.01834	1171.76159	"m"	13	105	21	101	207.646386
"2168"	"Beckham"	0	NA	NA	NA	NA	NA	110.567001	6953.28044	1403.41013	"m"	13	105	21	5	207.646386
"2169"	"Beckham"	0	NA	NA	NA	NA	NA	205.785003	4631.18346	109.568763	"m"	13	105	21	320	207.646386
"2170"	"Beckham"	0	NA	NA	NA	NA	NA	112.321998	3434.58251	1010.94585	"m"	13	105	21	194	207.646386
"2171"	"Beckham"	0	NA	NA	NA	NA	NA	102	7483.1006	1629.67343	"m"	13	105	21	0	207.646386
"2172"	"Beckham"	0	NA	NA	NA	NA	NA	172	3330.24181	21.787197	"m"	13	105	21	251	207.646386
"2173"	"Beckham"	0	NA	NA	NA	NA	NA	101.375	6914.71875	1097.64761	"m"	13	105	21	11	207.646386
"2174"	"Beckham"	0	NA	NA	NA	NA	NA	106.911003	7624.3217	1449.4054	"m"	13	105	21	128	207.646386
"2175"	"Beckham"	0	NA	NA	NA	NA	NA	106.377998	6517.28911	826.792602	"m"	13	105	21	257	207.646386
"2176"	"Beckham"	0	NA	NA	NA	NA	NA	305.958007	6475.94299	116.271755	"m"	13	105	21	0	207.646386
"2177"	"Beckham"	0	NA	NA	NA	NA	NA	99.190399	8896.04493	286.956243	"m"	13	105	21	26	207.646386
"2178"	"Beckham"	0	NA	NA	NA	NA	NA	113.04	689.411527	89.377112	"m"	13	105	21	112	207.646386
"2179"	"Beckham"	0	NA	NA	NA	NA	NA	103.638999	5188.13381	164.407825	"m"	13	105	21	57	207.646386
"2180"	"Beckham"	0	NA	NA	NA	NA	NA	100.892997	6547.4934	575.49454	"m"	13	105	21	252	207.646386
"2181"	"Beckham"	0	NA	NA	NA	NA	NA	297.787994	6616.23593	373.144391	"m"	13	105	21	284	207.646386
"2182"	"Beckham"	0	NA	NA	NA	NA	NA	117.343002	4681.46342	304.100126	"m"	13	105	21	52	207.646386
"2183"	"Beckham"	0	NA	NA	NA	NA	NA	215.184997	5583.44675	133.149277	"m"	13	105	21	30	207.646386
"2184"	"Beckham"	0	NA	NA	NA	NA	NA	96.213203	2605.59643	494.923736	"m"	13	105	21	308	207.646386
"2185"	"Beckham"	0	NA	NA	NA	NA	NA	172.544006	883.871231	227.447743	"m"	13	105	21	94	207.646386
"2186"	"Beckham"	0	NA	NA	NA	NA	NA	253.404006	9756.00532	167.192224	"m"	13	105	21	68	207.646386
"2187"	"Beckham"	0	NA	NA	NA	NA	NA	345.878997	7350.03199	46.124449	"m"	13	105	21	302	207.646386
"2188"	"Beckham"	0	NA	NA	NA	NA	NA	128.080001	2639.19004	398.266043	"m"	13	105	21	109	207.646386
"2189"	"Beckham"	0	NA	NA	NA	NA	NA	352.64801	4169.7105	123.476513	"m"	13	105	21	180	207.646386
"2190"	"Beckham"	0	NA	NA	NA	NA	NA	325.295989	3220.21672	11.410742	"m"	13	105	21	285	207.646386
"2191"	"Beckham"	0	NA	NA	NA	NA	NA	186.735	3973.37547	267.347163	"m"	13	105	21	4	207.646386
"2192"	"Beckham"	0	NA	NA	NA	NA	NA	170.205001	526.94326	22.324237	"m"	13	105	21	83	207.646386
"2193"	"Beckham"	0	NA	NA	NA	NA	NA	202.774993	1518.33783	47.505004	"m"	13	105	21	51	207.646386
"2194"	"Beckham"	0	NA	NA	NA	NA	NA	176.337005	10270.8935	24.235239	"m"	13	105	21	326	207.646386
"2195"	"Beckham"	0	NA	NA	NA	NA	NA	191.727005	10899.6052	167.414813	"m"	13	105	21	286	207.646386
"2196"	"Beckham"	0	NA	NA	NA	NA	NA	208.033004	3488.44081	173.753434	"m"	13	105	21	195	207.646386
"2197"	"Beckham"	0	NA	NA	NA	NA	NA	104.301002	2827.54835	46.699103	"m"	13	105	21	335	207.646386
"2198"	"Beckham"	0	NA	NA	NA	NA	NA	194.259002	4781.75794	328.075115	"m"	13	105	21	787	207.646386
"2199"	"Beckham"	0	NA	NA	NA	NA	NA	343.709014	4178.59532	140.715711	"m"	13	105	21	20	207.646386
"2200"	"Beckham"	0	NA	NA	NA	NA	NA	392.924011	3669.30902	203.563835	"m"	13	105	21	389	207.646386
"2201"	"Beckham"	0	NA	NA	NA	NA	NA	93.928298	5272.46099	322.009671	"m"	13	105	21	478	207.646386
"2202"	"Beckham"	0	NA	NA	NA	NA	NA	130.953994	3896.20634	848.325091	"m"	13	105	21	673	207.646386
"2203"	"Beckham"	0	NA	NA	NA	NA	NA	322.509002	6542.00762	343.106963	"m"	13	105	21	99	207.646386
"2204"	"Beckham"	0	NA	NA	NA	NA	NA	94.723098	8674.11942	661.986255	"m"	13	105	21	231	207.646386
"2205"	"Beckham"	0	NA	NA	NA	NA	NA	112	2708.29328	169.401519	"m"	13	105	21	476	207.646386
"2206"	"Beckham"	0	NA	NA	NA	NA	NA	111.816001	8624.12475	892.369619	"m"	13	105	21	18	207.646386
"2207"	"Beckham"	0	NA	NA	NA	NA	NA	109.441001	3313.59497	757.294639	"m"	13	105	21	430	207.646386
"2208"	"Beckham"	0	NA	NA	NA	NA	NA	169.705001	9953.55741	217.191401	"m"	13	105	21	196	207.646386
"2209"	"Beckham"	0	NA	NA	NA	NA	NA	113.272003	7919.34683	1716.74247	"m"	13	105	21	105	207.646386
"2210"	"Beckham"	0	NA	NA	NA	NA	NA	91.424301	3650.05079	279.952186	"m"	13	105	21	27	207.646386
"2211"	"Beckham"	0	NA	NA	NA	NA	NA	267.285003	5751.83474	231.703378	"m"	13	105	21	346	207.646386
"2212"	"Beckham"	0	NA	NA	NA	NA	NA	276.334991	3257.90975	28.568566	"m"	13	105	21	0	207.646386
"2213"	"Beckham"	0	NA	NA	NA	NA	NA	232.962997	2514.23827	23.849335	"m"	13	105	21	54	207.646386
"2214"	"Beckham"	0	NA	NA	NA	NA	NA	95.231498	3945.1838	923.998593	"m"	13	105	21	0	207.646386
"2215"	"Beckham"	0	NA	NA	NA	NA	NA	267.855987	6658.24614	51.664381	"m"	13	105	21	564	207.646386
"2216"	"Beckham"	0	NA	NA	NA	NA	NA	244.914993	5294.71951	71.078584	"m"	13	105	21	63	207.646386
"2217"	"Beckham"	0	NA	NA	NA	NA	NA	111.206001	5093.97318	395.308968	"m"	13	105	21	400	207.646386
"2218"	"Beckham"	0	NA	NA	NA	NA	NA	258	3356.65626	50.158335	"m"	13	105	21	17	207.646386
"2219"	"Beckham"	0	NA	NA	NA	NA	NA	281.519989	7275.64281	25.351737	"m"	13	105	21	229	207.646386
"2220"	"Beckham"	0	NA	NA	NA	NA	NA	158.026	2796.32636	26.654359	"m"	13	105	21	418	207.646386
"2221"	"Beckham"	0	NA	NA	NA	NA	NA	180	4252.7314	70.639663	"m"	13	105	21	208	207.646386
"2222"	"Beckham"	0	NA	NA	NA	NA	NA	102.291999	8988.06794	160.157335	"m"	13	105	21	685	207.646386
"2223"	"Beckham"	0	NA	NA	NA	NA	NA	266	6794.7567	24.343538	"m"	13	105	21	NA	207.646386
"2224"	"Beckham"	0	NA	NA	NA	NA	NA	213.466995	7760.51135	11.352614	"m"	13	105	21	NA	207.646386
"2225"	"Beckham"	0	NA	NA	NA	NA	NA	195.494003	989.707098	167.438268	"m"	13	105	21	622	207.646386
"2226"	"Beckham"	0	NA	NA	NA	NA	NA	117.519996	3814.18694	51.734578	"m"	13	105	21	159	207.646386
"2227"	"Beckham"	0	NA	NA	NA	NA	NA	196.688003	3764.2344	63.063834	"m"	13	105	21	219	207.646386
"2228"	"Beckham"	0	NA	NA	NA	NA	NA	122	2694.06812	257.510248	"m"	13	105	21	3	207.646386
"2229"	"Beckham"	0	NA	NA	NA	NA	NA	225.020004	4544.93905	128.972647	"m"	13	105	21	164	207.646386
"2230"	"Beckham"	0	NA	NA	NA	NA	NA	128.052001	4273.29284	252.701545	"m"	13	105	21	6	207.646386
"2231"	"Beckham"	0	NA	NA	NA	NA	NA	188.867004	1178.7241	259.941986	"m"	13	105	21	164	207.646386
"2232"	"Beckham"	0	NA	NA	NA	NA	NA	262.709991	2693.60486	47.309413	"m"	13	105	21	47	207.646386
"2233"	"Beckham"	0	NA	NA	NA	NA	NA	134.966995	3238.09611	347.517948	"m"	13	105	21	102	207.646386
"2234"	"Beckham"	0	NA	NA	NA	NA	NA	102.403999	4077.49725	784.726826	"m"	13	105	21	493	207.646386
"2235"	"Beckham"	0	NA	NA	NA	NA	NA	219.822006	8371.10165	145.623729	"m"	13	105	21	224	207.646386
"2236"	"Beckham"	0	NA	NA	NA	NA	NA	97.558097	5772.47661	262.775264	"m"	13	105	21	171	207.646386
"2237"	"Beckham"	0	NA	NA	NA	NA	NA	214.572006	1483.18459	227.783416	"m"	13	105	21	70	207.646386
"2238"	"Beckham"	0	NA	NA	NA	NA	NA	283.195007	6226.77245	7.858558	"m"	13	105	21	285	207.646386
"2239"	"Beckham"	0	NA	NA	NA	NA	NA	110.816001	6158.96703	502.469807	"m"	13	105	21	166	207.646386
"2240"	"Beckham"	0	NA	NA	NA	NA	NA	344.776	5779.51272	506.471791	"m"	13	105	21	207	207.646386
"2241"	"Beckham"	0	NA	NA	NA	NA	NA	198.044998	5396.67009	151.846856	"m"	13	105	21	87	207.646386
"2242"	"Beckham"	0	NA	NA	NA	NA	NA	266.747985	2380.30825	447.538893	"m"	13	105	21	261	207.646386
"2243"	"Beckham"	0	NA	NA	NA	NA	NA	345.82901	7180.35641	403.172016	"m"	13	105	21	139	207.646386
"2244"	"Beckham"	0	NA	NA	NA	NA	NA	315.178985	5622.1606	223.284252	"m"	13	105	21	685	207.646386
"2245"	"Beckham"	0	NA	NA	NA	NA	NA	109.863998	3575.12526	629.771483	"m"	13	105	21	1	207.646386
"2246"	"Beckham"	0	NA	NA	NA	NA	NA	110	5844.56164	353.208025	"m"	13	105	21	164	207.646386
"2247"	"Beckham"	0	NA	NA	NA	NA	NA	161.296997	6549.19616	16.268848	"m"	13	105	21	229	207.646386
"2248"	"Beckham"	0	NA	NA	NA	NA	NA	187.972	3735.64918	5.072262	"m"	13	105	21	412	207.646386
"2249"	"Beckham"	0	NA	NA	NA	NA	NA	107.960998	4605.60674	749.05968	"m"	13	105	21	6	207.646386
"2250"	"Beckham"	0	NA	NA	NA	NA	NA	183.798004	1630.99512	54.513324	"m"	13	105	21	336	207.646386
"2251"	"Beckham"	0	NA	NA	NA	NA	NA	160.826004	1805.82914	366.480656	"m"	13	105	21	168	207.646386
"2252"	"Beckham"	0	NA	NA	NA	NA	NA	143.975006	5231.90645	73.699118	"m"	13	105	21	38	207.646386
"2253"	"Beckham"	0	NA	NA	NA	NA	NA	189.440002	5241.49759	150.4199	"m"	13	105	21	0	207.646386
"2254"	"Beckham"	0	NA	NA	NA	NA	NA	397.471008	3530.61196	291.087913	"m"	13	105	21	0	207.646386
"2255"	"Beckham"	0	NA	NA	NA	NA	NA	227.718002	4460.59677	78.426102	"m"	13	105	21	3	207.646386
"2256"	"Chaka"	1	"19/04/2012"	1	19	4	2012	143.942	583.979141	348.94159	"f"	13	114	48	0	583.979141
"2257"	"Chaka"	1	"23/04/2012"	0	23	4	2012	151.644	937.920766	44.2304642	"f"	13	114	48	4	583.979141
"2258"	"Chaka"	1	"24/04/2012"	0	24	4	2012	154.565	1175.75304	175.906225	"f"	13	114	48	5	583.979141
"2259"	"Chaka"	1	"07/05/2012"	0	7	5	2012	147.296	883.440289	117.857992	"f"	13	114	48	18	583.979141
"2260"	"Chaka"	1	"13/05/2012"	0	13	5	2012	208.026	1278.13272	50.0267663	"f"	13	114	48	24	583.979141
"2261"	"Chaka"	1	"15/05/2012"	0	15	5	2012	160.745	1365.51717	45.1182387	"f"	13	114	48	26	583.979141
"2262"	"Chaka"	1	"16/05/2012"	0	16	5	2012	174.343	1468.44337	96.4351799	"f"	13	114	48	27	583.979141
"2263"	"Chaka"	1	"16/05/2012"	0	16	5	2012	148.017	1106.16565	62.9979628	"f"	13	114	48	27	583.979141
"2264"	"Chaka"	1	"18/05/2012"	0	18	5	2012	195.751	1942.68018	118.460292	"f"	13	114	48	29	583.979141
"2265"	"Chaka"	1	"22/05/2012"	0	22	5	2012	184.03	1518.1462	13.0830906	"f"	13	114	48	33	583.979141
"2266"	"Chaka"	1	"27/05/2012"	0	27	5	2012	250.805	1757.31409	265.38316	"f"	13	114	48	38	583.979141
"2267"	"Chaka"	1	"28/05/2012"	0	28	5	2012	203.009	1517.57477	55.1033974	"f"	13	114	48	39	583.979141
"2268"	"Chaka"	1	"01/06/2012"	0	1	6	2012	193.758	1484.89819	51.5061038	"f"	13	114	48	43	583.979141
"2269"	"Chaka"	1	"03/06/2012"	0	3	6	2012	226.733	1642.5471	289.76569	"f"	13	114	48	45	583.979141
"2270"	"Chaka"	1	"07/06/2012"	0	7	6	2012	183.907	1025.38943	132.459003	"f"	13	114	48	49	583.979141
"2271"	"Chaka"	1	"09/06/2012"	0	9	6	2012	176.882	1412.68599	25.5561304	"f"	13	114	48	51	583.979141
"2272"	"Chaka"	1	"10/06/2012"	0	10	6	2012	216.992	1595.69754	189.594203	"f"	13	114	48	52	583.979141
"2273"	"Chaka"	1	"23/06/2012"	0	23	6	2012	250.805	1767.6951	274.504769	"f"	13	114	48	65	583.979141
"2274"	"Chaka"	1	"28/06/2012"	0	28	6	2012	250.805	1767.6951	274.504769	"f"	13	114	48	70	583.979141
"2275"	"Chaka"	1	"05/09/2012"	0	5	9	2012	250.805	1766.53265	274.399618	"f"	13	114	48	139	583.979141
"2276"	"Chaka"	1	"09/09/2012"	0	9	9	2012	188.087	1369.47668	142.280624	"f"	13	114	48	143	583.979141
"2277"	"Chaka"	1	"10/09/2012"	0	10	9	2012	207.769	1511.58139	234.155017	"f"	13	114	48	144	583.979141
"2278"	"Chaka"	1	"11/09/2012"	0	11	9	2012	174.14	1282.41231	63.7173046	"f"	13	114	48	145	583.979141
"2279"	"Chaka"	1	"12/09/2012"	0	12	9	2012	176.882	1420.04049	33.9396556	"f"	13	114	48	146	583.979141
"2280"	"Chaka"	1	"23/10/2012"	0	23	10	2012	231.458	1868.89882	281.464753	"f"	13	114	48	187	583.979141
"2281"	"Chaka"	1	"18/11/2012"	0	18	11	2012	165.603	1251.68753	84.580065	"f"	13	114	48	213	583.979141
"2282"	"Chaka"	1	"19/11/2012"	0	19	11	2012	166.284	1733.03378	155.711717	"f"	13	114	48	214	583.979141
"2283"	"Chaka"	1	"20/11/2012"	0	20	11	2012	181.674	1189.38503	17.0052693	"f"	13	114	48	215	583.979141
"2284"	"Chaka"	1	"23/11/2012"	0	23	11	2012	194.921	1411.28157	98.2528553	"f"	13	114	48	218	583.979141
"2285"	"Chaka"	1	"24/11/2012"	0	24	11	2012	165.141	1214.86705	2.48147921	"f"	13	114	48	219	583.979141
"2286"	"Chaka"	1	"25/11/2012"	0	25	11	2012	180.366	1355.78752	44.8241617	"f"	13	114	48	220	583.979141
"2287"	"Chaka"	1	"27/11/2012"	0	27	11	2012	150.961	903.958614	21.1436702	"f"	13	114	48	222	583.979141
"2288"	"Chaka"	1	"01/12/2012"	0	1	12	2012	188.843	1422.01626	82.2232192	"f"	13	114	48	226	583.979141
"2289"	"Chaka"	1	"10/12/2012"	0	10	12	2012	167.825	671.508531	57.8984716	"f"	13	114	48	235	583.979141
"2290"	"Chaka"	1	"11/12/2012"	0	11	12	2012	167.694	677.542083	88.94609	"f"	13	114	48	236	583.979141
"2291"	"Chaka"	1	"12/12/2012"	0	12	12	2012	176.018	664.637044	72.9473423	"f"	13	114	48	237	583.979141
"2292"	"Chaka"	1	"13/12/2012"	0	13	12	2012	172.368	670.617943	68.8992901	"f"	13	114	48	238	583.979141
"2293"	"Chaka"	1	"14/12/2012"	0	14	12	2012	176.058	623.170866	4.591265164	"f"	13	114	48	239	583.979141
"2294"	"Chaka"	1	"15/12/2012"	0	15	12	2012	179.588	614.390639	2.418820691	"f"	13	114	48	240	583.979141
"2295"	"Chaka"	1	"20/12/2012"	0	20	12	2012	171.361	547.725088	93.4239759	"f"	13	114	48	245	583.979141
"2296"	"Chaka"	1	"25/12/2012"	0	25	12	2012	124.248	181.453843	89.0581776	"f"	13	114	48	250	583.979141
"2297"	"Chaka"	1	"01/01/2013"	0	1	1	2013	142.63	3375.25622	510.838596	"f"	13	114	48	257	583.979141
"2298"	"Chaka"	1	"04/01/2013"	0	4	1	2013	122.536	87.8140154	3.480276697	"f"	13	114	48	260	583.979141
"2299"	"Chaka"	1	"11/01/2013"	0	11	1	2013	250.805	1760.69569	268.400054	"f"	13	114	48	267	583.979141
"2300"	"Chaka"	1	"14/01/2013"	0	14	1	2013	250.805	1766.53265	274.399618	"f"	13	114	48	270	583.979141
"2301"	"Chaka"	1	"23/01/2013"	0	23	1	2013	127.512	1727.99998	528.710941	"f"	13	114	48	279	583.979141
"2302"	"Chaka"	1	"19/04/2013"	0	19	4	2013	250.805	1762.17897	270.383103	"f"	13	114	48	365	583.979141
"2303"	"Chaka"	1	NA	0	NA	NA	NA	250.805	1759.25995	267.383137	"f"	13	114	48	NA	583.979141
"2304"	"Chaka"	0	NA	NA	NA	NA	NA	109.496002	2349.32975	49.180089	"f"	13	114	48	94	583.979141
"2305"	"Chaka"	0	NA	NA	NA	NA	NA	230.248001	6174.33425	421.907407	"f"	13	114	48	45	583.979141
"2306"	"Chaka"	0	NA	NA	NA	NA	NA	311.234985	4461.04141	354.033428	"f"	13	114	48	69	583.979141
"2307"	"Chaka"	0	NA	NA	NA	NA	NA	244.201995	8812.40696	366.178556	"f"	13	114	48	99	583.979141
"2308"	"Chaka"	0	NA	NA	NA	NA	NA	238.104003	5588.71738	54.639664	"f"	13	114	48	88	583.979141
"2309"	"Chaka"	0	NA	NA	NA	NA	NA	121	2606.57839	170.110356	"f"	13	114	48	33	583.979141
"2310"	"Chaka"	0	NA	NA	NA	NA	NA	152.050003	3050.51673	224.982911	"f"	13	114	48	144	583.979141
"2311"	"Chaka"	0	NA	NA	NA	NA	NA	219.958999	9097.14879	37.917758	"f"	13	114	48	434	583.979141
"2312"	"Chaka"	0	NA	NA	NA	NA	NA	135.621994	3783.38843	1395.10648	"f"	13	114	48	208	583.979141
"2313"	"Chaka"	0	NA	NA	NA	NA	NA	97.240303	6035.85013	257.302607	"f"	13	114	48	83	583.979141
"2314"	"Chaka"	0	NA	NA	NA	NA	NA	125.489997	7653.99795	613.023064	"f"	13	114	48	102	583.979141
"2315"	"Chaka"	0	NA	NA	NA	NA	NA	220.257995	9535.15985	271.096563	"f"	13	114	48	190	583.979141
"2316"	"Chaka"	0	NA	NA	NA	NA	NA	100.718002	6532.84738	390.369884	"f"	13	114	48	478	583.979141
"2317"	"Chaka"	0	NA	NA	NA	NA	NA	294.257995	6559.62928	129.689048	"f"	13	114	48	43	583.979141
"2318"	"Chaka"	0	NA	NA	NA	NA	NA	266.324005	3411.61078	207.732234	"f"	13	114	48	25	583.979141
"2319"	"Chaka"	0	NA	NA	NA	NA	NA	122.314002	1701.25284	770.197675	"f"	13	114	48	7	583.979141
"2320"	"Chaka"	0	NA	NA	NA	NA	NA	109.318	3195.27618	847.913905	"f"	13	114	48	975	583.979141
"2321"	"Chaka"	0	NA	NA	NA	NA	NA	94.010299	5589.31317	70.159773	"f"	13	114	48	333	583.979141
"2322"	"Chaka"	0	NA	NA	NA	NA	NA	223	8935.94872	56.110915	"f"	13	114	48	274	583.979141
"2323"	"Chaka"	0	NA	NA	NA	NA	NA	331.078002	6029.20085	308.751361	"f"	13	114	48	56	583.979141
"2324"	"Chaka"	0	NA	NA	NA	NA	NA	418.042999	3625.96929	354.278433	"f"	13	114	48	685	583.979141
"2325"	"Chaka"	0	NA	NA	NA	NA	NA	168.966003	2853.43546	37.504529	"f"	13	114	48	0	583.979141
"2326"	"Chaka"	0	NA	NA	NA	NA	NA	103.555	4031.5932	299.097819	"f"	13	114	48	220	583.979141
"2327"	"Chaka"	0	NA	NA	NA	NA	NA	144.231994	2154.14158	548.91814	"f"	13	114	48	233	583.979141
"2328"	"Chaka"	0	NA	NA	NA	NA	NA	136.434997	5222.43893	136.265434	"f"	13	114	48	29	583.979141
"2329"	"Chaka"	0	NA	NA	NA	NA	NA	102.161003	8911.78234	205.574359	"f"	13	114	48	828	583.979141
"2330"	"Chaka"	0	NA	NA	NA	NA	NA	114.605003	4042.07843	434.665535	"f"	13	114	48	39	583.979141
"2331"	"Chaka"	0	NA	NA	NA	NA	NA	102.444999	7186.02475	1397.48851	"f"	13	114	48	145	583.979141
"2332"	"Chaka"	0	NA	NA	NA	NA	NA	255	1982.07317	200.961954	"f"	13	114	48	107	583.979141
"2333"	"Chaka"	0	NA	NA	NA	NA	NA	176.145996	10657.1888	22.293371	"f"	13	114	48	220	583.979141
"2334"	"Chaka"	0	NA	NA	NA	NA	NA	274.936004	6219.23877	163.116239	"f"	13	114	48	64	583.979141
"2335"	"Chaka"	0	NA	NA	NA	NA	NA	98.621803	6115.4566	1048.21867	"f"	13	114	48	327	583.979141
"2336"	"Chaka"	0	NA	NA	NA	NA	NA	230.912002	8094.80803	171.174463	"f"	13	114	48	430	583.979141
"2337"	"Chaka"	0	NA	NA	NA	NA	NA	100.538002	5871.40097	692.848318	"f"	13	114	48	79	583.979141
"2338"	"Chaka"	0	NA	NA	NA	NA	NA	113	846.823727	76.291346	"f"	13	114	48	77	583.979141
"2339"	"Chaka"	0	NA	NA	NA	NA	NA	147.455993	6469.25551	44.854889	"f"	13	114	48	264	583.979141
"2340"	"Chaka"	0	NA	NA	NA	NA	NA	193.783004	9779.3449	283.187404	"f"	13	114	48	67	583.979141
"2341"	"Chaka"	0	NA	NA	NA	NA	NA	195.304	1049.5793	300.355207	"f"	13	114	48	260	583.979141
"2342"	"Chaka"	0	NA	NA	NA	NA	NA	209	3775.566	70.630819	"f"	13	114	48	9	583.979141
"2343"	"Chaka"	0	NA	NA	NA	NA	NA	105.197998	6978.86655	1304.80668	"f"	13	114	48	130	583.979141
"2344"	"Chaka"	0	NA	NA	NA	NA	NA	208.203002	5613.53368	197.783446	"f"	13	114	48	149	583.979141
"2345"	"Chaka"	0	NA	NA	NA	NA	NA	169.442993	5331.18337	150.757445	"f"	13	114	48	443	583.979141
"2346"	"Chaka"	0	NA	NA	NA	NA	NA	264.555999	4021.73392	2.238795	"f"	13	114	48	0	583.979141
"2347"	"Chaka"	0	NA	NA	NA	NA	NA	395.300994	3421.91402	186.97503	"f"	13	114	48	69	583.979141
"2348"	"Chaka"	0	NA	NA	NA	NA	NA	260.127014	3867.81886	138.426218	"f"	13	114	48	285	583.979141
"2349"	"Chaka"	0	NA	NA	NA	NA	NA	233.130004	8653.46677	222.487132	"f"	13	114	48	227	583.979141
"2350"	"Chaka"	0	NA	NA	NA	NA	NA	273.040985	6103.59386	32.840947	"f"	13	114	48	27	583.979141
"2351"	"Chaka"	0	NA	NA	NA	NA	NA	100.207	7025.3205	1039.1403	"f"	13	114	48	11	583.979141
"2352"	"Chaka"	0	NA	NA	NA	NA	NA	323.082	2735.53745	171.867505	"f"	13	114	48	616	583.979141
"2353"	"Chaka"	0	NA	NA	NA	NA	NA	212.057998	5427.72987	119.79742	"f"	13	114	48	153	583.979141
"2354"	"Chaka"	0	NA	NA	NA	NA	NA	86.051399	3836.89135	24.760773	"f"	13	114	48	NA	583.979141
"2355"	"Chaka"	0	NA	NA	NA	NA	NA	98.0942	4021.368	647.129583	"f"	13	114	48	321	583.979141
"2356"	"Chaka"	0	NA	NA	NA	NA	NA	96.467102	4389.6615	197.931394	"f"	13	114	48	23	583.979141
"2357"	"Chaka"	0	NA	NA	NA	NA	NA	97.009696	5305.78603	190.243636	"f"	13	114	48	224	583.979141
"2358"	"Chaka"	0	NA	NA	NA	NA	NA	101.704002	7717.30254	1399.18469	"f"	13	114	48	274	583.979141
"2359"	"Chaka"	0	NA	NA	NA	NA	NA	108.276	1429.06913	308.617386	"f"	13	114	48	44	583.979141
"2360"	"Chaka"	0	NA	NA	NA	NA	NA	104.057998	2532.21204	177.234505	"f"	13	114	48	18	583.979141
"2361"	"Chaka"	0	NA	NA	NA	NA	NA	264.907012	6468.98694	0.317133	"f"	13	114	48	65	583.979141
"2362"	"Chaka"	0	NA	NA	NA	NA	NA	122.974998	1748.18092	702.222859	"f"	13	114	48	45	583.979141
"2363"	"Chaka"	0	NA	NA	NA	NA	NA	112.230003	8098.12053	1066.70624	"f"	13	114	48	0	583.979141
"2364"	"Chaka"	0	NA	NA	NA	NA	NA	110.181999	7971.96394	1809.39334	"f"	13	114	48	133	583.979141
"2365"	"Chaka"	0	NA	NA	NA	NA	NA	301	7198.31212	180.819959	"f"	13	114	48	326	583.979141
"2366"	"Chaka"	0	NA	NA	NA	NA	NA	211.052001	9308.08763	493.929226	"f"	13	114	48	19	583.979141
"2367"	"Chaka"	0	NA	NA	NA	NA	NA	109.833	2037.55372	974.934486	"f"	13	114	48	139	583.979141
"2368"	"Chaka"	0	NA	NA	NA	NA	NA	245.089004	7683.25242	96.014281	"f"	13	114	48	105	583.979141
"2369"	"Chaka"	0	NA	NA	NA	NA	NA	118.248001	993.768138	254.044653	"f"	13	114	48	1033	583.979141
"2370"	"Chaka"	0	NA	NA	NA	NA	NA	243.408996	7867.23524	13.770831	"f"	13	114	48	33	583.979141
"2371"	"Chaka"	0	NA	NA	NA	NA	NA	130.880004	1443.11206	451.432	"f"	13	114	48	118	583.979141
"2372"	"Chaka"	0	NA	NA	NA	NA	NA	108	6292.01454	1092.61629	"f"	13	114	48	1	583.979141
"2373"	"Chaka"	0	NA	NA	NA	NA	NA	104.484001	6977.42112	1296.0588	"f"	13	114	48	1	583.979141
"2374"	"Chaka"	0	NA	NA	NA	NA	NA	89.088996	3363.22617	633.199528	"f"	13	114	48	551	583.979141
"2375"	"Chaka"	0	NA	NA	NA	NA	NA	87.837799	4274.3852	48.632495	"f"	13	114	48	229	583.979141
"2376"	"Chaka"	0	NA	NA	NA	NA	NA	248.921005	2645.28608	127.196911	"f"	13	114	48	328	583.979141
"2377"	"Chaka"	0	NA	NA	NA	NA	NA	114	1180.15082	205.208185	"f"	13	114	48	13	583.979141
"2378"	"Chaka"	0	NA	NA	NA	NA	NA	105	4566.41303	56.530562	"f"	13	114	48	564	583.979141
"2379"	"Chaka"	0	NA	NA	NA	NA	NA	131.369995	856.408812	86.519619	"f"	13	114	48	112	583.979141
"2380"	"Chaka"	0	NA	NA	NA	NA	NA	348.936004	3666.42267	30.032261	"f"	13	114	48	359	583.979141
"2381"	"Chaka"	0	NA	NA	NA	NA	NA	209.25	3773.76176	56.14256	"f"	13	114	48	100	583.979141
"2382"	"Chaka"	0	NA	NA	NA	NA	NA	108.54	1304.24307	146.14818	"f"	13	114	48	589	583.979141
"2383"	"Chaka"	0	NA	NA	NA	NA	NA	299.748992	6166.25534	32.125689	"f"	13	114	48	106	583.979141
"2384"	"Chaka"	0	NA	NA	NA	NA	NA	134.966995	3238.09611	347.517948	"f"	13	114	48	291	583.979141
"2385"	"Chaka"	0	NA	NA	NA	NA	NA	203.871002	9307.61393	33.041039	"f"	13	114	48	170	583.979141
"2386"	"Chaka"	0	NA	NA	NA	NA	NA	94.703697	9182.48981	186.714894	"f"	13	114	48	36	583.979141
"2387"	"Chaka"	0	NA	NA	NA	NA	NA	89.105499	4480.10434	284.360964	"f"	13	114	48	49	583.979141
"2388"	"Chaka"	0	NA	NA	NA	NA	NA	271.298004	6894.14865	258.79384	"f"	13	114	48	45	583.979141
"2389"	"Chaka"	0	NA	NA	NA	NA	NA	110.79	1326.41185	511.627177	"f"	13	114	48	69	583.979141
"2390"	"Chaka"	0	NA	NA	NA	NA	NA	265	3883.13479	0.844218	"f"	13	114	48	36	583.979141
"2391"	"Chaka"	0	NA	NA	NA	NA	NA	377.997009	2614.17508	146.48243	"f"	13	114	48	83	583.979141
"2392"	"Chaka"	0	NA	NA	NA	NA	NA	119.461997	8943.89905	456.360741	"f"	13	114	48	19	583.979141
"2393"	"Chaka"	0	NA	NA	NA	NA	NA	170.281997	2054.94478	159.63488	"f"	13	114	48	40	583.979141
"2394"	"Chaka"	0	NA	NA	NA	NA	NA	178	10426.5074	50.093738	"f"	13	114	48	127	583.979141
"2395"	"Chaka"	0	NA	NA	NA	NA	NA	252.871994	4790.49656	329.451069	"f"	13	114	48	197	583.979141
"2396"	"Chaka"	0	NA	NA	NA	NA	NA	175.869995	802.394857	224.710302	"f"	13	114	48	68	583.979141
"2397"	"Chaka"	0	NA	NA	NA	NA	NA	178.914993	9876.18148	11.069029	"f"	13	114	48	1	583.979141
"2398"	"Chaka"	0	NA	NA	NA	NA	NA	116.464996	4633.12928	815.144924	"f"	13	114	48	112	583.979141
"2399"	"Chaka"	0	NA	NA	NA	NA	NA	114	2470.45948	590.606336	"f"	13	114	48	213	583.979141
"2400"	"Chaka"	0	NA	NA	NA	NA	NA	214.572006	1483.18459	227.783416	"f"	13	114	48	86	583.979141
"2401"	"Chaka"	0	NA	NA	NA	NA	NA	157.554	3025.62527	44.015138	"f"	13	114	48	525	583.979141
"2402"	"Chaka"	0	NA	NA	NA	NA	NA	255.651992	6434.95744	134.044075	"f"	13	114	48	0	583.979141
"2403"	"Chaka"	0	NA	NA	NA	NA	NA	250.373001	6247.90331	32.579066	"f"	13	114	48	198	583.979141
"2404"	"Chaka"	0	NA	NA	NA	NA	NA	363.391998	2845.50783	153.90343	"f"	13	114	48	153	583.979141
"2405"	"Chaka"	0	NA	NA	NA	NA	NA	245.966995	8911.56175	223.206076	"f"	13	114	48	75	583.979141
"2406"	"Chaka"	0	NA	NA	NA	NA	NA	113.685997	8516.05551	728.287419	"f"	13	114	48	68	583.979141
"2407"	"Chaka"	0	NA	NA	NA	NA	NA	107.382003	3420.41959	500.375762	"f"	13	114	48	96	583.979141
"2408"	"Chaka"	0	NA	NA	NA	NA	NA	114.846	2387.04347	861.662973	"f"	13	114	48	172	583.979141
"2409"	"Chaka"	0	NA	NA	NA	NA	NA	345.843994	6269.46727	212.947747	"f"	13	114	48	385	583.979141
"2410"	"Chaka"	0	NA	NA	NA	NA	NA	207.087005	4703.37077	244.309145	"f"	13	114	48	78	583.979141
"2411"	"Chaka"	0	NA	NA	NA	NA	NA	289.928985	5676.88612	393.729473	"f"	13	114	48	134	583.979141
"2412"	"Chaka"	0	NA	NA	NA	NA	NA	123.884002	2030.39213	379.115631	"f"	13	114	48	220	583.979141
"2413"	"Chaka"	0	NA	NA	NA	NA	NA	182.889007	585.263783	2.541056	"f"	13	114	48	197	583.979141
"2414"	"Chaka"	0	NA	NA	NA	NA	NA	108.804	4143.03847	699.747909	"f"	13	114	48	208	583.979141
"2415"	"Chaka"	0	NA	NA	NA	NA	NA	160.427993	5290.85632	135.203962	"f"	13	114	48	0	583.979141
"2416"	"Chaka"	0	NA	NA	NA	NA	NA	292.484008	4034.71672	483.379598	"f"	13	114	48	180	583.979141
"2417"	"Chaka"	0	NA	NA	NA	NA	NA	267.243988	1953.10903	477.061112	"f"	13	114	48	502	583.979141
"2418"	"Chaka"	0	NA	NA	NA	NA	NA	112.834999	3884.69484	556.515435	"f"	13	114	48	63	583.979141
"2419"	"Chaka"	0	NA	NA	NA	NA	NA	114.330001	6437.69482	901.652796	"f"	13	114	48	425	583.979141
"2420"	"Chaka"	0	NA	NA	NA	NA	NA	196.787994	1497.29835	100.681663	"f"	13	114	48	153	583.979141
"2421"	"Chaka"	0	NA	NA	NA	NA	NA	121	4010.88533	1095.15843	"f"	13	114	48	611	583.979141
"2422"	"Chaka"	0	NA	NA	NA	NA	NA	222	1908.73521	135.705884	"f"	13	114	48	45	583.979141
"2423"	"Chaka"	0	NA	NA	NA	NA	NA	115.285003	461.430385	35.62053	"f"	13	114	48	569	583.979141
"2424"	"Chaka"	0	NA	NA	NA	NA	NA	113.392997	2828.48189	509.374357	"f"	13	114	48	171	583.979141
"2425"	"Chaka"	0	NA	NA	NA	NA	NA	229.934997	1491.06007	141.409335	"f"	13	114	48	145	583.979141
"2426"	"Chaka"	0	NA	NA	NA	NA	NA	250.966003	6000.4081	575.519694	"f"	13	114	48	238	583.979141
"2427"	"Chaka"	0	NA	NA	NA	NA	NA	280.904998	7624.65136	108.020207	"f"	13	114	48	0	583.979141
"2428"	"Chaka"	0	NA	NA	NA	NA	NA	192.171997	1707.14752	77.384243	"f"	13	114	48	98	583.979141
"2429"	"Chaka"	0	NA	NA	NA	NA	NA	120	3232.93951	761.505972	"f"	13	114	48	4	583.979141
"2430"	"Chaka"	0	NA	NA	NA	NA	NA	201.188995	4836.38609	113.277872	"f"	13	114	48	191	583.979141
"2431"	"Chaka"	0	NA	NA	NA	NA	NA	137.259002	7381.69518	926.39269	"f"	13	114	48	11	583.979141
"2432"	"Chaka"	0	NA	NA	NA	NA	NA	111	2017.94685	477.365654	"f"	13	114	48	6	583.979141
"2433"	"Chaka"	0	NA	NA	NA	NA	NA	242.158996	4841.49514	66.630465	"f"	13	114	48	622	583.979141
"2434"	"Chaka"	0	NA	NA	NA	NA	NA	124.646003	6181.96943	218.887481	"f"	13	114	48	121	583.979141
"2435"	"Chaka"	0	NA	NA	NA	NA	NA	98.964797	6298.81088	958.344053	"f"	13	114	48	75	583.979141
"2436"	"Chaka"	0	NA	NA	NA	NA	NA	82.864898	4777.59972	128.600546	"f"	13	114	48	178	583.979141
"2437"	"Chaka"	0	NA	NA	NA	NA	NA	159.658004	6055.01093	118.090463	"f"	13	114	48	129	583.979141
"2438"	"Chaka"	0	NA	NA	NA	NA	NA	97.4626	6771.36713	1481.06181	"f"	13	114	48	373	583.979141
"2439"	"Chaka"	0	NA	NA	NA	NA	NA	258.106994	7524.40092	170.450082	"f"	13	114	48	64	583.979141
"2440"	"Chaka"	0	NA	NA	NA	NA	NA	184.968994	5349.4841	278.065133	"f"	13	114	48	83	583.979141
"2441"	"Chaka"	0	NA	NA	NA	NA	NA	167	649.064604	29.257499	"f"	13	114	48	158	583.979141
"2442"	"Chaka"	0	NA	NA	NA	NA	NA	185.763	2531.00954	105.724557	"f"	13	114	48	196	583.979141
"2443"	"Chaka"	0	NA	NA	NA	NA	NA	100.935997	5344.05005	622.620817	"f"	13	114	48	146	583.979141
"2444"	"Chaka"	0	NA	NA	NA	NA	NA	94.386199	3895.10814	110.45557	"f"	13	114	48	116	583.979141
"2445"	"Chaka"	0	NA	NA	NA	NA	NA	415.102996	2949.46072	153.294544	"f"	13	114	48	7	583.979141
"2446"	"Chaka"	0	NA	NA	NA	NA	NA	308.816009	2704.16675	461.857584	"f"	13	114	48	478	583.979141
"2447"	"Chaka"	0	NA	NA	NA	NA	NA	110.549003	6366.79403	793.772117	"f"	13	114	48	584	583.979141
"2448"	"Chaka"	0	NA	NA	NA	NA	NA	118.182998	4136.4092	5.714909	"f"	13	114	48	83	583.979141
"2449"	"Chaka"	0	NA	NA	NA	NA	NA	115.333	1613.73322	695.573771	"f"	13	114	48	439	583.979141
"2450"	"Chaka"	0	NA	NA	NA	NA	NA	357.558013	3747.19908	339.171954	"f"	13	114	48	13	583.979141
"2451"	"Chaka"	0	NA	NA	NA	NA	NA	111	7648.6351	1583.96067	"f"	13	114	48	235	583.979141
"2452"	"Chaka"	0	NA	NA	NA	NA	NA	192	1478.07713	56.589463	"f"	13	114	48	219	583.979141
"2453"	"Chaka"	0	NA	NA	NA	NA	NA	168.307998	4331.11822	209.431247	"f"	13	114	48	32	583.979141
"2454"	"Chaka"	0	NA	NA	NA	NA	NA	266	6569.80046	10.465037	"f"	13	114	48	247	583.979141
"2455"	"Chaka"	0	NA	NA	NA	NA	NA	133.294998	272.041015	289.028866	"f"	13	114	48	251	583.979141
"2456"	"Chaka"	0	NA	NA	NA	NA	NA	253.731002	7600.38371	63.334949	"f"	13	114	48	132	583.979141
"2457"	"Chaka"	0	NA	NA	NA	NA	NA	107.849998	7872.83244	1335.38792	"f"	13	114	48	139	583.979141
"2458"	"Chaka"	0	NA	NA	NA	NA	NA	264.545013	8324.73988	157.264882	"f"	13	114	48	31	583.979141
"2459"	"Chaka"	0	NA	NA	NA	NA	NA	200.007995	5999.71423	248.619987	"f"	13	114	48	267	583.979141
"2460"	"Chaka"	0	NA	NA	NA	NA	NA	108.660003	2184.01327	787.28625	"f"	13	114	48	41	583.979141
"2461"	"Chaka"	0	NA	NA	NA	NA	NA	106.266998	6330.3837	741.018807	"f"	13	114	48	70	583.979141
"2462"	"Chaka"	0	NA	NA	NA	NA	NA	94.286796	5566.65608	212.728366	"f"	13	114	48	271	583.979141
"2463"	"Chaka"	0	NA	NA	NA	NA	NA	113.785003	2445.24699	273.597222	"f"	13	114	48	173	583.979141
"2464"	"Chaka"	0	NA	NA	NA	NA	NA	120.710998	1899.25467	737.074383	"f"	13	114	48	63	583.979141
"2465"	"Chaka"	0	NA	NA	NA	NA	NA	308.325988	6223.24378	161.444801	"f"	13	114	48	32	583.979141
"2466"	"Chaka"	0	NA	NA	NA	NA	NA	285.089996	7178.09153	78.347972	"f"	13	114	48	418	583.979141
"2467"	"Chaka"	0	NA	NA	NA	NA	NA	115.280998	3631.53294	676.897817	"f"	13	114	48	405	583.979141
"2468"	"Chaka"	0	NA	NA	NA	NA	NA	104.288002	2075.13354	152.194002	"f"	13	114	48	163	583.979141
"2469"	"Chaka"	0	NA	NA	NA	NA	NA	112.794998	1251.70362	193.321712	"f"	13	114	48	525	583.979141
"2470"	"Chaka"	0	NA	NA	NA	NA	NA	122.236999	2005.47503	504.049227	"f"	13	114	48	197	583.979141
"2471"	"Chaka"	0	NA	NA	NA	NA	NA	95.337196	3718.80873	43.931732	"f"	13	114	48	118	583.979141
"2472"	"Chaka"	0	NA	NA	NA	NA	NA	131.384002	6839.39106	709.543917	"f"	13	114	48	47	583.979141
"2473"	"Chaka"	0	NA	NA	NA	NA	NA	112.931999	6097.711	836.341326	"f"	13	114	48	153	583.979141
"2474"	"Chaka"	0	NA	NA	NA	NA	NA	91.688499	4017.55199	118.955093	"f"	13	114	48	0	583.979141
"2475"	"Chaka"	0	NA	NA	NA	NA	NA	83.954498	4935.99239	20.45593	"f"	13	114	48	300	583.979141
"2476"	"Chaka"	0	NA	NA	NA	NA	NA	123	2415.6968	396.878776	"f"	13	114	48	281	583.979141
"2477"	"Chaka"	0	NA	NA	NA	NA	NA	118	2161.99753	734.442496	"f"	13	114	48	136	583.979141
"2478"	"Chaka"	0	NA	NA	NA	NA	NA	100	9221.47281	51.929136	"f"	13	114	48	313	583.979141
"2479"	"Chaka"	0	NA	NA	NA	NA	NA	340.109985	2972.05728	245.834864	"f"	13	114	48	52	583.979141
"2480"	"Chaka"	0	NA	NA	NA	NA	NA	130	218.545056	3.091526	"f"	13	114	48	344	583.979141
"2481"	"Chaka"	0	NA	NA	NA	NA	NA	125.374	2676.18746	447.732684	"f"	13	114	48	190	583.979141
"2482"	"Chaka"	0	NA	NA	NA	NA	NA	296.134002	6767.49473	107.510083	"f"	13	114	48	18	583.979141
"2483"	"Chaka"	0	NA	NA	NA	NA	NA	269.105987	7135.52222	182.223325	"f"	13	114	48	243	583.979141
"2484"	"Chaka"	0	NA	NA	NA	NA	NA	188.985	1608.2575	228.708528	"f"	13	114	48	236	583.979141
"2485"	"Chaka"	0	NA	NA	NA	NA	NA	109.981002	5064.77491	77.227363	"f"	13	114	48	270	583.979141
"2486"	"Chaka"	0	NA	NA	NA	NA	NA	227.220001	2069.37803	156.785815	"f"	13	114	48	298	583.979141
"2487"	"Chaka"	0	NA	NA	NA	NA	NA	282.821014	6753.84296	124.491102	"f"	13	114	48	423	583.979141
"2488"	"Chaka"	0	NA	NA	NA	NA	NA	117.143997	2017.22049	687.634529	"f"	13	114	48	308	583.979141
"2489"	"Chaka"	0	NA	NA	NA	NA	NA	211.910003	3589.04913	20.816527	"f"	13	114	48	179	583.979141
"2490"	"Chaka"	0	NA	NA	NA	NA	NA	149.692001	3415.03962	25.540233	"f"	13	114	48	116	583.979141
"2491"	"Chaka"	0	NA	NA	NA	NA	NA	235.583999	5530.58919	199.216992	"f"	13	114	48	3	583.979141
"2492"	"Chaka"	0	NA	NA	NA	NA	NA	122.310997	6392.45782	344.099457	"f"	13	114	48	1033	583.979141
"2493"	"Chaka"	0	NA	NA	NA	NA	NA	220.11	8729.19054	70.043478	"f"	13	114	48	122	583.979141
"2494"	"Chaka"	0	NA	NA	NA	NA	NA	104.209999	2229.86767	1056.4853	"f"	13	114	48	231	583.979141
"2495"	"Chaka"	0	NA	NA	NA	NA	NA	165.828994	6186.66157	213.384974	"f"	13	114	48	270	583.979141
"2496"	"Chaka"	0	NA	NA	NA	NA	NA	186.231994	2116.26566	125.281799	"f"	13	114	48	192	583.979141
"2497"	"Chaka"	0	NA	NA	NA	NA	NA	123.760002	2715.77888	477.536759	"f"	13	114	48	335	583.979141
"2498"	"Chaka"	0	NA	NA	NA	NA	NA	207.542007	8239.30631	132.868919	"f"	13	114	48	237	583.979141
"2499"	"Chaka"	0	NA	NA	NA	NA	NA	271	7851.99046	370.170802	"f"	13	114	48	271	583.979141
"2500"	"Chaka"	0	NA	NA	NA	NA	NA	187.861999	2981.28758	165.783809	"f"	13	114	48	975	583.979141
"2501"	"Chaka"	0	NA	NA	NA	NA	NA	311	7387.11779	342.785177	"f"	13	114	48	47	583.979141
"2502"	"Chaka"	0	NA	NA	NA	NA	NA	353.738006	3421.35874	30.056301	"f"	13	114	48	129	583.979141
"2503"	"Chaka"	0	NA	NA	NA	NA	NA	122.044998	7004.65527	1145.1214	"f"	13	114	48	48	583.979141
"2504"	"Chaka"	0	NA	NA	NA	NA	NA	98	5806.77555	716.224218	"f"	13	114	48	634	583.979141
"2505"	"Chaka"	0	NA	NA	NA	NA	NA	180.356002	987.045396	79.875772	"f"	13	114	48	100	583.979141
"2506"	"Chaka"	0	NA	NA	NA	NA	NA	272	7602.60968	171.042231	"f"	13	114	48	53	583.979141
"2507"	"Chaka"	0	NA	NA	NA	NA	NA	119.861999	1112.08219	297.002338	"f"	13	114	48	28	583.979141
"2508"	"Chaka"	0	NA	NA	NA	NA	NA	227	5283.66421	185.772651	"f"	13	114	48	6	583.979141
"2509"	"Chaka"	0	NA	NA	NA	NA	NA	103.817001	3586.09991	1041.27526	"f"	13	114	48	NA	583.979141
"2510"	"Chaka"	0	NA	NA	NA	NA	NA	95.114303	4412.35932	413.138218	"f"	13	114	48	100	583.979141
"2511"	"Chaka"	0	NA	NA	NA	NA	NA	208	9547.90551	96.896128	"f"	13	114	48	47	583.979141
"2512"	"Chaka"	0	NA	NA	NA	NA	NA	249.164993	7283.14212	241.093313	"f"	13	114	48	33	583.979141
"2513"	"Chaka"	0	NA	NA	NA	NA	NA	211.320007	8877.96158	282.335561	"f"	13	114	48	227	583.979141
"2514"	"Chaka"	0	NA	NA	NA	NA	NA	217.867996	5376.04983	75.55838	"f"	13	114	48	425	583.979141
"2515"	"Chaka"	0	NA	NA	NA	NA	NA	108.421997	3668.96938	1122.74911	"f"	13	114	48	422	583.979141
"2516"	"Chaka"	0	NA	NA	NA	NA	NA	220.339004	1848.43853	98.905351	"f"	13	114	48	8	583.979141
"2517"	"Chaka"	0	NA	NA	NA	NA	NA	205.104995	6109.49707	56.680901	"f"	13	114	48	233	583.979141
"2518"	"Chaka"	0	NA	NA	NA	NA	NA	110.963996	6726.88586	1264.24791	"f"	13	114	48	91	583.979141
"2519"	"Chaka"	0	NA	NA	NA	NA	NA	100.333	2952.08185	615.754954	"f"	13	114	48	11	583.979141
"2520"	"Chaka"	0	NA	NA	NA	NA	NA	109	7266.84135	831.243597	"f"	13	114	48	188	583.979141
"2521"	"Chaka"	0	NA	NA	NA	NA	NA	247.992004	5379.09769	89.217901	"f"	13	114	48	3	583.979141
"2522"	"Chaka"	0	NA	NA	NA	NA	NA	113.684997	1965.66721	1021.1277	"f"	13	114	48	112	583.979141
"2523"	"Chaka"	0	NA	NA	NA	NA	NA	112.244003	4830.1383	697.478421	"f"	13	114	48	18	583.979141
"2524"	"Chaka"	0	NA	NA	NA	NA	NA	223.712005	2915.7042	166.131838	"f"	13	114	48	298	583.979141
"2525"	"Chaka"	0	NA	NA	NA	NA	NA	291.117004	7368.96879	181.552308	"f"	13	114	48	249	583.979141
"2526"	"Chaka"	0	NA	NA	NA	NA	NA	341.296997	7258.67134	109.589004	"f"	13	114	48	258	583.979141
"2527"	"Chaka"	0	NA	NA	NA	NA	NA	277.035003	6892.78159	25.087476	"f"	13	114	48	224	583.979141
"2528"	"Chaka"	0	NA	NA	NA	NA	NA	260.48001	9021.38001	84.713317	"f"	13	114	48	93	583.979141
"2529"	"Chaka"	0	NA	NA	NA	NA	NA	92.215896	4350.34496	2.901437	"f"	13	114	48	63	583.979141
"2530"	"Chaka"	0	NA	NA	NA	NA	NA	99.000396	5649.67355	442.919351	"f"	13	114	48	261	583.979141
"2531"	"Chaka"	0	NA	NA	NA	NA	NA	93.127601	3728.25738	462.144023	"f"	13	114	48	235	583.979141
"2532"	"Chaka"	0	NA	NA	NA	NA	NA	300.894012	7204.94381	120.523579	"f"	13	114	48	203	583.979141
"2533"	"Chaka"	0	NA	NA	NA	NA	NA	260.11499	3124.24984	160.427961	"f"	13	114	48	401	583.979141
"2534"	"Chaka"	0	NA	NA	NA	NA	NA	298.678009	2824.60854	198.381719	"f"	13	114	48	335	583.979141
"2535"	"Chaka"	0	NA	NA	NA	NA	NA	97.830802	4228.54113	679.976441	"f"	13	114	48	118	583.979141
"2536"	"Chaka"	0	NA	NA	NA	NA	NA	128.296997	2778.99451	691.63919	"f"	13	114	48	653	583.979141
"2537"	"Chaka"	0	NA	NA	NA	NA	NA	258	2438.52228	43.627641	"f"	13	114	48	90	583.979141
"2538"	"Chaka"	0	NA	NA	NA	NA	NA	344.27301	6782.69549	333.430326	"f"	13	114	48	873	583.979141
"2539"	"Chaka"	0	NA	NA	NA	NA	NA	102.087997	4507.44581	787.698396	"f"	13	114	48	107	583.979141
"2540"	"Chaka"	0	NA	NA	NA	NA	NA	101	5021.5897	436.36444	"f"	13	114	48	26	583.979141
"2541"	"Chaka"	0	NA	NA	NA	NA	NA	266.682006	3180.57517	100.769256	"f"	13	114	48	177	583.979141
"2542"	"Chaka"	0	NA	NA	NA	NA	NA	144.873001	7157.97982	935.453916	"f"	13	114	48	247	583.979141
"2543"	"Chaka"	0	NA	NA	NA	NA	NA	89.753402	4378.23374	118.473815	"f"	13	114	48	231	583.979141
"2544"	"Chaka"	0	NA	NA	NA	NA	NA	204.686004	9259.40012	197.522288	"f"	13	114	48	0	583.979141
"2545"	"Chaka"	0	NA	NA	NA	NA	NA	116.36	2400.63765	844.416065	"f"	13	114	48	61	583.979141
"2546"	"Chaka"	0	NA	NA	NA	NA	NA	108.352996	3414.82144	430.290655	"f"	13	114	48	92	583.979141
"2547"	"Chaka"	0	NA	NA	NA	NA	NA	90.516601	3346.32674	289.912612	"f"	13	114	48	261	583.979141
"2548"	"Chaka"	0	NA	NA	NA	NA	NA	110.622001	6429.06203	939.888077	"f"	13	114	48	114	583.979141
"2549"	"Chaka"	0	NA	NA	NA	NA	NA	112	1000.44478	136.416049	"f"	13	114	48	158	583.979141
"2550"	"Chaka"	0	NA	NA	NA	NA	NA	120.891998	1407.95119	476.549424	"f"	13	114	48	166	583.979141
"2551"	"Chaka"	0	NA	NA	NA	NA	NA	114.495002	2056.10773	1146.53993	"f"	13	114	48	187	583.979141
"2552"	"Chaka"	0	NA	NA	NA	NA	NA	127.846	3669.42642	934.59931	"f"	13	114	48	73	583.979141
"2553"	"Chaka"	0	NA	NA	NA	NA	NA	150.940994	4561.30878	86.695462	"f"	13	114	48	105	583.979141
"2554"	"Chaka"	0	NA	NA	NA	NA	NA	214.328994	5760.90184	12.259915	"f"	13	114	48	6	583.979141
"2555"	"Chaka"	0	NA	NA	NA	NA	NA	113.652999	7684.37675	856.694359	"f"	13	114	48	186	583.979141
"2556"	"Chaka"	0	NA	NA	NA	NA	NA	129.684005	8367.35055	695.006701	"f"	13	114	48	214	583.979141
"2557"	"Chaka"	0	NA	NA	NA	NA	NA	259.709014	2708.56051	109.206423	"f"	13	114	48	75	583.979141
"2558"	"Chaka"	0	NA	NA	NA	NA	NA	97.048599	5283.56013	313.913168	"f"	13	114	48	NA	583.979141
"2559"	"Chaka"	0	NA	NA	NA	NA	NA	331.821014	2248.96427	385.095529	"f"	13	114	48	326	583.979141
"2560"	"Chaka"	0	NA	NA	NA	NA	NA	128.257003	1874.42208	518.902014	"f"	13	114	48	33	583.979141
"2561"	"Chaka"	0	NA	NA	NA	NA	NA	323.457	6221.68985	64.986072	"f"	13	114	48	309	583.979141
"2562"	"Chaka"	0	NA	NA	NA	NA	NA	121	1875.96033	735.371793	"f"	13	114	48	45	583.979141
"2563"	"Chaka"	0	NA	NA	NA	NA	NA	258.700012	3073.68654	197.614672	"f"	13	114	48	466	583.979141
"2564"	"Chaka"	0	NA	NA	NA	NA	NA	110.987998	3257.53247	637.244422	"f"	13	114	48	6	583.979141
"2565"	"Chaka"	0	NA	NA	NA	NA	NA	141	5087.91651	35.95624	"f"	13	114	48	13	583.979141
"2566"	"Chaka"	0	NA	NA	NA	NA	NA	98.245697	3914.8262	1056.25982	"f"	13	114	48	229	583.979141
"2567"	"Chaka"	0	NA	NA	NA	NA	NA	97.860801	7848.41478	1278.67697	"f"	13	114	48	54	583.979141
"2568"	"Chaka"	0	NA	NA	NA	NA	NA	214.820999	7699.32558	36.456736	"f"	13	114	48	287	583.979141
"2569"	"Chaka"	0	NA	NA	NA	NA	NA	276.096008	5455.92887	325.017435	"f"	13	114	48	101	583.979141
"2570"	"Chaka"	0	NA	NA	NA	NA	NA	258.338012	7252.72101	3.021843	"f"	13	114	48	131	583.979141
"2571"	"Chaka"	0	NA	NA	NA	NA	NA	116.125	527.422409	312.669336	"f"	13	114	48	293	583.979141
"2572"	"Chaka"	0	NA	NA	NA	NA	NA	180.811004	2704.1083	273.988276	"f"	13	114	48	139	583.979141
"2573"	"Chaka"	0	NA	NA	NA	NA	NA	250.354003	8166.66083	249.595264	"f"	13	114	48	27	583.979141
"2574"	"Chaka"	0	NA	NA	NA	NA	NA	174.641998	1376.38588	51.204971	"f"	13	114	48	35	583.979141
"2575"	"Chaka"	0	NA	NA	NA	NA	NA	172.264999	10678.6953	84.759363	"f"	13	114	48	314	583.979141
"2576"	"Chaka"	0	NA	NA	NA	NA	NA	108.502998	3342.4885	145.614072	"f"	13	114	48	386	583.979141
"2577"	"Chaka"	0	NA	NA	NA	NA	NA	91.685699	3844.74593	19.740331	"f"	13	114	48	150	583.979141
"2578"	"Chaka"	0	NA	NA	NA	NA	NA	111.162002	8055.88567	1387.5408	"f"	13	114	48	0	583.979141
"2579"	"Chaka"	0	NA	NA	NA	NA	NA	94.883499	5752.53094	315.12128	"f"	13	114	48	155	583.979141
"2580"	"Chaka"	0	NA	NA	NA	NA	NA	120.884002	2240.94035	519.030977	"f"	13	114	48	238	583.979141
"2581"	"Chaka"	0	NA	NA	NA	NA	NA	314.183013	7181.21931	159.152366	"f"	13	114	48	478	583.979141
"2582"	"Chaka"	0	NA	NA	NA	NA	NA	99.214897	3746.84797	250.547621	"f"	13	114	48	20	583.979141
"2583"	"Chaka"	0	NA	NA	NA	NA	NA	233.647003	8127.55586	139.333545	"f"	13	114	48	6	583.979141
"2584"	"Chaka"	0	NA	NA	NA	NA	NA	201.738006	8454.9676	144.268075	"f"	13	114	48	83	583.979141
"2585"	"Chaka"	0	NA	NA	NA	NA	NA	269	6998.01689	335.630476	"f"	13	114	48	301	583.979141
"2586"	"Chaka"	0	NA	NA	NA	NA	NA	101.971	2703.48231	382.330601	"f"	13	114	48	109	583.979141
"2587"	"Chaka"	0	NA	NA	NA	NA	NA	115.764999	7371.52023	1475.11879	"f"	13	114	48	229	583.979141
"2588"	"Chaka"	0	NA	NA	NA	NA	NA	127.460998	1602.34322	626.42802	"f"	13	114	48	100	583.979141
"2589"	"Chaka"	0	NA	NA	NA	NA	NA	101.432998	3050.96667	811.580199	"f"	13	114	48	109	583.979141
"2590"	"Chaka"	0	NA	NA	NA	NA	NA	184.511001	9765.57121	346.744177	"f"	13	114	48	44	583.979141
"2591"	"Chaka"	0	NA	NA	NA	NA	NA	213.410003	4254.3811	192.221641	"f"	13	114	48	287	583.979141
"2592"	"Chaka"	0	NA	NA	NA	NA	NA	225.889999	8067.8651	105.183037	"f"	13	114	48	200	583.979141
"2593"	"Chaka"	0	NA	NA	NA	NA	NA	237.524993	8645.72014	121.484459	"f"	13	114	48	77	583.979141
"2594"	"Chaka"	0	NA	NA	NA	NA	NA	299	6173.61604	168.67146	"f"	13	114	48	0	583.979141
"2595"	"Chaka"	0	NA	NA	NA	NA	NA	200	4881.87344	237.522317	"f"	13	114	48	152	583.979141
"2596"	"Chaka"	0	NA	NA	NA	NA	NA	87.889396	5210.7474	113.037815	"f"	13	114	48	80	583.979141
"2597"	"Chaka"	0	NA	NA	NA	NA	NA	188.722	5063.75693	8.172417	"f"	13	114	48	611	583.979141
"2598"	"Chaka"	0	NA	NA	NA	NA	NA	326.355987	3687.2632	386.823768	"f"	13	114	48	171	583.979141
"2599"	"Chaka"	0	NA	NA	NA	NA	NA	105	7772.57136	1337.02798	"f"	13	114	48	85	583.979141
"2600"	"Chaka"	0	NA	NA	NA	NA	NA	104.333	4263.68815	281.720738	"f"	13	114	48	9	583.979141
"2601"	"Chaka"	0	NA	NA	NA	NA	NA	146.485992	5248.81782	37.119958	"f"	13	114	48	24	583.979141
"2602"	"Chaka"	0	NA	NA	NA	NA	NA	104.612998	6300.09557	430.682055	"f"	13	114	48	271	583.979141
"2603"	"Chaka"	0	NA	NA	NA	NA	NA	225.020004	4544.93905	128.972647	"f"	13	114	48	119	583.979141
"2604"	"Chaka"	0	NA	NA	NA	NA	NA	115.749	3909.63947	161.514217	"f"	13	114	48	251	583.979141
"2605"	"Chaka"	0	NA	NA	NA	NA	NA	135.682998	2827.68582	102.345856	"f"	13	114	48	0	583.979141
"2606"	"Chaka"	0	NA	NA	NA	NA	NA	114.640998	6377.92505	613.931977	"f"	13	114	48	202	583.979141
"2607"	"Chaka"	0	NA	NA	NA	NA	NA	224.360992	10030.975	13.9786	"f"	13	114	48	132	583.979141
"2608"	"Chaka"	0	NA	NA	NA	NA	NA	130.623001	2901.82844	90.240152	"f"	13	114	48	0	583.979141
"2609"	"Chaka"	0	NA	NA	NA	NA	NA	111.168998	7266.7837	1465.94516	"f"	13	114	48	65	583.979141
"2610"	"Chaka"	0	NA	NA	NA	NA	NA	145.817993	5327.93394	160.194646	"f"	13	114	48	263	583.979141
"2611"	"Chaka"	0	NA	NA	NA	NA	NA	254.054	9775.47137	168.755062	"f"	13	114	48	72	583.979141
"2612"	"Chaka"	0	NA	NA	NA	NA	NA	182.817001	2168.67578	96.514209	"f"	13	114	48	338	583.979141
"2613"	"Chaka"	0	NA	NA	NA	NA	NA	259.264007	9043.55731	40.741509	"f"	13	114	48	389	583.979141
"2614"	"Chaka"	0	NA	NA	NA	NA	NA	340.679992	5813.2788	519.569095	"f"	13	114	48	196	583.979141
"2615"	"Chaka"	0	NA	NA	NA	NA	NA	153.861999	5294.46881	2.082438	"f"	13	114	48	0	583.979141
"2616"	"Chaka"	0	NA	NA	NA	NA	NA	121.144996	1213.62331	293.776418	"f"	13	114	48	408	583.979141
"2617"	"Chaka"	0	NA	NA	NA	NA	NA	120.625999	1876.72066	689.463032	"f"	13	114	48	475	583.979141
"2618"	"Chaka"	0	NA	NA	NA	NA	NA	91	3677.63391	179.922207	"f"	13	114	48	72	583.979141
"2619"	"Chaka"	0	NA	NA	NA	NA	NA	243.531005	8752.24731	105.412395	"f"	13	114	48	0	583.979141
"2620"	"Chaka"	0	NA	NA	NA	NA	NA	106.911003	7611.11586	1452.00527	"f"	13	114	48	293	583.979141
"2621"	"Chaka"	0	NA	NA	NA	NA	NA	88.793296	3939.93205	28.736245	"f"	13	114	48	119	583.979141
"2622"	"Chaka"	0	NA	NA	NA	NA	NA	233.046997	4163.79208	30.795719	"f"	13	114	48	94	583.979141
"2623"	"Chaka"	0	NA	NA	NA	NA	NA	88.145797	3596.42843	271.632059	"f"	13	114	48	NA	583.979141
"2624"	"Chaka"	0	NA	NA	NA	NA	NA	216.914001	1564.35757	270.560587	"f"	13	114	48	40	583.979141
"2625"	"Chaka"	0	NA	NA	NA	NA	NA	199.156997	5608.30401	69.214968	"f"	13	114	48	18	583.979141
"2626"	"Chaka"	0	NA	NA	NA	NA	NA	204	2179.7724	334.680226	"f"	13	114	48	493	583.979141
"2627"	"Chaka"	0	NA	NA	NA	NA	NA	387.325012	3504.86064	299.146691	"f"	13	114	48	260	583.979141
"2628"	"Chaka"	0	NA	NA	NA	NA	NA	261.381011	7147.44973	190.273583	"f"	13	114	48	130	583.979141
"2629"	"Chaka"	0	NA	NA	NA	NA	NA	92.357002	5262.2795	257.664087	"f"	13	114	48	113	583.979141
"2630"	"Chaka"	0	NA	NA	NA	NA	NA	110.128997	1426.16426	680.614227	"f"	13	114	48	285	583.979141
"2631"	"Chaka"	0	NA	NA	NA	NA	NA	197.255004	6252.22699	235.010823	"f"	13	114	48	41	583.979141
"2632"	"Chaka"	0	NA	NA	NA	NA	NA	374	3539.02335	27.193588	"f"	13	114	48	44	583.979141
"2633"	"Chaka"	0	NA	NA	NA	NA	NA	392.833007	3785.42321	426.551202	"f"	13	114	48	253	583.979141
"2634"	"Chaka"	0	NA	NA	NA	NA	NA	93.613403	5288.84762	176.237088	"f"	13	114	48	619	583.979141
"2635"	"Chaka"	0	NA	NA	NA	NA	NA	109	3608.85178	415.347744	"f"	13	114	48	270	583.979141
"2636"	"Chaka"	0	NA	NA	NA	NA	NA	227.125	4583.7712	274.095236	"f"	13	114	48	190	583.979141
"2637"	"Chaka"	0	NA	NA	NA	NA	NA	263.364013	7474.29144	144.298415	"f"	13	114	48	287	583.979141
"2638"	"Chaka"	0	NA	NA	NA	NA	NA	214.496994	8671.37029	128.525664	"f"	13	114	48	153	583.979141
"2639"	"Chaka"	0	NA	NA	NA	NA	NA	172.029998	4663.49239	43.260766	"f"	13	114	48	116	583.979141
"2640"	"Chaka"	0	NA	NA	NA	NA	NA	270.226013	5481.93765	232.95931	"f"	13	114	48	608	583.979141
"2641"	"Chaka"	0	NA	NA	NA	NA	NA	257.562011	5452.96549	108.142145	"f"	13	114	48	27	583.979141
"2642"	"Chaka"	0	NA	NA	NA	NA	NA	249.835006	1722.71436	289.697861	"f"	13	114	48	21	583.979141
"2643"	"Chaka"	0	NA	NA	NA	NA	NA	126.122001	4750.17238	8.964966	"f"	13	114	48	314	583.979141
"2644"	"Chaka"	0	NA	NA	NA	NA	NA	121.483001	4382.10739	942.051847	"f"	13	114	48	94	583.979141
"2645"	"Chaka"	0	NA	NA	NA	NA	NA	99.5625	4208.05212	685.373002	"f"	13	114	48	418	583.979141
"2646"	"Chaka"	0	NA	NA	NA	NA	NA	89.398002	5003.01872	275.016387	"f"	13	114	48	110	583.979141
"2647"	"Chaka"	0	NA	NA	NA	NA	NA	204.442001	8259.447	124.123619	"f"	13	114	48	25	583.979141
"2648"	"Chaka"	0	NA	NA	NA	NA	NA	256.816986	8087.67213	167.562662	"f"	13	114	48	96	583.979141
"2649"	"Chaka"	0	NA	NA	NA	NA	NA	126.896003	2055.53896	221.287578	"f"	13	114	48	0	583.979141
"2650"	"Chaka"	0	NA	NA	NA	NA	NA	101.221	5855.93766	750.041195	"f"	13	114	48	3	583.979141
"2651"	"Chaka"	0	NA	NA	NA	NA	NA	387.18399	3561.89988	266.680295	"f"	13	114	48	57	583.979141
"2652"	"Chaka"	0	NA	NA	NA	NA	NA	251.182006	8068.42504	61.793412	"f"	13	114	48	77	583.979141
"2653"	"Chaka"	0	NA	NA	NA	NA	NA	199.875	5392.83445	6.733838	"f"	13	114	48	196	583.979141
"2654"	"Chaka"	0	NA	NA	NA	NA	NA	227.705993	6483.15343	39.585185	"f"	13	114	48	584	583.979141
"2655"	"Chaka"	0	NA	NA	NA	NA	NA	336.408996	6443.64468	232.284023	"f"	13	114	48	18	583.979141
"2656"	"Chaka"	0	NA	NA	NA	NA	NA	391.825988	3930.82066	412.684251	"f"	13	114	48	402	583.979141
"2657"	"Chaka"	0	NA	NA	NA	NA	NA	163.893997	1355.80429	169.630582	"f"	13	114	48	206	583.979141
"2658"	"Chaka"	0	NA	NA	NA	NA	NA	114.553001	7419.23262	1537.74863	"f"	13	114	48	86	583.979141
"2659"	"Chaka"	0	NA	NA	NA	NA	NA	100.064002	7604.39761	1524.53976	"f"	13	114	48	467	583.979141
"2660"	"Chaka"	0	NA	NA	NA	NA	NA	249.533004	6488.76355	3.867729	"f"	13	114	48	91	583.979141
"2661"	"Chaka"	0	NA	NA	NA	NA	NA	289.688995	2913.38986	109.839707	"f"	13	114	48	119	583.979141
"2662"	"Chaka"	0	NA	NA	NA	NA	NA	104.902	6205.24723	1208.64903	"f"	13	114	48	343	583.979141
"2663"	"Chaka"	0	NA	NA	NA	NA	NA	173.574005	3473.2216	74.644383	"f"	13	114	48	116	583.979141
"2664"	"Chaka"	0	NA	NA	NA	NA	NA	135.708999	310.644696	278.899741	"f"	13	114	48	335	583.979141
"2665"	"Chaka"	0	NA	NA	NA	NA	NA	182.412994	9727.63265	250.820113	"f"	13	114	48	136	583.979141
"2666"	"Chaka"	0	NA	NA	NA	NA	NA	207.490005	6542.77877	40.567438	"f"	13	114	48	75	583.979141
"2667"	"Chaka"	0	NA	NA	NA	NA	NA	284.602996	3994.6824	263.212893	"f"	13	114	48	577	583.979141
"2668"	"Chaka"	0	NA	NA	NA	NA	NA	101.091003	3986.20836	276.161745	"f"	13	114	48	11	583.979141
"2669"	"Chaka"	0	NA	NA	NA	NA	NA	185.639007	3186.51749	47.9827	"f"	13	114	48	6	583.979141
"2670"	"Chaka"	0	NA	NA	NA	NA	NA	110.827003	5014.83654	304.895583	"f"	13	114	48	67	583.979141
"2671"	"Chaka"	0	NA	NA	NA	NA	NA	100.391998	8753.14064	838.663168	"f"	13	114	48	107	583.979141
"2672"	"Chaka"	0	NA	NA	NA	NA	NA	305.665008	6202.92547	240.806254	"f"	13	114	48	12	583.979141
"2673"	"Chaka"	0	NA	NA	NA	NA	NA	145.171005	2102.28822	591.964753	"f"	13	114	48	102	583.979141
"2674"	"Chaka"	0	NA	NA	NA	NA	NA	198.901	4741.83072	114.680758	"f"	13	114	48	293	583.979141
"2675"	"Chaka"	0	NA	NA	NA	NA	NA	100.009002	3593.14249	347.204559	"f"	13	114	48	198	583.979141
"2676"	"Chaka"	0	NA	NA	NA	NA	NA	250.089004	3452.18984	20.968373	"f"	13	114	48	452	583.979141
"2677"	"Chaka"	0	NA	NA	NA	NA	NA	143.404998	4899.73234	77.680961	"f"	13	114	48	17	583.979141
"2678"	"Chaka"	0	NA	NA	NA	NA	NA	205.822006	1666.23884	238.512376	"f"	13	114	48	4	583.979141
"2679"	"Chaka"	0	NA	NA	NA	NA	NA	295.743011	6576.69656	107.728443	"f"	13	114	48	119	583.979141
"2680"	"Chaka"	0	NA	NA	NA	NA	NA	390.028991	2521.63864	174.119672	"f"	13	114	48	3	583.979141
"2681"	"Chaka"	0	NA	NA	NA	NA	NA	123.648002	982.130303	161.474535	"f"	13	114	48	216	583.979141
"2682"	"Chaka"	0	NA	NA	NA	NA	NA	192.061004	5539.92413	132.905882	"f"	13	114	48	313	583.979141
"2683"	"Chaka"	0	NA	NA	NA	NA	NA	118.061996	3305.31	225.429435	"f"	13	114	48	13	583.979141
"2684"	"Chaka"	0	NA	NA	NA	NA	NA	177.656997	3679.01078	78.641405	"f"	13	114	48	113	583.979141
"2685"	"Chaka"	0	NA	NA	NA	NA	NA	115.316001	1119.53775	354.552426	"f"	13	114	48	537	583.979141
"2686"	"Chaka"	0	NA	NA	NA	NA	NA	184.069	1573.56091	102.983526	"f"	13	114	48	102	583.979141
"2687"	"Chaka"	0	NA	NA	NA	NA	NA	245.205993	6535.73412	236.741616	"f"	13	114	48	279	583.979141
"2688"	"Chaka"	0	NA	NA	NA	NA	NA	308.516998	6039.5646	27.57903	"f"	13	114	48	385	583.979141
"2689"	"Chaka"	0	NA	NA	NA	NA	NA	111.944999	7850.79296	1652.667	"f"	13	114	48	523	583.979141
"2690"	"Chaka"	0	NA	NA	NA	NA	NA	96.626296	4016.59247	412.975195	"f"	13	114	48	10	583.979141
"2691"	"Chaka"	0	NA	NA	NA	NA	NA	107.928001	6847.58071	1165.77749	"f"	13	114	48	326	583.979141
"2692"	"Chaka"	0	NA	NA	NA	NA	NA	175.468994	3764.38765	49.373949	"f"	13	114	48	1033	583.979141
"2693"	"Chaka"	0	NA	NA	NA	NA	NA	133.287994	1795.72797	530.867027	"f"	13	114	48	16	583.979141
"2694"	"Chaka"	0	NA	NA	NA	NA	NA	148.477996	4107.88652	110.895275	"f"	13	114	48	133	583.979141
"2695"	"Chaka"	0	NA	NA	NA	NA	NA	268.424987	3846.0423	129.891069	"f"	13	114	48	243	583.979141
"2696"	"Chaka"	0	NA	NA	NA	NA	NA	196.199996	5627.08975	310.983904	"f"	13	114	48	408	583.979141
"2697"	"Chaka"	0	NA	NA	NA	NA	NA	272.149993	4509.06634	346.508901	"f"	13	114	48	NA	583.979141
"2698"	"Chaka"	0	NA	NA	NA	NA	NA	281.562988	7923.32479	221.317984	"f"	13	114	48	309	583.979141
"2699"	"Chaka"	0	NA	NA	NA	NA	NA	202.319	2438.93018	76.131663	"f"	13	114	48	116	583.979141
"2700"	"Chaka"	0	NA	NA	NA	NA	NA	289.410003	7328.10417	338.225006	"f"	13	114	48	33	583.979141
"2701"	"Chaka"	0	NA	NA	NA	NA	NA	125.179	5444.6367	55.587693	"f"	13	114	48	118	583.979141
"2702"	"Chaka"	0	NA	NA	NA	NA	NA	101.037002	6077.17583	750.233604	"f"	13	114	48	101	583.979141
"2703"	"Chaka"	0	NA	NA	NA	NA	NA	285.363006	7727.25805	305.296426	"f"	13	114	48	47	583.979141
"2704"	"Chaka"	0	NA	NA	NA	NA	NA	114.333	7572.00612	1427.00244	"f"	13	114	48	68	583.979141
"2705"	"Chaka"	0	NA	NA	NA	NA	NA	99.316596	6360.72741	1104.07101	"f"	13	114	48	738	583.979141
"2706"	"Chaka"	0	NA	NA	NA	NA	NA	208.373001	1961.57158	13.007816	"f"	13	114	48	1032	583.979141
"2707"	"Chaka"	0	NA	NA	NA	NA	NA	112.621002	1341.70662	486.394864	"f"	13	114	48	1	583.979141
"2708"	"Chaka"	0	NA	NA	NA	NA	NA	225.294998	4418.09973	274.026083	"f"	13	114	48	224	583.979141
"2709"	"Chaka"	0	NA	NA	NA	NA	NA	100.138	4089.41249	406.943751	"f"	13	114	48	608	583.979141
"2710"	"Chaka"	0	NA	NA	NA	NA	NA	102	6394.05513	811.511832	"f"	13	114	48	328	583.979141
"2711"	"Chaka"	0	NA	NA	NA	NA	NA	279.028991	6884.67621	127.54986	"f"	13	114	48	196	583.979141
"2712"	"Chaka"	0	NA	NA	NA	NA	NA	114.098999	1847.61578	564.113032	"f"	13	114	48	241	583.979141
"2713"	"Chaka"	0	NA	NA	NA	NA	NA	238.783004	9180.6272	12.327035	"f"	13	114	48	47	583.979141
"2714"	"Chaka"	0	NA	NA	NA	NA	NA	96	3622.72497	478.589321	"f"	13	114	48	250	583.979141
"2715"	"Chaka"	0	NA	NA	NA	NA	NA	231.561996	3832.25541	165.173437	"f"	13	114	48	666	583.979141
"2716"	"Chaka"	0	NA	NA	NA	NA	NA	170.656005	7152.71337	517.619349	"f"	13	114	48	118	583.979141
"2717"	"Chaka"	0	NA	NA	NA	NA	NA	113.272003	3452.82567	972.684209	"f"	13	114	48	79	583.979141
"2718"	"Chaka"	0	NA	NA	NA	NA	NA	290.608001	2469.88549	599.094328	"f"	13	114	48	68	583.979141
"2719"	"Chaka"	0	NA	NA	NA	NA	NA	206.462997	5495.63204	84.779624	"f"	13	114	48	49	583.979141
"2720"	"Chaka"	0	NA	NA	NA	NA	NA	216.059997	1465.40999	53.613904	"f"	13	114	48	267	583.979141
"2721"	"Chaka"	0	NA	NA	NA	NA	NA	119.607002	2614.82966	281.190858	"f"	13	114	48	0	583.979141
"2722"	"Chaka"	0	NA	NA	NA	NA	NA	95.634101	2592.54182	367.826276	"f"	13	114	48	81	583.979141
"2723"	"Chaka"	0	NA	NA	NA	NA	NA	107.161003	3039.69053	818.505686	"f"	13	114	48	17	583.979141
"2724"	"Chaka"	0	NA	NA	NA	NA	NA	289.054992	6851.06684	384.096803	"f"	13	114	48	240	583.979141
"2725"	"Chaka"	0	NA	NA	NA	NA	NA	259.631011	7501.46319	229.417321	"f"	13	114	48	134	583.979141
"2726"	"Chaka"	0	NA	NA	NA	NA	NA	101.443	5352.40698	411.876644	"f"	13	114	48	41	583.979141
"2727"	"Chaka"	0	NA	NA	NA	NA	NA	205.376007	3396.12874	106.991096	"f"	13	114	48	390	583.979141
"2728"	"Chaka"	0	NA	NA	NA	NA	NA	198.738006	5039.87012	207.096229	"f"	13	114	48	83	583.979141
"2729"	"Chaka"	0	NA	NA	NA	NA	NA	255.220993	4165.69337	292.774047	"f"	13	114	48	111	583.979141
"2730"	"Chaka"	0	NA	NA	NA	NA	NA	126.029998	909.464087	78.761785	"f"	13	114	48	257	583.979141
"2731"	"Chaka"	0	NA	NA	NA	NA	NA	279.778991	1934.06096	130.975724	"f"	13	114	48	41	583.979141
"2732"	"Chaka"	0	NA	NA	NA	NA	NA	110.205001	6137.25167	554.813184	"f"	13	114	48	40	583.979141
"2733"	"Chaka"	0	NA	NA	NA	NA	NA	128.201995	1621.61064	652.309265	"f"	13	114	48	80	583.979141
"2734"	"Chaka"	0	NA	NA	NA	NA	NA	190.863998	3737.30215	120.916694	"f"	13	114	48	126	583.979141
"2735"	"Chaka"	0	NA	NA	NA	NA	NA	111.831001	6094.87788	493.875419	"f"	13	114	48	1050	583.979141
"2736"	"Chaka"	0	NA	NA	NA	NA	NA	375.304992	2919.77625	84.990177	"f"	13	114	48	271	583.979141
"2737"	"Chaka"	0	NA	NA	NA	NA	NA	283.795013	3508.71637	79.364507	"f"	13	114	48	608	583.979141
"2738"	"Chaka"	0	NA	NA	NA	NA	NA	114.389999	8707.2069	620.71584	"f"	13	114	48	576	583.979141
"2739"	"Chaka"	0	NA	NA	NA	NA	NA	239.341995	8592.52038	66.657792	"f"	13	114	48	82	583.979141
"2740"	"Chaka"	0	NA	NA	NA	NA	NA	115.324996	8041.66439	864.438521	"f"	13	114	48	NA	583.979141
"2741"	"Chaka"	0	NA	NA	NA	NA	NA	238.669006	2903.14142	57.834095	"f"	13	114	48	247	583.979141
"2742"	"Chaka"	0	NA	NA	NA	NA	NA	202.477996	5408.02098	122.235284	"f"	13	114	48	279	583.979141
"2743"	"Chaka"	0	NA	NA	NA	NA	NA	212.785003	9552.44614	190.192818	"f"	13	114	48	73	583.979141
"2744"	"Chaka"	0	NA	NA	NA	NA	NA	205	5824.81266	230.731073	"f"	13	114	48	390	583.979141
"2745"	"Chaka"	0	NA	NA	NA	NA	NA	103.424003	6023.55964	639.998163	"f"	13	114	48	335	583.979141
"2746"	"Chaka"	0	NA	NA	NA	NA	NA	386	6221.73449	283.147722	"f"	13	114	48	62	583.979141
"2747"	"Chaka"	0	NA	NA	NA	NA	NA	375.304992	7073.42529	104.49773	"f"	13	114	48	271	583.979141
"2748"	"Chaka"	0	NA	NA	NA	NA	NA	86	4911.1462	96.014448	"f"	13	114	48	401	583.979141
"2749"	"Chaka"	0	NA	NA	NA	NA	NA	236.944	8178.54676	74.9112	"f"	13	114	48	29	583.979141
"2750"	"Chaka"	0	NA	NA	NA	NA	NA	183	2763.40769	32.378162	"f"	13	114	48	233	583.979141
"2751"	"Chaka"	0	NA	NA	NA	NA	NA	181.800994	1966.50273	51.617442	"f"	13	114	48	170	583.979141
"2752"	"Chaka"	0	NA	NA	NA	NA	NA	100.441001	7009.25154	1082.95739	"f"	13	114	48	40	583.979141
"2753"	"Chaka"	0	NA	NA	NA	NA	NA	306.549987	2174.68946	519.150431	"f"	13	114	48	0	583.979141
"2754"	"Chaka"	0	NA	NA	NA	NA	NA	116.390998	8233.00727	1037.40166	"f"	13	114	48	NA	583.979141
"2755"	"Chaka"	0	NA	NA	NA	NA	NA	169.804992	10427.3075	18.435139	"f"	13	114	48	190	583.979141
"2756"	"Chaka"	0	NA	NA	NA	NA	NA	351.510009	3221.38025	155.465998	"f"	13	114	48	112	583.979141
"2757"	"Chaka"	0	NA	NA	NA	NA	NA	212.531005	7907.66273	114.691746	"f"	13	114	48	281	583.979141
"2758"	"Chaka"	0	NA	NA	NA	NA	NA	112	3301.52517	496.537892	"f"	13	114	48	274	583.979141
"2759"	"Chaka"	0	NA	NA	NA	NA	NA	114.252998	1374.10343	435.256132	"f"	13	114	48	523	583.979141
"2760"	"Chaka"	0	NA	NA	NA	NA	NA	235.848999	7882.89756	257.006897	"f"	13	114	48	662	583.979141
"2761"	"Chaka"	0	NA	NA	NA	NA	NA	198.421005	8521.73501	63.917841	"f"	13	114	48	404	583.979141
"2762"	"Chaka"	0	NA	NA	NA	NA	NA	119.351997	4737.54342	82.162291	"f"	13	114	48	405	583.979141
"2763"	"Chaka"	0	NA	NA	NA	NA	NA	312.703002	7083.38041	114.668602	"f"	13	114	48	328	583.979141
"2764"	"Chaka"	0	NA	NA	NA	NA	NA	110.735	2270.59649	878.12235	"f"	13	114	48	189	583.979141
"2765"	"Chaka"	0	NA	NA	NA	NA	NA	104.617996	4134.66166	333.472455	"f"	13	114	48	18	583.979141
"2766"	"Chaka"	0	NA	NA	NA	NA	NA	118.777	1115.4948	225.667649	"f"	13	114	48	68	583.979141
"2767"	"Chaka"	0	NA	NA	NA	NA	NA	222.259994	1640.7583	189.179689	"f"	13	114	48	47	583.979141
"2768"	"Chaka"	0	NA	NA	NA	NA	NA	95.801498	4517.63988	102.667777	"f"	13	114	48	112	583.979141
"2769"	"Chaka"	0	NA	NA	NA	NA	NA	196.822998	2562.33009	263.649605	"f"	13	114	48	673	583.979141
"2770"	"Chaka"	0	NA	NA	NA	NA	NA	276.94699	6799.70025	121.729311	"f"	13	114	48	106	583.979141
"2771"	"Chaka"	0	NA	NA	NA	NA	NA	136.117996	4974.40159	158.329836	"f"	13	114	48	250	583.979141
"2772"	"Chaka"	0	NA	NA	NA	NA	NA	241	3424.6839	37.513141	"f"	13	114	48	282	583.979141
"2773"	"Chaka"	0	NA	NA	NA	NA	NA	220.123992	4189.95904	28.863069	"f"	13	114	48	70	583.979141
"2774"	"Chaka"	0	NA	NA	NA	NA	NA	149.839996	2580.72001	201.355761	"f"	13	114	48	43	583.979141
"2775"	"Chaka"	0	NA	NA	NA	NA	NA	246.813995	1678.96175	228.69765	"f"	13	114	48	8	583.979141
"2776"	"Chaka"	0	NA	NA	NA	NA	NA	397.674011	3779.62943	388.454877	"f"	13	114	48	525	583.979141
"2777"	"Chaka"	0	NA	NA	NA	NA	NA	102.069	5517.42924	394.608907	"f"	13	114	48	NA	583.979141
"2778"	"Chaka"	0	NA	NA	NA	NA	NA	158	4817.10946	128.080459	"f"	13	114	48	94	583.979141
"2779"	"Chaka"	0	NA	NA	NA	NA	NA	260.855987	3599.71823	399.032239	"f"	13	114	48	182	583.979141
"2780"	"Chaka"	0	NA	NA	NA	NA	NA	111	1136.27309	382.595898	"f"	13	114	48	1	583.979141
"2781"	"Chaka"	0	NA	NA	NA	NA	NA	107.768997	4111.24541	687.49468	"f"	13	114	48	134	583.979141
"2782"	"Chaka"	0	NA	NA	NA	NA	NA	384.144989	3258.72936	214.203066	"f"	13	114	48	29	583.979141
"2783"	"Chaka"	0	NA	NA	NA	NA	NA	264.733001	2747.20615	288.382893	"f"	13	114	48	106	583.979141
"2784"	"Delavita"	1	"20/02/2011"	1	20	2	2011	164.24	1843.19068	377.542723	"f"	14	224	7	0	1843.19068
"2785"	"Delavita"	1	"19/07/2011"	0	19	7	2011	240.143	1684.94679	199.049871	"f"	14	224	7	149	1843.19068
"2786"	"Delavita"	1	"15/01/2012"	0	15	1	2012	114.709	1037.5093	293.288532	"f"	14	224	7	329	1843.19068
"2787"	"Delavita"	1	"13/11/2012"	0	13	11	2012	125.167	121.040859	52.9494462	"f"	14	224	7	632	1843.19068
"2788"	"Delavita"	1	"30/11/2012"	0	30	11	2012	121.335	869.665262	27.4057182	"f"	14	224	7	649	1843.19068
"2789"	"Delavita"	1	"03/12/2012"	0	3	12	2012	121.335	874.913004	33.1868043	"f"	14	224	7	652	1843.19068
"2790"	"Delavita"	1	"04/12/2012"	0	4	12	2012	123.696	1043.62695	22.1349499	"f"	14	224	7	653	1843.19068
"2791"	"Delavita"	0	NA	NA	NA	NA	NA	275.805999	3827.63124	556.694065	"f"	14	224	7	68	1843.19068
"2792"	"Delavita"	0	NA	NA	NA	NA	NA	234.145996	4758.06377	207.826173	"f"	14	224	7	4	1843.19068
"2793"	"Delavita"	0	NA	NA	NA	NA	NA	99.712402	5096.38694	152.782657	"f"	14	224	7	94	1843.19068
"2794"	"Delavita"	0	NA	NA	NA	NA	NA	116.622001	8826.746	582.766169	"f"	14	224	7	215	1843.19068
"2795"	"Delavita"	0	NA	NA	NA	NA	NA	194.110992	5383.90953	21.487721	"f"	14	224	7	5	1843.19068
"2796"	"Delavita"	0	NA	NA	NA	NA	NA	157.628005	3310.57493	329.580948	"f"	14	224	7	51	1843.19068
"2797"	"Delavita"	0	NA	NA	NA	NA	NA	110.964996	3249.083	794.249543	"f"	14	224	7	583	1843.19068
"2798"	"Delavita"	0	NA	NA	NA	NA	NA	94.734596	3009.04346	728.867789	"f"	14	224	7	50	1843.19068
"2799"	"Delavita"	0	NA	NA	NA	NA	NA	255.690002	6680.50472	20.523573	"f"	14	224	7	673	1843.19068
"2800"	"Delavita"	0	NA	NA	NA	NA	NA	183.033004	1799.37918	333.628315	"f"	14	224	7	69	1843.19068
"2801"	"Delavita"	0	NA	NA	NA	NA	NA	194.166	9083.80494	61.420949	"f"	14	224	7	227	1843.19068
"2802"	"Delavita"	0	NA	NA	NA	NA	NA	229.472	4967.24222	41.303584	"f"	14	224	7	226	1843.19068
"2803"	"Delavita"	0	NA	NA	NA	NA	NA	88	4858.1998	294.283386	"f"	14	224	7	97	1843.19068
"2804"	"Delavita"	0	NA	NA	NA	NA	NA	111.392997	4144.3875	518.144769	"f"	14	224	7	424	1843.19068
"2805"	"Delavita"	0	NA	NA	NA	NA	NA	149.207992	836.412389	215.574909	"f"	14	224	7	119	1843.19068
"2806"	"Delavita"	0	NA	NA	NA	NA	NA	174.893997	5278.60769	155.646977	"f"	14	224	7	208	1843.19068
"2807"	"Delavita"	0	NA	NA	NA	NA	NA	119.873001	7006.28673	976.517174	"f"	14	224	7	NA	1843.19068
"2808"	"Delavita"	0	NA	NA	NA	NA	NA	130.675994	2116.08301	245.188348	"f"	14	224	7	185	1843.19068
"2809"	"Delavita"	0	NA	NA	NA	NA	NA	275.32901	5584.67496	280.535778	"f"	14	224	7	9	1843.19068
"2810"	"Delavita"	0	NA	NA	NA	NA	NA	262.579986	6694.49446	147.252576	"f"	14	224	7	710	1843.19068
"2811"	"Delavita"	0	NA	NA	NA	NA	NA	249	7290.66256	93.67346	"f"	14	224	7	74	1843.19068
"2812"	"Delavita"	0	NA	NA	NA	NA	NA	100.291999	4299.0557	312.168272	"f"	14	224	7	267	1843.19068
"2813"	"Delavita"	0	NA	NA	NA	NA	NA	97.050399	1999.23062	9.485859	"f"	14	224	7	32	1843.19068
"2814"	"Delavita"	0	NA	NA	NA	NA	NA	253.908996	8954.60836	350.987383	"f"	14	224	7	0	1843.19068
"2815"	"Delavita"	0	NA	NA	NA	NA	NA	94.700897	3023.3168	221.817328	"f"	14	224	7	133	1843.19068
"2816"	"Delavita"	0	NA	NA	NA	NA	NA	252.369995	8649.85973	150.689211	"f"	14	224	7	124	1843.19068
"2817"	"Delavita"	0	NA	NA	NA	NA	NA	208.673995	3892.22411	136.803802	"f"	14	224	7	260	1843.19068
"2818"	"Delavita"	0	NA	NA	NA	NA	NA	129	2455.04596	196.520922	"f"	14	224	7	190	1843.19068
"2819"	"Delavita"	0	NA	NA	NA	NA	NA	105.511001	4254.01828	79.893525	"f"	14	224	7	93	1843.19068
"2820"	"Delavita"	0	NA	NA	NA	NA	NA	214.699996	6265.95971	108.957029	"f"	14	224	7	147	1843.19068
"2821"	"Delavita"	0	NA	NA	NA	NA	NA	134	864.279135	67.473257	"f"	14	224	7	158	1843.19068
"2822"	"Delavita"	0	NA	NA	NA	NA	NA	352.285003	2371.86003	344.460522	"f"	14	224	7	6	1843.19068
"2823"	"Delavita"	0	NA	NA	NA	NA	NA	211.429992	6171.21974	80.015456	"f"	14	224	7	6	1843.19068
"2824"	"Delavita"	0	NA	NA	NA	NA	NA	191.410003	4651.73203	172.5986	"f"	14	224	7	1	1843.19068
"2825"	"Delavita"	0	NA	NA	NA	NA	NA	120.060997	2075.84496	268.939626	"f"	14	224	7	173	1843.19068
"2826"	"Delavita"	0	NA	NA	NA	NA	NA	164.115005	1480.42469	74.15933	"f"	14	224	7	190	1843.19068
"2827"	"Delavita"	0	NA	NA	NA	NA	NA	228.888	2394.07715	189.852227	"f"	14	224	7	30	1843.19068
"2828"	"Delavita"	0	NA	NA	NA	NA	NA	310.122009	3930.34122	231.952751	"f"	14	224	7	273	1843.19068
"2829"	"Delavita"	0	NA	NA	NA	NA	NA	191.770996	1081.90685	14.987304	"f"	14	224	7	99	1843.19068
"2830"	"Delavita"	0	NA	NA	NA	NA	NA	265.574005	6961.8422	23.730424	"f"	14	224	7	NA	1843.19068
"2831"	"Delavita"	0	NA	NA	NA	NA	NA	276.442993	7082.78756	84.094815	"f"	14	224	7	67	1843.19068
"2832"	"Delavita"	0	NA	NA	NA	NA	NA	238.11	9944.69494	38.060337	"f"	14	224	7	62	1843.19068
"2833"	"Delavita"	0	NA	NA	NA	NA	NA	107.089996	5800.96435	883.193831	"f"	14	224	7	330	1843.19068
"2834"	"Delavita"	0	NA	NA	NA	NA	NA	278.006011	5269.03513	119.100561	"f"	14	224	7	NA	1843.19068
"2835"	"Delavita"	0	NA	NA	NA	NA	NA	295.447998	4464.68187	24.921313	"f"	14	224	7	138	1843.19068
"2836"	"Delavita"	0	NA	NA	NA	NA	NA	317.484985	6086.41108	129.840895	"f"	14	224	7	349	1843.19068
"2837"	"Delavita"	0	NA	NA	NA	NA	NA	244.470993	7814.13887	131.721602	"f"	14	224	7	324	1843.19068
"2838"	"Delavita"	0	NA	NA	NA	NA	NA	96.552597	5419.18879	99.662477	"f"	14	224	7	25	1843.19068
"2839"	"Delavita"	0	NA	NA	NA	NA	NA	322.860992	4279.8621	350.259241	"f"	14	224	7	284	1843.19068
"2840"	"Delavita"	0	NA	NA	NA	NA	NA	110.977996	2986.48567	502.405197	"f"	14	224	7	139	1843.19068
"2841"	"Delavita"	0	NA	NA	NA	NA	NA	139.919998	6566.25734	305.265633	"f"	14	224	7	64	1843.19068
"2842"	"Delavita"	0	NA	NA	NA	NA	NA	230.843994	6146.64667	376.397346	"f"	14	224	7	1	1843.19068
"2843"	"Delavita"	0	NA	NA	NA	NA	NA	97.2732	4383.12639	529.657325	"f"	14	224	7	68	1843.19068
"2844"	"Delavita"	0	NA	NA	NA	NA	NA	203.837005	10270.7317	166.755479	"f"	14	224	7	21	1843.19068
"2845"	"Delavita"	0	NA	NA	NA	NA	NA	241.264007	8863.11501	57.440547	"f"	14	224	7	147	1843.19068
"2846"	"Delavita"	0	NA	NA	NA	NA	NA	244.259994	5920.0395	189.213071	"f"	14	224	7	99	1843.19068
"2847"	"Delavita"	0	NA	NA	NA	NA	NA	143	2653.41331	193.898085	"f"	14	224	7	493	1843.19068
"2848"	"Delavita"	0	NA	NA	NA	NA	NA	155.996994	4702.12379	9.171219	"f"	14	224	7	138	1843.19068
"2849"	"Delavita"	0	NA	NA	NA	NA	NA	97.172096	3880.96399	99.930095	"f"	14	224	7	166	1843.19068
"2850"	"Delavita"	0	NA	NA	NA	NA	NA	108.367996	8620.09467	639.750354	"f"	14	224	7	63	1843.19068
"2851"	"Delavita"	0	NA	NA	NA	NA	NA	232.912002	5685.97199	27.29079	"f"	14	224	7	NA	1843.19068
"2852"	"Delavita"	0	NA	NA	NA	NA	NA	312.170989	4471.21773	31.798189	"f"	14	224	7	1032	1843.19068
"2853"	"Delavita"	0	NA	NA	NA	NA	NA	191.914993	5599.46194	75.545262	"f"	14	224	7	252	1843.19068
"2854"	"Delavita"	0	NA	NA	NA	NA	NA	104.810997	6453.25139	836.798983	"f"	14	224	7	8	1843.19068
"2855"	"Delavita"	0	NA	NA	NA	NA	NA	113.988998	7432.99818	1697.69068	"f"	14	224	7	612	1843.19068
"2856"	"Delavita"	0	NA	NA	NA	NA	NA	97	2726.34767	896.823274	"f"	14	224	7	611	1843.19068
"2857"	"Delavita"	0	NA	NA	NA	NA	NA	128.899993	3363.34793	627.52801	"f"	14	224	7	38	1843.19068
"2858"	"Delavita"	0	NA	NA	NA	NA	NA	282.216003	7142.16882	32.292216	"f"	14	224	7	47	1843.19068
"2859"	"Delavita"	0	NA	NA	NA	NA	NA	405.227996	3376.58812	326.210243	"f"	14	224	7	619	1843.19068
"2860"	"Delavita"	0	NA	NA	NA	NA	NA	201.36	5934.06939	87.371433	"f"	14	224	7	57	1843.19068
"2861"	"Evan"	1	"16/03/2013"	1	16	3	2013	123.511	50.3810164	6.778394169	"m"	9	40	27	0	50.3810164
"2862"	"Evan"	1	"16/03/2013"	0	16	3	2013	116.817	248.338528	150.310064	"m"	9	40	27	0	50.3810164
"2863"	"Evan"	1	"18/04/2013"	0	18	4	2013	124.729	183.577202	144.627494	"m"	9	40	27	33	50.3810164
"2864"	"Evan"	1	"23/04/2013"	0	23	4	2013	141.064	463.507399	361.367264	"m"	9	40	27	38	50.3810164
"2865"	"Evan"	1	"05/05/2013"	0	5	5	2013	120.023	683.533442	245.088924	"m"	9	40	27	50	50.3810164
"2866"	"Evan"	1	"06/05/2013"	0	6	5	2013	120.63	771.938831	220.459378	"m"	9	40	27	51	50.3810164
"2867"	"Evan"	1	"16/05/2013"	0	16	5	2013	122	864.814933	70.6860637	"m"	9	40	27	61	50.3810164
"2868"	"Evan"	1	"19/05/2013"	0	19	5	2013	120.322	764.670771	205.753979	"m"	9	40	27	64	50.3810164
"2869"	"Evan"	1	"25/05/2013"	0	25	5	2013	131.006	299.348306	138.45194	"m"	9	40	27	70	50.3810164
"2870"	"Evan"	1	"17/06/2013"	0	17	6	2013	141.662	336.244979	214.915475	"m"	9	40	27	93	50.3810164
"2871"	"Evan"	1	"17/06/2013"	0	17	6	2013	216.992	1588.18543	189.66898	"m"	9	40	27	93	50.3810164
"2872"	"Evan"	1	"23/06/2013"	0	23	6	2013	119.24	1315.44142	557.045751	"m"	9	40	27	99	50.3810164
"2873"	"Evan"	1	"27/06/2013"	0	27	6	2013	117.243	1460.98758	583.812704	"m"	9	40	27	103	50.3810164
"2874"	"Evan"	1	"01/07/2013"	0	1	7	2013	112.302	562.468767	189.398969	"m"	9	40	27	107	50.3810164
"2875"	"Evan"	1	"01/07/2013"	0	1	7	2013	162.515	482.047505	93.7092836	"m"	9	40	27	107	50.3810164
"2876"	"Evan"	1	"01/07/2013"	0	1	7	2013	170.051	518.593393	111.465676	"m"	9	40	27	107	50.3810164
"2877"	"Evan"	1	"05/07/2013"	0	5	7	2013	162.515	476.184184	99.175691	"m"	9	40	27	111	50.3810164
"2878"	"Evan"	1	"05/07/2013"	0	5	7	2013	175.87	785.71696	236.290397	"m"	9	40	27	111	50.3810164
"2879"	"Evan"	1	"07/07/2013"	0	7	7	2013	162.515	489.297079	86.061187	"m"	9	40	27	113	50.3810164
"2880"	"Evan"	1	"10/07/2013"	0	10	7	2013	133.179	724.566308	11.0256514	"m"	9	40	27	116	50.3810164
"2881"	"Evan"	1	"10/07/2013"	0	10	7	2013	162.515	472.859413	102.528047	"m"	9	40	27	116	50.3810164
"2882"	"Evan"	1	"12/07/2013"	0	12	7	2013	162.515	481.626612	93.785044	"m"	9	40	27	118	50.3810164
"2883"	"Evan"	1	"12/07/2013"	0	12	7	2013	162.515	481.46133	94.0082636	"m"	9	40	27	118	50.3810164
"2884"	"Evan"	1	"13/07/2013"	0	13	7	2013	116.104	543.15978	60.0535545	"m"	9	40	27	119	50.3810164
"2885"	"Evan"	1	"15/07/2013"	0	15	7	2013	165.015	787.334235	281.889123	"m"	9	40	27	121	50.3810164
"2886"	"Evan"	1	"21/10/2013"	0	21	10	2013	250.805	1764.58687	272.399761	"m"	9	40	27	219	50.3810164
"2887"	"Evan"	1	NA	0	NA	NA	NA	114.696	526.74629	206.892526	"m"	9	40	27	NA	50.3810164
"2888"	"Evan"	0	NA	NA	NA	NA	NA	92.147399	3752.97408	38.926391	"m"	9	40	27	205	50.3810164
"2889"	"Evan"	0	NA	NA	NA	NA	NA	110.098999	3129.6859	492.441993	"m"	9	40	27	13	50.3810164
"2890"	"Evan"	0	NA	NA	NA	NA	NA	273.630004	5523.21393	131.558069	"m"	9	40	27	85	50.3810164
"2891"	"Evan"	0	NA	NA	NA	NA	NA	238.259002	6148.01947	177.182702	"m"	9	40	27	610	50.3810164
"2892"	"Evan"	0	NA	NA	NA	NA	NA	98.785202	2924.92046	371.702275	"m"	9	40	27	172	50.3810164
"2893"	"Evan"	0	NA	NA	NA	NA	NA	328.927001	4158.50063	111.276601	"m"	9	40	27	41	50.3810164
"2894"	"Evan"	0	NA	NA	NA	NA	NA	201.115997	3996.43034	8.475048	"m"	9	40	27	401	50.3810164
"2895"	"Evan"	0	NA	NA	NA	NA	NA	274.050994	3598.66167	424.112348	"m"	9	40	27	147	50.3810164
"2896"	"Evan"	0	NA	NA	NA	NA	NA	209.677993	6101.26425	139.555437	"m"	9	40	27	577	50.3810164
"2897"	"Evan"	0	NA	NA	NA	NA	NA	159.746994	6210.48266	192.867795	"m"	9	40	27	16	50.3810164
"2898"	"Evan"	0	NA	NA	NA	NA	NA	109.599998	3835.14844	1305.0701	"m"	9	40	27	84	50.3810164
"2899"	"Evan"	0	NA	NA	NA	NA	NA	303.580993	5824.35972	342.685259	"m"	9	40	27	309	50.3810164
"2900"	"Evan"	0	NA	NA	NA	NA	NA	120.276	6972.53371	1337.76159	"m"	9	40	27	6	50.3810164
"2901"	"Evan"	0	NA	NA	NA	NA	NA	392.833007	3785.42321	426.551202	"m"	9	40	27	34	50.3810164
"2902"	"Evan"	0	NA	NA	NA	NA	NA	89.3796	4422.61439	156.313809	"m"	9	40	27	105	50.3810164
"2903"	"Evan"	0	NA	NA	NA	NA	NA	98.057601	4526.16193	425.638044	"m"	9	40	27	203	50.3810164
"2904"	"Evan"	0	NA	NA	NA	NA	NA	110.061996	4892.75098	338.941934	"m"	9	40	27	100	50.3810164
"2905"	"Evan"	0	NA	NA	NA	NA	NA	172.544006	883.871231	227.447743	"m"	9	40	27	132	50.3810164
"2906"	"Evan"	0	NA	NA	NA	NA	NA	113.617996	5711.10236	237.565146	"m"	9	40	27	122	50.3810164
"2907"	"Evan"	0	NA	NA	NA	NA	NA	199.722	1899.57136	399.558776	"m"	9	40	27	49	50.3810164
"2908"	"Evan"	0	NA	NA	NA	NA	NA	105.382003	2463.3245	596.344583	"m"	9	40	27	34	50.3810164
"2909"	"Evan"	0	NA	NA	NA	NA	NA	112.305	1152.20459	90.164516	"m"	9	40	27	402	50.3810164
"2910"	"Evan"	0	NA	NA	NA	NA	NA	204.388	4320.97331	239.838018	"m"	9	40	27	0	50.3810164
"2911"	"Evan"	0	NA	NA	NA	NA	NA	254.639007	3725.94913	524.845263	"m"	9	40	27	619	50.3810164
"2912"	"Evan"	0	NA	NA	NA	NA	NA	117.606002	8374.21495	1056.09692	"m"	9	40	27	93	50.3810164
"2913"	"Evan"	0	NA	NA	NA	NA	NA	109.207	2585.61562	914.928236	"m"	9	40	27	95	50.3810164
"2914"	"Evan"	0	NA	NA	NA	NA	NA	123.053001	1184.87823	285.498814	"m"	9	40	27	303	50.3810164
"2915"	"Evan"	0	NA	NA	NA	NA	NA	299.083007	4298.21728	258.362983	"m"	9	40	27	0	50.3810164
"2916"	"Evan"	0	NA	NA	NA	NA	NA	109.004997	790.149539	42.154369	"m"	9	40	27	323	50.3810164
"2917"	"Evan"	0	NA	NA	NA	NA	NA	89.732597	3961.96985	5.69414	"m"	9	40	27	227	50.3810164
"2918"	"Evan"	0	NA	NA	NA	NA	NA	94.188697	4108.22043	170.122613	"m"	9	40	27	224	50.3810164
"2919"	"Evan"	0	NA	NA	NA	NA	NA	106.216003	6499.59786	1245.37446	"m"	9	40	27	94	50.3810164
"2920"	"Evan"	0	NA	NA	NA	NA	NA	265.527008	8525.0368	298.956586	"m"	9	40	27	76	50.3810164
"2921"	"Evan"	0	NA	NA	NA	NA	NA	137.744003	1862.61677	482.218119	"m"	9	40	27	309	50.3810164
"2922"	"Evan"	0	NA	NA	NA	NA	NA	349.161987	6601.17929	98.162775	"m"	9	40	27	191	50.3810164
"2923"	"Evan"	0	NA	NA	NA	NA	NA	100.989997	2632.48462	919.141534	"m"	9	40	27	15	50.3810164
"2924"	"Evan"	0	NA	NA	NA	NA	NA	321.024993	3292.52904	516.282463	"m"	9	40	27	106	50.3810164
"2925"	"Evan"	0	NA	NA	NA	NA	NA	114.844001	3487.91066	1033.69638	"m"	9	40	27	564	50.3810164
"2926"	"Evan"	0	NA	NA	NA	NA	NA	234.436004	9125.72272	182.659883	"m"	9	40	27	15	50.3810164
"2927"	"Evan"	0	NA	NA	NA	NA	NA	209.641998	9726.40052	671.099421	"m"	9	40	27	50	50.3810164
"2928"	"Evan"	0	NA	NA	NA	NA	NA	149.531005	5294.18849	170.661783	"m"	9	40	27	40	50.3810164
"2929"	"Evan"	0	NA	NA	NA	NA	NA	276.199005	7474.35792	41.742167	"m"	9	40	27	360	50.3810164
"2930"	"Evan"	0	NA	NA	NA	NA	NA	328.46701	4578.91462	137.978272	"m"	9	40	27	56	50.3810164
"2931"	"Evan"	0	NA	NA	NA	NA	NA	358.28601	3515.18833	465.985391	"m"	9	40	27	34	50.3810164
"2932"	"Evan"	0	NA	NA	NA	NA	NA	274.247009	6915.61584	49.398921	"m"	9	40	27	134	50.3810164
"2933"	"Evan"	0	NA	NA	NA	NA	NA	101.619003	8115.29505	1112.27477	"m"	9	40	27	466	50.3810164
"2934"	"Evan"	0	NA	NA	NA	NA	NA	86.461196	4991.75302	50.327668	"m"	9	40	27	NA	50.3810164
"2935"	"Evan"	0	NA	NA	NA	NA	NA	108.581001	7190.2395	1521.53139	"m"	9	40	27	199	50.3810164
"2936"	"Evan"	0	NA	NA	NA	NA	NA	89.649696	4361.06726	16.190987	"m"	9	40	27	41	50.3810164
"2937"	"Evan"	0	NA	NA	NA	NA	NA	92.695098	3102.25018	218.24992	"m"	9	40	27	161	50.3810164
"2938"	"Evan"	0	NA	NA	NA	NA	NA	167.427001	897.080164	49.569566	"m"	9	40	27	260	50.3810164
"2939"	"Evan"	0	NA	NA	NA	NA	NA	124.959999	5025.37763	116.844286	"m"	9	40	27	584	50.3810164
"2940"	"Evan"	0	NA	NA	NA	NA	NA	107.458	3275.39872	459.577522	"m"	9	40	27	429	50.3810164
"2941"	"Evan"	0	NA	NA	NA	NA	NA	115.561996	3563.55382	351.128024	"m"	9	40	27	404	50.3810164
"2942"	"Evan"	0	NA	NA	NA	NA	NA	264.506988	5890.06357	290.260759	"m"	9	40	27	4	50.3810164
"2943"	"Evan"	0	NA	NA	NA	NA	NA	175.979003	4668.41144	139.504008	"m"	9	40	27	76	50.3810164
"2944"	"Evan"	0	NA	NA	NA	NA	NA	105.303001	4101.18158	144.017952	"m"	9	40	27	237	50.3810164
"2945"	"Evan"	0	NA	NA	NA	NA	NA	117.429	2459.08528	224.269139	"m"	9	40	27	256	50.3810164
"2946"	"Evan"	0	NA	NA	NA	NA	NA	324.351989	4314.05116	64.996717	"m"	9	40	27	271	50.3810164
"2947"	"Evan"	0	NA	NA	NA	NA	NA	279.080993	6558.67368	218.326543	"m"	9	40	27	303	50.3810164
"2948"	"Evan"	0	NA	NA	NA	NA	NA	229.356994	4185.87819	494.127531	"m"	9	40	27	673	50.3810164
"2949"	"Evan"	0	NA	NA	NA	NA	NA	202.682006	1656.99908	354.526155	"m"	9	40	27	358	50.3810164
"2950"	"Evan"	0	NA	NA	NA	NA	NA	106.382003	7077.24912	1483.60989	"m"	9	40	27	39	50.3810164
"2951"	"Evan"	0	NA	NA	NA	NA	NA	382.645996	6016.99448	115.922534	"m"	9	40	27	0	50.3810164
"2952"	"Evan"	0	NA	NA	NA	NA	NA	221.714004	5466.32639	140.70449	"m"	9	40	27	129	50.3810164
"2953"	"Evan"	0	NA	NA	NA	NA	NA	294.305999	6860.23013	141.919743	"m"	9	40	27	25	50.3810164
"2954"	"Evan"	0	NA	NA	NA	NA	NA	265.399993	3534.30611	335.670961	"m"	9	40	27	100	50.3810164
"2955"	"Evan"	0	NA	NA	NA	NA	NA	237.688995	5272.41774	169.865594	"m"	9	40	27	180	50.3810164
"2956"	"Evan"	0	NA	NA	NA	NA	NA	241.177001	7156.39223	163.840049	"m"	9	40	27	436	50.3810164
"2957"	"Evan"	0	NA	NA	NA	NA	NA	214.992996	8913.2669	24.734772	"m"	9	40	27	68	50.3810164
"2958"	"Evan"	0	NA	NA	NA	NA	NA	95.083198	4111.90539	259.941662	"m"	9	40	27	111	50.3810164
"2959"	"Evan"	0	NA	NA	NA	NA	NA	134	2538.81178	303.917873	"m"	9	40	27	8	50.3810164
"2960"	"Evan"	0	NA	NA	NA	NA	NA	196.809997	2657.91062	125.383913	"m"	9	40	27	188	50.3810164
"2961"	"Evan"	0	NA	NA	NA	NA	NA	128	4801.32667	24.715121	"m"	9	40	27	76	50.3810164
"2962"	"Evan"	0	NA	NA	NA	NA	NA	102.473999	3360.77904	694.972002	"m"	9	40	27	0	50.3810164
"2963"	"Evan"	0	NA	NA	NA	NA	NA	131.294998	5046.7248	12.912194	"m"	9	40	27	2	50.3810164
"2964"	"Evan"	0	NA	NA	NA	NA	NA	161.615997	1802.24158	115.200387	"m"	9	40	27	418	50.3810164
"2965"	"Evan"	0	NA	NA	NA	NA	NA	100.803001	1804.72481	180.281815	"m"	9	40	27	225	50.3810164
"2966"	"Evan"	0	NA	NA	NA	NA	NA	196.578002	2465.81238	284.670441	"m"	9	40	27	224	50.3810164
"2967"	"Evan"	0	NA	NA	NA	NA	NA	175.813995	3833.6669	93.141857	"m"	9	40	27	136	50.3810164
"2968"	"Evan"	0	NA	NA	NA	NA	NA	195	4297.30444	76.178403	"m"	9	40	27	179	50.3810164
"2969"	"Evan"	0	NA	NA	NA	NA	NA	207.190994	9982.82846	112.490156	"m"	9	40	27	220	50.3810164
"2970"	"Evan"	0	NA	NA	NA	NA	NA	105.372001	2938.80156	533.305159	"m"	9	40	27	400	50.3810164
"2971"	"Evan"	0	NA	NA	NA	NA	NA	159.358993	3625.82325	183.363082	"m"	9	40	27	478	50.3810164
"2972"	"Evan"	0	NA	NA	NA	NA	NA	95.090301	5529.21388	648.465715	"m"	9	40	27	NA	50.3810164
"2973"	"Evan"	0	NA	NA	NA	NA	NA	114	1180.15082	205.208185	"m"	9	40	27	158	50.3810164
"2974"	"Evan"	0	NA	NA	NA	NA	NA	145.014999	6495.36502	54.311432	"m"	9	40	27	39	50.3810164
"2975"	"Evan"	0	NA	NA	NA	NA	NA	94.836402	5536.70778	799.975117	"m"	9	40	27	241	50.3810164
"2976"	"Evan"	0	NA	NA	NA	NA	NA	219.869995	7141.01305	375.761449	"m"	9	40	27	141	50.3810164
"2977"	"Evan"	0	NA	NA	NA	NA	NA	275.835998	7377.87595	114.440054	"m"	9	40	27	86	50.3810164
"2978"	"Evan"	0	NA	NA	NA	NA	NA	245	9745.73686	266.688772	"m"	9	40	27	119	50.3810164
"2979"	"Evan"	0	NA	NA	NA	NA	NA	97	2958.81384	175.411939	"m"	9	40	27	521	50.3810164
"2980"	"Evan"	0	NA	NA	NA	NA	NA	107.158996	4694.49702	8.154919	"m"	9	40	27	50	50.3810164
"2981"	"Evan"	0	NA	NA	NA	NA	NA	242.158996	4839.15788	57.980926	"m"	9	40	27	328	50.3810164
"2982"	"Evan"	0	NA	NA	NA	NA	NA	132.516006	572.326127	242.898154	"m"	9	40	27	327	50.3810164
"2983"	"Evan"	0	NA	NA	NA	NA	NA	236.550003	5262.22907	159.891928	"m"	9	40	27	NA	50.3810164
"2984"	"Evan"	0	NA	NA	NA	NA	NA	365.960998	2317.0013	493.322079	"m"	9	40	27	80	50.3810164
"2985"	"Evan"	0	NA	NA	NA	NA	NA	94.883499	5752.53094	315.12128	"m"	9	40	27	166	50.3810164
"2986"	"Evan"	0	NA	NA	NA	NA	NA	112.179	7255.39102	1649.65396	"m"	9	40	27	110	50.3810164
"2987"	"Evan"	0	NA	NA	NA	NA	NA	303.48999	4437.33749	76.407136	"m"	9	40	27	129	50.3810164
"2988"	"Evan"	0	NA	NA	NA	NA	NA	118.427001	2611.31691	500.593065	"m"	9	40	27	241	50.3810164
"2989"	"Evan"	0	NA	NA	NA	NA	NA	241.139007	5382.37715	78.938832	"m"	9	40	27	252	50.3810164
"2990"	"Evan"	0	NA	NA	NA	NA	NA	209.027999	5115.77781	14.640744	"m"	9	40	27	1	50.3810164
"2991"	"Evan"	0	NA	NA	NA	NA	NA	166.485992	3495.90042	105.907023	"m"	9	40	27	170	50.3810164
"2992"	"Evan"	0	NA	NA	NA	NA	NA	112.844001	4185.70381	872.308584	"m"	9	40	27	619	50.3810164
"2993"	"Evan"	0	NA	NA	NA	NA	NA	166.190994	587.435613	10.720792	"m"	9	40	27	64	50.3810164
"2994"	"Evan"	0	NA	NA	NA	NA	NA	135.783004	3642.70058	1237.67341	"m"	9	40	27	287	50.3810164
"2995"	"Evan"	0	NA	NA	NA	NA	NA	163.11	10669.5116	134.749404	"m"	9	40	27	0	50.3810164
"2996"	"Evan"	0	NA	NA	NA	NA	NA	192.673004	5721.33833	45.997602	"m"	9	40	27	158	50.3810164
"2997"	"Evan"	0	NA	NA	NA	NA	NA	181.817001	5016.74701	190.343629	"m"	9	40	27	132	50.3810164
"2998"	"Evan"	0	NA	NA	NA	NA	NA	387.596008	3387.47717	341.226422	"m"	9	40	27	251	50.3810164
"2999"	"Evan"	0	NA	NA	NA	NA	NA	102.964996	7182.97157	1506.38879	"m"	9	40	27	21	50.3810164
"3000"	"Evan"	0	NA	NA	NA	NA	NA	114.240997	3482.71352	645.325395	"m"	9	40	27	122	50.3810164
"3001"	"Evan"	0	NA	NA	NA	NA	NA	249	5016.18788	124.94817	"m"	9	40	27	373	50.3810164
"3002"	"Evan"	0	NA	NA	NA	NA	NA	118.11	2592.65086	46.126815	"m"	9	40	27	86	50.3810164
"3003"	"Evan"	0	NA	NA	NA	NA	NA	235.587997	8271.60932	80.575473	"m"	9	40	27	365	50.3810164
"3004"	"Evan"	0	NA	NA	NA	NA	NA	111.198997	5824.77363	221.224041	"m"	9	40	27	29	50.3810164
"3005"	"Evan"	0	NA	NA	NA	NA	NA	128.292999	2043.74251	242.565075	"m"	9	40	27	4	50.3810164
"3006"	"Evan"	0	NA	NA	NA	NA	NA	116.432998	7128.68181	1215.13051	"m"	9	40	27	430	50.3810164
"3007"	"Evan"	0	NA	NA	NA	NA	NA	136.983993	3296.29538	716.678453	"m"	9	40	27	81	50.3810164
"3008"	"Evan"	0	NA	NA	NA	NA	NA	104.323997	2933.1554	330.685906	"m"	9	40	27	3	50.3810164
"3009"	"Evan"	0	NA	NA	NA	NA	NA	245.304992	8236.63563	159.662832	"m"	9	40	27	196	50.3810164
"3010"	"Evan"	0	NA	NA	NA	NA	NA	278.200988	4760.75785	119.93791	"m"	9	40	27	268	50.3810164
"3011"	"Evan"	0	NA	NA	NA	NA	NA	109.961997	7489.55698	1638.42278	"m"	9	40	27	112	50.3810164
"3012"	"Evan"	0	NA	NA	NA	NA	NA	244.973999	3424.08555	140.44907	"m"	9	40	27	217	50.3810164
"3013"	"Evan"	0	NA	NA	NA	NA	NA	129	1376.64483	413.953846	"m"	9	40	27	18	50.3810164
"3014"	"Evan"	0	NA	NA	NA	NA	NA	223.125	2410.91717	423.943315	"m"	9	40	27	478	50.3810164
"3015"	"Evan"	0	NA	NA	NA	NA	NA	250.973007	7891.70108	102.592548	"m"	9	40	27	69	50.3810164
"3016"	"Evan"	0	NA	NA	NA	NA	NA	218.003005	2007.76305	87.08405	"m"	9	40	27	260	50.3810164
"3017"	"Evan"	0	NA	NA	NA	NA	NA	96.751899	4640.29234	379.75519	"m"	9	40	27	51	50.3810164
"3018"	"Evan"	0	NA	NA	NA	NA	NA	121.972	6867.26606	1028.47718	"m"	9	40	27	56	50.3810164
"3019"	"Evan"	0	NA	NA	NA	NA	NA	348.690002	5674.33766	76.731346	"m"	9	40	27	58	50.3810164
"3020"	"Evan"	0	NA	NA	NA	NA	NA	159.059997	5212.16735	16.259716	"m"	9	40	27	21	50.3810164
"3021"	"Evan"	0	NA	NA	NA	NA	NA	134.830001	2455.11787	217.032782	"m"	9	40	27	496	50.3810164
"3022"	"Evan"	0	NA	NA	NA	NA	NA	191.964996	1030.9241	100.877882	"m"	9	40	27	0	50.3810164
"3023"	"Evan"	0	NA	NA	NA	NA	NA	127.184997	3992.11467	181.412473	"m"	9	40	27	423	50.3810164
"3024"	"Evan"	0	NA	NA	NA	NA	NA	110.704002	3182.52747	14.062466	"m"	9	40	27	21	50.3810164
"3025"	"Evan"	0	NA	NA	NA	NA	NA	181.692001	10397.0738	300.827985	"m"	9	40	27	138	50.3810164
"3026"	"Evan"	0	NA	NA	NA	NA	NA	216.052993	5952.90565	0.309674	"m"	9	40	27	81	50.3810164
"3027"	"Evan"	0	NA	NA	NA	NA	NA	363.196014	7082.51179	109.555939	"m"	9	40	27	122	50.3810164
"3028"	"Evan"	0	NA	NA	NA	NA	NA	138.011001	7347.5616	822.712767	"m"	9	40	27	360	50.3810164
"3029"	"Evan"	0	NA	NA	NA	NA	NA	109.091003	2343.02749	280.466169	"m"	9	40	27	308	50.3810164
"3030"	"Evan"	0	NA	NA	NA	NA	NA	217.507003	6090.34475	457.038853	"m"	9	40	27	283	50.3810164
"3031"	"Evan"	0	NA	NA	NA	NA	NA	312	5972.74415	140.823964	"m"	9	40	27	401	50.3810164
"3032"	"Evan"	0	NA	NA	NA	NA	NA	242.158996	4841.49514	66.630465	"m"	9	40	27	300	50.3810164
"3033"	"Evan"	0	NA	NA	NA	NA	NA	109.732002	1461.59674	620.368165	"m"	9	40	27	106	50.3810164
"3034"	"Evan"	0	NA	NA	NA	NA	NA	106.594001	3380.07383	223.586801	"m"	9	40	27	0	50.3810164
"3035"	"Evan"	0	NA	NA	NA	NA	NA	127.831001	3691.81206	713.930583	"m"	9	40	27	90	50.3810164
"3036"	"Evan"	0	NA	NA	NA	NA	NA	114.732002	548.138244	279.904829	"m"	9	40	27	0	50.3810164
"3037"	"Evan"	0	NA	NA	NA	NA	NA	158.927001	4949.45388	135.971146	"m"	9	40	27	262	50.3810164
"3038"	"Evan"	0	NA	NA	NA	NA	NA	361.429992	4192.49642	192.826483	"m"	9	40	27	422	50.3810164
"3039"	"Evan"	0	NA	NA	NA	NA	NA	222.259994	1640.7583	189.179689	"m"	9	40	27	104	50.3810164
"3040"	"Evan"	0	NA	NA	NA	NA	NA	250.195999	4122.80645	81.192616	"m"	9	40	27	285	50.3810164
"3041"	"Evan"	0	NA	NA	NA	NA	NA	223.169998	5479.3658	9.000242	"m"	9	40	27	291	50.3810164
"3042"	"Evan"	0	NA	NA	NA	NA	NA	363.391998	2845.50783	153.90343	"m"	9	40	27	43	50.3810164
"3043"	"Evan"	0	NA	NA	NA	NA	NA	256.533996	4764.53615	138.718379	"m"	9	40	27	54	50.3810164
"3044"	"Evan"	0	NA	NA	NA	NA	NA	178	2480.64964	72.677676	"m"	9	40	27	401	50.3810164
"3045"	"Evan"	0	NA	NA	NA	NA	NA	184.774993	3875.09297	1.329735	"m"	9	40	27	179	50.3810164
"3046"	"Evan"	0	NA	NA	NA	NA	NA	188.722	5063.75693	8.172417	"m"	9	40	27	74	50.3810164
"3047"	"Evan"	0	NA	NA	NA	NA	NA	160.854995	5033.06463	34.444199	"m"	9	40	27	10	50.3810164
"3048"	"Evan"	0	NA	NA	NA	NA	NA	280.632995	7335.95495	265.618649	"m"	9	40	27	106	50.3810164
"3049"	"Evan"	0	NA	NA	NA	NA	NA	158.026	2796.32636	26.654359	"m"	9	40	27	67	50.3810164
"3050"	"Evan"	0	NA	NA	NA	NA	NA	196.410995	5527.38146	32.323255	"m"	9	40	27	110	50.3810164
"3051"	"Evan"	0	NA	NA	NA	NA	NA	101.470001	9096.08542	506.612373	"m"	9	40	27	92	50.3810164
"3052"	"Evan"	0	NA	NA	NA	NA	NA	97.230697	4624.71837	126.405563	"m"	9	40	27	109	50.3810164
"3053"	"Evan"	0	NA	NA	NA	NA	NA	107.244003	7790.85299	1401.78626	"m"	9	40	27	437	50.3810164
"3054"	"Evan"	0	NA	NA	NA	NA	NA	352.315002	3262.97474	469.579876	"m"	9	40	27	227	50.3810164
"3055"	"Evan"	0	NA	NA	NA	NA	NA	197	1382.48221	64.589604	"m"	9	40	27	403	50.3810164
"3056"	"Evan"	0	NA	NA	NA	NA	NA	227.944	8578.87061	152.923762	"m"	9	40	27	208	50.3810164
"3057"	"Evan"	0	NA	NA	NA	NA	NA	176.912002	4524.96729	7.944516	"m"	9	40	27	335	50.3810164
"3058"	"Evan"	0	NA	NA	NA	NA	NA	102.61	4425.72092	765.233464	"m"	9	40	27	705	50.3810164
"3059"	"Evan"	0	NA	NA	NA	NA	NA	114.275001	2537.58844	420.260605	"m"	9	40	27	784	50.3810164
"3060"	"Evan"	0	NA	NA	NA	NA	NA	108	6501.37229	826.811153	"m"	9	40	27	4	50.3810164
"3061"	"Evan"	0	NA	NA	NA	NA	NA	124.589996	3579.51248	46.750638	"m"	9	40	27	10	50.3810164
"3062"	"Evan"	0	NA	NA	NA	NA	NA	92.275001	3547.04997	188.220227	"m"	9	40	27	290	50.3810164
"3063"	"Evan"	0	NA	NA	NA	NA	NA	253.468994	8343.64447	126.404571	"m"	9	40	27	360	50.3810164
"3064"	"Evan"	0	NA	NA	NA	NA	NA	397.798004	3301.2905	155.403829	"m"	9	40	27	55	50.3810164
"3065"	"Evan"	0	NA	NA	NA	NA	NA	320.722991	3604.44056	299.878942	"m"	9	40	27	134	50.3810164
"3066"	"Evan"	0	NA	NA	NA	NA	NA	121.851997	1814.50953	489.645996	"m"	9	40	27	670	50.3810164
"3067"	"Evan"	0	NA	NA	NA	NA	NA	304.330993	3426.91793	115.878768	"m"	9	40	27	97	50.3810164
"3068"	"Evan"	0	NA	NA	NA	NA	NA	112	1000.44478	136.416049	"m"	9	40	27	110	50.3810164
"3069"	"Evan"	0	NA	NA	NA	NA	NA	162	3428.20679	19.879174	"m"	9	40	27	611	50.3810164
"3070"	"Evan"	0	NA	NA	NA	NA	NA	115.771003	3878.56306	821.979242	"m"	9	40	27	360	50.3810164
"3071"	"Evan"	0	NA	NA	NA	NA	NA	227.475006	2526.10723	170.854556	"m"	9	40	27	69	50.3810164
"3072"	"Evan"	0	NA	NA	NA	NA	NA	274.312988	5795.58854	103.283507	"m"	9	40	27	132	50.3810164
"3073"	"Evan"	0	NA	NA	NA	NA	NA	370.697998	4132.96961	32.23399	"m"	9	40	27	264	50.3810164
"3074"	"Evan"	0	NA	NA	NA	NA	NA	304.299011	2704.8083	459.541886	"m"	9	40	27	72	50.3810164
"3075"	"Evan"	0	NA	NA	NA	NA	NA	113.314002	7141.47295	1188.30049	"m"	9	40	27	171	50.3810164
"3076"	"Evan"	0	NA	NA	NA	NA	NA	318.066986	7097.77043	104.062764	"m"	9	40	27	194	50.3810164
"3077"	"Evan"	0	NA	NA	NA	NA	NA	102.800003	6062.68194	28.188312	"m"	9	40	27	25	50.3810164
"3078"	"Evan"	0	NA	NA	NA	NA	NA	102.013999	8965.44881	505.314493	"m"	9	40	27	141	50.3810164
"3079"	"Evan"	0	NA	NA	NA	NA	NA	118	852.770467	15.205742	"m"	9	40	27	186	50.3810164
"3080"	"Evan"	0	NA	NA	NA	NA	NA	95.231498	3945.1838	923.998593	"m"	9	40	27	0	50.3810164
"3081"	"Evan"	0	NA	NA	NA	NA	NA	103.555	4031.5932	299.097819	"m"	9	40	27	81	50.3810164
"3082"	"Evan"	0	NA	NA	NA	NA	NA	93.736198	4219.35891	97.692916	"m"	9	40	27	30	50.3810164
"3083"	"Evan"	0	NA	NA	NA	NA	NA	186.417007	1306.06337	93.426487	"m"	9	40	27	57	50.3810164
"3084"	"Evan"	0	NA	NA	NA	NA	NA	115.271003	2766.43473	210.933081	"m"	9	40	27	429	50.3810164
"3085"	"Evan"	0	NA	NA	NA	NA	NA	198	3141.44916	175.745514	"m"	9	40	27	93	50.3810164
"3086"	"Evan"	0	NA	NA	NA	NA	NA	131.876007	2720.45241	314.975695	"m"	9	40	27	34	50.3810164
"3087"	"Evan"	0	NA	NA	NA	NA	NA	109.650001	1938.77663	974.680519	"m"	9	40	27	436	50.3810164
"3088"	"Evan"	0	NA	NA	NA	NA	NA	101.720001	3957.69651	786.383177	"m"	9	40	27	94	50.3810164
"3089"	"Evan"	0	NA	NA	NA	NA	NA	160.878997	3127.6528	27.301868	"m"	9	40	27	3	50.3810164
"3090"	"Evan"	0	NA	NA	NA	NA	NA	113.546997	3880.5486	1059.17323	"m"	9	40	27	337	50.3810164
"3091"	"Evan"	0	NA	NA	NA	NA	NA	116.004997	6072.94435	417.723878	"m"	9	40	27	260	50.3810164
"3092"	"Evan"	0	NA	NA	NA	NA	NA	232.518005	8270.57584	102.292907	"m"	9	40	27	0	50.3810164
"3093"	"Evan"	0	NA	NA	NA	NA	NA	319.223999	6145.42904	137.348559	"m"	9	40	27	93	50.3810164
"3094"	"Evan"	0	NA	NA	NA	NA	NA	258.050994	4054.90468	46.557545	"m"	9	40	27	356	50.3810164
"3095"	"Evan"	0	NA	NA	NA	NA	NA	277.769989	6825.06504	91.628086	"m"	9	40	27	6	50.3810164
"3096"	"Evan"	0	NA	NA	NA	NA	NA	197.992996	4957.27047	48.844366	"m"	9	40	27	616	50.3810164
"3097"	"Evan"	0	NA	NA	NA	NA	NA	236	5030.09047	95.438873	"m"	9	40	27	207	50.3810164
"3098"	"Evan"	0	NA	NA	NA	NA	NA	194.522994	9643.46506	142.875293	"m"	9	40	27	102	50.3810164
"3099"	"Evan"	0	NA	NA	NA	NA	NA	191.414993	1778.54354	179.642146	"m"	9	40	27	250	50.3810164
"3100"	"Evan"	0	NA	NA	NA	NA	NA	149.572998	2790.05009	6.45023	"m"	9	40	27	79	50.3810164
"3101"	"Evan"	0	NA	NA	NA	NA	NA	244.723999	5675.7196	97.350941	"m"	9	40	27	301	50.3810164
"3102"	"Evan"	0	NA	NA	NA	NA	NA	254.013	5067.33701	12.777305	"m"	9	40	27	268	50.3810164
"3103"	"Evan"	0	NA	NA	NA	NA	NA	307.46701	7643.89864	365.34843	"m"	9	40	27	129	50.3810164
"3104"	"Evan"	0	NA	NA	NA	NA	NA	181.902999	1530.49596	0.416096	"m"	9	40	27	112	50.3810164
"3105"	"Evan"	0	NA	NA	NA	NA	NA	293.389007	5837.67918	318.220045	"m"	9	40	27	77	50.3810164
"3106"	"Evan"	0	NA	NA	NA	NA	NA	176.410003	10701.6224	300.716513	"m"	9	40	27	60	50.3810164
"3107"	"Evan"	0	NA	NA	NA	NA	NA	118.107002	8260.41041	896.56401	"m"	9	40	27	101	50.3810164
"3108"	"Evan"	0	NA	NA	NA	NA	NA	279.68399	5988.98484	98.445841	"m"	9	40	27	87	50.3810164
"3109"	"Evan"	0	NA	NA	NA	NA	NA	260.053009	4308.86416	195.697555	"m"	9	40	27	43	50.3810164
"3110"	"Evan"	0	NA	NA	NA	NA	NA	243.587005	4371.90461	298.680436	"m"	9	40	27	569	50.3810164
"3111"	"Evan"	0	NA	NA	NA	NA	NA	270.226013	5481.93765	232.95931	"m"	9	40	27	111	50.3810164
"3112"	"Evan"	0	NA	NA	NA	NA	NA	101.192001	2375.69822	25.739268	"m"	9	40	27	270	50.3810164
"3113"	"Evan"	0	NA	NA	NA	NA	NA	182.930999	2683.57364	45.459346	"m"	9	40	27	405	50.3810164
"3114"	"Evan"	0	NA	NA	NA	NA	NA	96.467102	4389.6615	197.931394	"m"	9	40	27	194	50.3810164
"3115"	"Evan"	0	NA	NA	NA	NA	NA	93.588996	5296.08103	245.520435	"m"	9	40	27	43	50.3810164
"3116"	"Evan"	0	NA	NA	NA	NA	NA	183.186996	3736.19702	80.03216	"m"	9	40	27	140	50.3810164
"3117"	"Evan"	0	NA	NA	NA	NA	NA	100.869003	5466.52494	87.319176	"m"	9	40	27	975	50.3810164
"3118"	"Evan"	0	NA	NA	NA	NA	NA	283.440002	6746.01036	122.552184	"m"	9	40	27	51	50.3810164
"3119"	"Evan"	0	NA	NA	NA	NA	NA	233.511001	2949.22674	128.642285	"m"	9	40	27	333	50.3810164
"3120"	"Evan"	0	NA	NA	NA	NA	NA	250.529998	4747.61424	170.304966	"m"	9	40	27	373	50.3810164
"3121"	"Evan"	0	NA	NA	NA	NA	NA	121.658996	2196.7411	522.344979	"m"	9	40	27	662	50.3810164
"3122"	"Evan"	0	NA	NA	NA	NA	NA	97.546302	3842.93249	39.001682	"m"	9	40	27	443	50.3810164
"3123"	"Evan"	0	NA	NA	NA	NA	NA	101.627998	5689.51269	115.437614	"m"	9	40	27	44	50.3810164
"3124"	"Evan"	0	NA	NA	NA	NA	NA	171.339996	1575.71484	233.416814	"m"	9	40	27	131	50.3810164
"3125"	"Evan"	0	NA	NA	NA	NA	NA	203	2565.03991	86.371167	"m"	9	40	27	127	50.3810164
"3126"	"Evan"	0	NA	NA	NA	NA	NA	208.554992	8205.42847	78.006234	"m"	9	40	27	151	50.3810164
"3127"	"Evan"	0	NA	NA	NA	NA	NA	108.053001	7354.70395	1233.52897	"m"	9	40	27	135	50.3810164
"3128"	"Evan"	0	NA	NA	NA	NA	NA	92.540802	3712.51002	184.386457	"m"	9	40	27	153	50.3810164
"3129"	"Evan"	0	NA	NA	NA	NA	NA	157.567993	4158.36168	51.827431	"m"	9	40	27	288	50.3810164
"3130"	"Evan"	0	NA	NA	NA	NA	NA	267.345001	3299.99135	234.683628	"m"	9	40	27	247	50.3810164
"3131"	"Evan"	0	NA	NA	NA	NA	NA	212	5518.31927	72.324247	"m"	9	40	27	4	50.3810164
"3132"	"Evan"	0	NA	NA	NA	NA	NA	307.782989	7618.539	49.159924	"m"	9	40	27	0	50.3810164
"3133"	"Evan"	0	NA	NA	NA	NA	NA	121.193	3702.28596	5.90463	"m"	9	40	27	0	50.3810164
"3134"	"Evan"	0	NA	NA	NA	NA	NA	115.450996	4440.31053	993.725183	"m"	9	40	27	14	50.3810164
"3135"	"Evan"	0	NA	NA	NA	NA	NA	242.233993	6271.53189	225.659985	"m"	9	40	27	48	50.3810164
"3136"	"Evan"	0	NA	NA	NA	NA	NA	97.688003	3499.38313	425.921935	"m"	9	40	27	25	50.3810164
"3137"	"Evan"	0	NA	NA	NA	NA	NA	316.466003	4851.24777	131.039079	"m"	9	40	27	3	50.3810164
"3138"	"Evan"	0	NA	NA	NA	NA	NA	104	5891.42786	610.691745	"m"	9	40	27	0	50.3810164
"3139"	"Evan"	0	NA	NA	NA	NA	NA	101	2989.38712	272.513693	"m"	9	40	27	443	50.3810164
"3140"	"Evan"	0	NA	NA	NA	NA	NA	138.498001	726.96907	466.60868	"m"	9	40	27	583	50.3810164
"3141"	"Evan"	0	NA	NA	NA	NA	NA	333.463989	2995.44714	148.221382	"m"	9	40	27	196	50.3810164
"3142"	"Evan"	0	NA	NA	NA	NA	NA	246.555999	3709.8758	133.683514	"m"	9	40	27	569	50.3810164
"3143"	"Evan"	0	NA	NA	NA	NA	NA	217.330001	2077.94538	345.008953	"m"	9	40	27	222	50.3810164
"3144"	"Evan"	0	NA	NA	NA	NA	NA	98.919403	3417.13936	430.739931	"m"	9	40	27	58	50.3810164
"3145"	"Evan"	0	NA	NA	NA	NA	NA	322.436004	7473.5727	177.148147	"m"	9	40	27	521	50.3810164
"3146"	"Evan"	0	NA	NA	NA	NA	NA	124.265998	4460.06667	884.096747	"m"	9	40	27	152	50.3810164
"3147"	"Evan"	0	NA	NA	NA	NA	NA	266.122985	6030.19212	171.811854	"m"	9	40	27	149	50.3810164
"3148"	"Evan"	0	NA	NA	NA	NA	NA	101.68	5066.69884	202.585494	"m"	9	40	27	41	50.3810164
"3149"	"Evan"	0	NA	NA	NA	NA	NA	142.598007	2032.17333	479.79519	"m"	9	40	27	122	50.3810164
"3150"	"Evan"	0	NA	NA	NA	NA	NA	201.537002	9771.25798	271.387819	"m"	9	40	27	220	50.3810164
"3151"	"Evan"	0	NA	NA	NA	NA	NA	280.904998	7624.65136	108.020207	"m"	9	40	27	0	50.3810164
"3152"	"Evan"	0	NA	NA	NA	NA	NA	355	2812.08179	79.686749	"m"	9	40	27	86	50.3810164
"3153"	"Evan"	0	NA	NA	NA	NA	NA	120.793998	1627.83408	788.524453	"m"	9	40	27	121	50.3810164
"3154"	"Evan"	0	NA	NA	NA	NA	NA	258.975006	4072.93189	268.727406	"m"	9	40	27	12	50.3810164
"3155"	"Evan"	0	NA	NA	NA	NA	NA	318	6689.87059	225.708621	"m"	9	40	27	64	50.3810164
"3156"	"Evan"	0	NA	NA	NA	NA	NA	95.966102	2248.38246	171.549108	"m"	9	40	27	33	50.3810164
"3157"	"Evan"	0	NA	NA	NA	NA	NA	112.716003	2875.31658	448.404554	"m"	9	40	27	38	50.3810164
"3158"	"Jarot"	1	"28/09/2013"	1	28	9	2013	153.598	1409.15797	123.779384	"m"	6	168	20	0	1409.15797
"3159"	"Jarot"	1	"06/10/2013"	0	6	10	2013	127.313	1286.36659	142.835916	"m"	6	168	20	8	1409.15797
"3160"	"Jarot"	1	"12/10/2013"	0	12	10	2013	112.236	2238.63687	980.990149	"m"	6	168	20	14	1409.15797
"3161"	"Jarot"	1	"12/10/2013"	0	12	10	2013	111	2319.27143	1055.85271	"m"	6	168	20	14	1409.15797
"3162"	"Jarot"	1	"13/10/2013"	0	13	10	2013	116.731	2114.99072	1059.06246	"m"	6	168	20	15	1409.15797
"3163"	"Jarot"	1	"16/10/2013"	0	16	10	2013	183.799	708.715196	207.624463	"m"	6	168	20	18	1409.15797
"3164"	"Jarot"	1	"16/10/2013"	0	16	10	2013	183.799	708.715196	207.624463	"m"	6	168	20	18	1409.15797
"3165"	"Jarot"	1	"16/10/2013"	0	16	10	2013	186.419	792.436505	263.155962	"m"	6	168	20	18	1409.15797
"3166"	"Jarot"	1	"19/10/2013"	0	19	10	2013	122.603	815.408993	142.684711	"m"	6	168	20	21	1409.15797
"3167"	"Jarot"	1	"20/10/2013"	0	20	10	2013	124.437	657.368046	276.623564	"m"	6	168	20	22	1409.15797
"3168"	"Jarot"	1	"27/10/2013"	0	27	10	2013	115.124	779.594608	43.8286781	"m"	6	168	20	29	1409.15797
"3169"	"Jarot"	1	"29/10/2013"	0	29	10	2013	115.124	786.110882	42.1003505	"m"	6	168	20	31	1409.15797
"3170"	"Jarot"	1	"07/11/2013"	0	7	11	2013	112.081	702.528349	91.7969004	"m"	6	168	20	40	1409.15797
"3171"	"Jarot"	1	"10/11/2013"	0	10	11	2013	123.488	883.357968	39.0533756	"m"	6	168	20	43	1409.15797
"3172"	"Jarot"	1	"16/11/2013"	0	16	11	2013	116.965	793.069596	32.9937297	"m"	6	168	20	49	1409.15797
"3173"	"Jarot"	1	"26/11/2013"	0	26	11	2013	116.873	796.152029	24.9072338	"m"	6	168	20	59	1409.15797
"3174"	"Jarot"	1	"08/12/2013"	0	8	12	2013	116.873	794.323919	26.180433	"m"	6	168	20	71	1409.15797
"3175"	"Jarot"	1	"25/12/2013"	0	25	12	2013	184.08	832.136941	258.052277	"m"	6	168	20	88	1409.15797
"3176"	"Jarot"	1	"25/12/2013"	0	25	12	2013	123.488	883.357968	39.0533756	"m"	6	168	20	88	1409.15797
"3177"	"Jarot"	1	"31/12/2013"	0	31	12	2013	112.571	514.04245	125.808125	"m"	6	168	20	94	1409.15797
"3178"	"Jarot"	0	NA	NA	NA	NA	NA	325.497985	3911.80108	316.227006	"m"	6	168	20	19	1409.15797
"3179"	"Jarot"	0	NA	NA	NA	NA	NA	96.971099	3248.62718	335.930438	"m"	6	168	20	320	1409.15797
"3180"	"Jarot"	0	NA	NA	NA	NA	NA	251.180999	7200.94386	18.38758	"m"	6	168	20	20	1409.15797
"3181"	"Jarot"	0	NA	NA	NA	NA	NA	274.891998	2612.45171	4.438084	"m"	6	168	20	116	1409.15797
"3182"	"Jarot"	0	NA	NA	NA	NA	NA	102.654998	6108.17525	434.754951	"m"	6	168	20	298	1409.15797
"3183"	"Jarot"	0	NA	NA	NA	NA	NA	226.699005	5886.45083	52.485463	"m"	6	168	20	207	1409.15797
"3184"	"Jarot"	0	NA	NA	NA	NA	NA	207.964004	2576.10231	53.884255	"m"	6	168	20	0	1409.15797
"3185"	"Jarot"	0	NA	NA	NA	NA	NA	115.182998	7588.65062	1156.76547	"m"	6	168	20	19	1409.15797
"3186"	"Jarot"	0	NA	NA	NA	NA	NA	114.339996	2359.736	691.8109	"m"	6	168	20	51	1409.15797
"3187"	"Jarot"	0	NA	NA	NA	NA	NA	278.70401	7496.05405	19.010892	"m"	6	168	20	23	1409.15797
"3188"	"Jarot"	0	NA	NA	NA	NA	NA	131.160003	4710.21129	12.579491	"m"	6	168	20	0	1409.15797
"3189"	"Jarot"	0	NA	NA	NA	NA	NA	242.091003	5434.68327	230.81685	"m"	6	168	20	219	1409.15797
"3190"	"Jarot"	0	NA	NA	NA	NA	NA	151.108993	5531.90646	159.195608	"m"	6	168	20	274	1409.15797
"3191"	"Jarot"	0	NA	NA	NA	NA	NA	122.716003	1483.82767	475.691018	"m"	6	168	20	0	1409.15797
"3192"	"Jarot"	0	NA	NA	NA	NA	NA	102.921997	5062.0938	384.331396	"m"	6	168	20	116	1409.15797
"3193"	"Jarot"	0	NA	NA	NA	NA	NA	170	2777.14023	30.020926	"m"	6	168	20	22	1409.15797
"3194"	"Jarot"	0	NA	NA	NA	NA	NA	379.522003	3854.29864	43.840934	"m"	6	168	20	NA	1409.15797
"3195"	"Jarot"	0	NA	NA	NA	NA	NA	159.468994	4511.57266	9.797694	"m"	6	168	20	NA	1409.15797
"3196"	"Jarot"	0	NA	NA	NA	NA	NA	106.899002	4154.94921	507.608837	"m"	6	168	20	147	1409.15797
"3197"	"Jarot"	0	NA	NA	NA	NA	NA	158.188003	6481.02183	152.383538	"m"	6	168	20	264	1409.15797
"3198"	"Jarot"	0	NA	NA	NA	NA	NA	264.095001	8806.48906	308.110409	"m"	6	168	20	224	1409.15797
"3199"	"Jarot"	0	NA	NA	NA	NA	NA	160.095993	6389.19111	116.988679	"m"	6	168	20	462	1409.15797
"3200"	"Jarot"	0	NA	NA	NA	NA	NA	267.60501	4939.29247	2.362159	"m"	6	168	20	828	1409.15797
"3201"	"Jarot"	0	NA	NA	NA	NA	NA	271	6657.76283	212.852394	"m"	6	168	20	663	1409.15797
"3202"	"Jarot"	0	NA	NA	NA	NA	NA	230.934997	8515.00512	161.98172	"m"	6	168	20	253	1409.15797
"3203"	"Jarot"	0	NA	NA	NA	NA	NA	171.436004	3394.32389	79.607743	"m"	6	168	20	69	1409.15797
"3204"	"Jarot"	0	NA	NA	NA	NA	NA	116.369003	4507.63297	497.413919	"m"	6	168	20	152	1409.15797
"3205"	"Jarot"	0	NA	NA	NA	NA	NA	96.8703	4721.6422	439.608266	"m"	6	168	20	338	1409.15797
"3206"	"Jarot"	0	NA	NA	NA	NA	NA	333.263	6391.1709	375.222555	"m"	6	168	20	264	1409.15797
"3207"	"Jarot"	0	NA	NA	NA	NA	NA	112.192001	2885.68797	327.087973	"m"	6	168	20	38	1409.15797
"3208"	"Jarot"	0	NA	NA	NA	NA	NA	114.837997	3260.0671	805.856258	"m"	6	168	20	3	1409.15797
"3209"	"Jarot"	0	NA	NA	NA	NA	NA	113.348999	3462.49594	1014.12224	"m"	6	168	20	106	1409.15797
"3210"	"Jarot"	0	NA	NA	NA	NA	NA	152.541	5022.67409	102.992146	"m"	6	168	20	80	1409.15797
"3211"	"Jarot"	0	NA	NA	NA	NA	NA	113.038002	4139.5815	779.695553	"m"	6	168	20	170	1409.15797
"3212"	"Jarot"	0	NA	NA	NA	NA	NA	348.959014	6492.6999	218.601126	"m"	6	168	20	81	1409.15797
"3213"	"Jarot"	0	NA	NA	NA	NA	NA	92.350303	3678.40601	184.237424	"m"	6	168	20	19	1409.15797
"3214"	"Jarot"	0	NA	NA	NA	NA	NA	149.733001	993.394422	94.041063	"m"	6	168	20	47	1409.15797
"3215"	"Jarot"	0	NA	NA	NA	NA	NA	211.244003	8247.47303	57.064554	"m"	6	168	20	265	1409.15797
"3216"	"Jarot"	0	NA	NA	NA	NA	NA	248.151992	1912.40099	251.725792	"m"	6	168	20	194	1409.15797
"3217"	"Jarot"	0	NA	NA	NA	NA	NA	182.507995	3453.91174	307.060427	"m"	6	168	20	157	1409.15797
"3218"	"Jarot"	0	NA	NA	NA	NA	NA	125.047996	3420.90432	569.033569	"m"	6	168	20	111	1409.15797
"3219"	"Jarot"	0	NA	NA	NA	NA	NA	115.380996	1988.64119	1051.91491	"m"	6	168	20	177	1409.15797
"3220"	"Jarot"	0	NA	NA	NA	NA	NA	101.428001	8803.26579	318.941341	"m"	6	168	20	112	1409.15797
"3221"	"Jarot"	0	NA	NA	NA	NA	NA	99.357902	4960.50131	255.027065	"m"	6	168	20	84	1409.15797
"3222"	"Jarot"	0	NA	NA	NA	NA	NA	102.117996	3215.11267	687.5056	"m"	6	168	20	227	1409.15797
"3223"	"Jarot"	0	NA	NA	NA	NA	NA	113.487998	7063.64715	1088.54125	"m"	6	168	20	5	1409.15797
"3224"	"Jarot"	0	NA	NA	NA	NA	NA	130.076995	560.296988	197.17734	"m"	6	168	20	288	1409.15797
"3225"	"Jarot"	0	NA	NA	NA	NA	NA	131.222	4918.23771	121.307367	"m"	6	168	20	67	1409.15797
"3226"	"Jarot"	0	NA	NA	NA	NA	NA	396	4016.771	554.81702	"m"	6	168	20	198	1409.15797
"3227"	"Jarot"	0	NA	NA	NA	NA	NA	110.917999	2350.59559	691.146052	"m"	6	168	20	NA	1409.15797
"3228"	"Jarot"	0	NA	NA	NA	NA	NA	104.209999	2391.21856	114.511138	"m"	6	168	20	180	1409.15797
"3229"	"Jarot"	0	NA	NA	NA	NA	NA	114	1694.6824	827.262123	"m"	6	168	20	202	1409.15797
"3230"	"Jarot"	0	NA	NA	NA	NA	NA	119	1777.93265	856.487119	"m"	6	168	20	147	1409.15797
"3231"	"Jarot"	0	NA	NA	NA	NA	NA	117	7516.17724	1201.477	"m"	6	168	20	166	1409.15797
"3232"	"Jarot"	0	NA	NA	NA	NA	NA	202.908996	8481.48066	87.337887	"m"	6	168	20	0	1409.15797
"3233"	"Jarot"	0	NA	NA	NA	NA	NA	126.189002	2548.61319	296.981721	"m"	6	168	20	335	1409.15797
"3234"	"Jarot"	0	NA	NA	NA	NA	NA	118.107002	8260.41041	896.56401	"m"	6	168	20	14	1409.15797
"3235"	"Jarot"	0	NA	NA	NA	NA	NA	197.759994	8707.8845	248.722642	"m"	6	168	20	0	1409.15797
"3236"	"Jarot"	0	NA	NA	NA	NA	NA	222.570999	5998.69085	62.397488	"m"	6	168	20	95	1409.15797
"3237"	"Jarot"	0	NA	NA	NA	NA	NA	110.628997	8566.12948	683.842906	"m"	6	168	20	476	1409.15797
"3238"	"Jarot"	0	NA	NA	NA	NA	NA	133.893997	3334.52921	957.006952	"m"	6	168	20	409	1409.15797
"3239"	"Jarot"	0	NA	NA	NA	NA	NA	121.418998	2658.36921	592.376167	"m"	6	168	20	33	1409.15797
"3240"	"Jarot"	0	NA	NA	NA	NA	NA	191.783004	4014.87017	51.01795	"m"	6	168	20	190	1409.15797
"3241"	"Jarot"	0	NA	NA	NA	NA	NA	281.300994	6715.97767	360.903776	"m"	6	168	20	300	1409.15797
"3242"	"Jarot"	0	NA	NA	NA	NA	NA	112.470001	1268.89293	452.781456	"m"	6	168	20	30	1409.15797
"3243"	"Jarot"	0	NA	NA	NA	NA	NA	178.451995	4161.82095	69.532236	"m"	6	168	20	18	1409.15797
"3244"	"Jarot"	0	NA	NA	NA	NA	NA	98.846	6901.41886	1495.56866	"m"	6	168	20	67	1409.15797
"3245"	"Jarot"	0	NA	NA	NA	NA	NA	149	4271.72133	98.44758	"m"	6	168	20	242	1409.15797
"3246"	"Jarot"	0	NA	NA	NA	NA	NA	334.703002	4230.41737	382.800394	"m"	6	168	20	301	1409.15797
"3247"	"Jarot"	0	NA	NA	NA	NA	NA	104.719001	6416.15256	822.804049	"m"	6	168	20	245	1409.15797
"3248"	"Jarot"	0	NA	NA	NA	NA	NA	177.832992	887.280471	242.740736	"m"	6	168	20	475	1409.15797
"3249"	"Jarot"	0	NA	NA	NA	NA	NA	121.075996	2225.96221	479.447252	"m"	6	168	20	NA	1409.15797
"3250"	"Jarot"	0	NA	NA	NA	NA	NA	94	4487.4114	276.805295	"m"	6	168	20	0	1409.15797
"3251"	"Jarot"	0	NA	NA	NA	NA	NA	234.518005	6437.19594	207.204288	"m"	6	168	20	189	1409.15797
"3252"	"Jarot"	0	NA	NA	NA	NA	NA	150.046997	692.058553	381.363735	"m"	6	168	20	239	1409.15797
"3253"	"Jarot"	0	NA	NA	NA	NA	NA	101.522003	4756.6511	79.249982	"m"	6	168	20	0	1409.15797
"3254"	"Jarot"	0	NA	NA	NA	NA	NA	102	7039.86269	1410.23196	"m"	6	168	20	7	1409.15797
"3255"	"Jarot"	0	NA	NA	NA	NA	NA	102.800003	3182.19567	691.126889	"m"	6	168	20	277	1409.15797
"3256"	"Jarot"	0	NA	NA	NA	NA	NA	262.128997	7730.0106	47.044673	"m"	6	168	20	38	1409.15797
"3257"	"Jarot"	0	NA	NA	NA	NA	NA	85.917602	4853.15202	86.308218	"m"	6	168	20	247	1409.15797
"3258"	"Jarot"	0	NA	NA	NA	NA	NA	219.597	5598.46552	113.215674	"m"	6	168	20	139	1409.15797
"3259"	"Jarot"	0	NA	NA	NA	NA	NA	253.705001	7084.40723	248.596504	"m"	6	168	20	685	1409.15797
"3260"	"Jarot"	0	NA	NA	NA	NA	NA	119	7621.21925	739.072709	"m"	6	168	20	114	1409.15797
"3261"	"Jarot"	0	NA	NA	NA	NA	NA	169.272003	1660.23589	9.654234	"m"	6	168	20	172	1409.15797
"3262"	"Jarot"	0	NA	NA	NA	NA	NA	124.555999	4856.40679	45.430405	"m"	6	168	20	NA	1409.15797
"3263"	"Jarot"	0	NA	NA	NA	NA	NA	281.907989	7541.99545	410.647113	"m"	6	168	20	130	1409.15797
"3264"	"Jarot"	0	NA	NA	NA	NA	NA	194.550003	1851.85783	95.268831	"m"	6	168	20	330	1409.15797
"3265"	"Jarot"	0	NA	NA	NA	NA	NA	101.704002	7717.30254	1399.18469	"m"	6	168	20	662	1409.15797
"3266"	"Jarot"	0	NA	NA	NA	NA	NA	153.679992	1127.38812	127.178078	"m"	6	168	20	118	1409.15797
"3267"	"Jarot"	0	NA	NA	NA	NA	NA	176.621994	2642.26033	90.280079	"m"	6	168	20	192	1409.15797
"3268"	"Jarot"	0	NA	NA	NA	NA	NA	227.649002	8893.0465	50.080835	"m"	6	168	20	106	1409.15797
"3269"	"Jarot"	0	NA	NA	NA	NA	NA	176.850006	5400.45655	126.006691	"m"	6	168	20	252	1409.15797
"3270"	"Jarot"	0	NA	NA	NA	NA	NA	304.14801	6432.92752	329.989446	"m"	6	168	20	32	1409.15797
"3271"	"Jarot"	0	NA	NA	NA	NA	NA	113.463996	6760.05445	1156.49034	"m"	6	168	20	1033	1409.15797
"3272"	"Jarot"	0	NA	NA	NA	NA	NA	272.381011	6845.28208	130.348558	"m"	6	168	20	351	1409.15797
"3273"	"Jarot"	0	NA	NA	NA	NA	NA	104.939002	7364.76678	1689.58654	"m"	6	168	20	196	1409.15797
"3274"	"Jarot"	0	NA	NA	NA	NA	NA	372.539001	7457.00185	135.524019	"m"	6	168	20	143	1409.15797
"3275"	"Jarot"	0	NA	NA	NA	NA	NA	102.188003	5762.11264	606.361684	"m"	6	168	20	458	1409.15797
"3276"	"Jarot"	0	NA	NA	NA	NA	NA	143.042999	916.618603	98.087756	"m"	6	168	20	86	1409.15797
"3277"	"Jarot"	0	NA	NA	NA	NA	NA	105.879997	4252.73992	466.622442	"m"	6	168	20	70	1409.15797
"3278"	"Jarot"	0	NA	NA	NA	NA	NA	189	8934.38835	324.66903	"m"	6	168	20	493	1409.15797
"3279"	"Jarot"	0	NA	NA	NA	NA	NA	323.955993	2336.50646	598.675361	"m"	6	168	20	109	1409.15797
"3280"	"Jarot"	0	NA	NA	NA	NA	NA	189.503005	4985.42973	172.866929	"m"	6	168	20	18	1409.15797
"3281"	"Jarot"	0	NA	NA	NA	NA	NA	100.064002	7621.1836	1511.46556	"m"	6	168	20	493	1409.15797
"3282"	"Jarot"	0	NA	NA	NA	NA	NA	103.961997	6154.63233	42.598355	"m"	6	168	20	326	1409.15797
"3283"	"Jarot"	0	NA	NA	NA	NA	NA	89.326896	3365.87934	806.984016	"m"	6	168	20	19	1409.15797
"3284"	"Jarot"	0	NA	NA	NA	NA	NA	160.001998	2654.26183	115.14463	"m"	6	168	20	216	1409.15797
"3285"	"Jarot"	0	NA	NA	NA	NA	NA	105	6919.04568	933.018868	"m"	6	168	20	656	1409.15797
"3286"	"Jarot"	0	NA	NA	NA	NA	NA	97.9188	6582.53884	1069.2733	"m"	6	168	20	290	1409.15797
"3287"	"Jarot"	0	NA	NA	NA	NA	NA	86.322303	4730.27654	135.896567	"m"	6	168	20	274	1409.15797
"3288"	"Jarot"	0	NA	NA	NA	NA	NA	308.816009	2704.16675	461.857584	"m"	6	168	20	94	1409.15797
"3289"	"Jarot"	0	NA	NA	NA	NA	NA	117.136001	1918.99465	316.781839	"m"	6	168	20	31	1409.15797
"3290"	"Jarot"	0	NA	NA	NA	NA	NA	201.496002	1463.39985	196.483455	"m"	6	168	20	40	1409.15797
"3291"	"Jarot"	0	NA	NA	NA	NA	NA	214.787002	8706.08162	168.369601	"m"	6	168	20	113	1409.15797
"3292"	"Jarot"	0	NA	NA	NA	NA	NA	213.936996	6246.79617	176.267909	"m"	6	168	20	493	1409.15797
"3293"	"Jarot"	0	NA	NA	NA	NA	NA	276.846984	6449.27497	63.968905	"m"	6	168	20	5	1409.15797
"3294"	"Jarot"	0	NA	NA	NA	NA	NA	209.598007	5687.72941	65.547505	"m"	6	168	20	59	1409.15797
"3295"	"Jarot"	0	NA	NA	NA	NA	NA	219.865997	2374.16965	259.362984	"m"	6	168	20	25	1409.15797
"3296"	"Jarot"	0	NA	NA	NA	NA	NA	122.609001	3199.0187	884.836377	"m"	6	168	20	277	1409.15797
"3297"	"Jarot"	0	NA	NA	NA	NA	NA	194.259002	4781.75794	328.075115	"m"	6	168	20	571	1409.15797
"3298"	"Jarot"	0	NA	NA	NA	NA	NA	115.099998	1381.56196	597.788245	"m"	6	168	20	300	1409.15797
"3299"	"Jarot"	0	NA	NA	NA	NA	NA	106.470001	2462.9479	902.456237	"m"	6	168	20	152	1409.15797
"3300"	"Jarot"	0	NA	NA	NA	NA	NA	211.126998	1537.98027	287.087758	"m"	6	168	20	0	1409.15797
"3301"	"Jarot"	0	NA	NA	NA	NA	NA	141.960006	3704.89354	560.828488	"m"	6	168	20	433	1409.15797
"3302"	"Jarot"	0	NA	NA	NA	NA	NA	220	8579.05807	198.188269	"m"	6	168	20	28	1409.15797
"3303"	"Jarot"	0	NA	NA	NA	NA	NA	181.526	1380.23402	69.039542	"m"	6	168	20	28	1409.15797
"3304"	"Jarot"	0	NA	NA	NA	NA	NA	373.187011	3013.37347	142.95096	"m"	6	168	20	139	1409.15797
"3305"	"Jarot"	0	NA	NA	NA	NA	NA	327.25299	4224.14871	217.695286	"m"	6	168	20	551	1409.15797
"3306"	"Jarot"	0	NA	NA	NA	NA	NA	103.491996	3480.37979	274.565913	"m"	6	168	20	158	1409.15797
"3307"	"Jarot"	0	NA	NA	NA	NA	NA	130.591995	2711.91	77.220547	"m"	6	168	20	22	1409.15797
"3308"	"Jarot"	0	NA	NA	NA	NA	NA	107.244003	7790.85299	1401.78626	"m"	6	168	20	385	1409.15797
"3309"	"Jarot"	0	NA	NA	NA	NA	NA	104.444999	2801.69187	984.831485	"m"	6	168	20	0	1409.15797
"3310"	"Jarot"	0	NA	NA	NA	NA	NA	177.102005	5311.34187	138.09435	"m"	6	168	20	137	1409.15797
"3311"	"Jarot"	0	NA	NA	NA	NA	NA	114.458	2510.04546	424.026618	"m"	6	168	20	21	1409.15797
"3312"	"Jarot"	0	NA	NA	NA	NA	NA	385.312011	2539.34516	289.648185	"m"	6	168	20	90	1409.15797
"3313"	"Jarot"	0	NA	NA	NA	NA	NA	290.445007	3185.22818	65.679444	"m"	6	168	20	662	1409.15797
"3314"	"Jarot"	0	NA	NA	NA	NA	NA	115.982002	3131.2102	374.676597	"m"	6	168	20	401	1409.15797
"3315"	"Jarot"	0	NA	NA	NA	NA	NA	380.067993	2942.78224	83.84692	"m"	6	168	20	7	1409.15797
"3316"	"Jarot"	0	NA	NA	NA	NA	NA	159.886993	6262.80855	94.544739	"m"	6	168	20	360	1409.15797
"3317"	"Jarot"	0	NA	NA	NA	NA	NA	103.597	8339.06049	1018.56886	"m"	6	168	20	376	1409.15797
"3318"	"Jarot"	0	NA	NA	NA	NA	NA	211.046997	2535.50735	177.201769	"m"	6	168	20	102	1409.15797
"3319"	"Jarot"	0	NA	NA	NA	NA	NA	363.912994	4172.52261	56.417707	"m"	6	168	20	556	1409.15797
"3320"	"Jarot"	0	NA	NA	NA	NA	NA	119.817001	1878.57065	672.477558	"m"	6	168	20	24	1409.15797
"3321"	"Jarot"	0	NA	NA	NA	NA	NA	169.906005	3535.68313	111.293268	"m"	6	168	20	51	1409.15797
"3322"	"Jarot"	0	NA	NA	NA	NA	NA	122.464996	2714.00839	640.471903	"m"	6	168	20	0	1409.15797
"3323"	"Jarot"	0	NA	NA	NA	NA	NA	138.205993	393.743908	76.330697	"m"	6	168	20	28	1409.15797
"3324"	"Jarot"	0	NA	NA	NA	NA	NA	318.16101	3006.30504	115.654686	"m"	6	168	20	224	1409.15797
"3325"	"Jarot"	0	NA	NA	NA	NA	NA	232.472	3115.06164	263.382452	"m"	6	168	20	94	1409.15797
"3326"	"Jarot"	0	NA	NA	NA	NA	NA	106.120002	3525.88481	335.71413	"m"	6	168	20	260	1409.15797
"3327"	"Jarot"	0	NA	NA	NA	NA	NA	167.154006	5408.88404	143.749662	"m"	6	168	20	337	1409.15797
"3328"	"Jarot"	0	NA	NA	NA	NA	NA	286.467987	8091.24659	49.587276	"m"	6	168	20	0	1409.15797
"3329"	"Jarot"	0	NA	NA	NA	NA	NA	113.155998	3659.04018	800.100064	"m"	6	168	20	810	1409.15797
"3330"	"Jarot"	0	NA	NA	NA	NA	NA	221.005996	1546.29863	48.292162	"m"	6	168	20	260	1409.15797
"3331"	"Jarot"	0	NA	NA	NA	NA	NA	116.914001	2455.29939	481.193684	"m"	6	168	20	28	1409.15797
"3332"	"Jarot"	0	NA	NA	NA	NA	NA	177.613006	1209.24608	59.806228	"m"	6	168	20	69	1409.15797
"3333"	"Jarot"	0	NA	NA	NA	NA	NA	334.273986	7481.96221	416.456059	"m"	6	168	20	52	1409.15797
"3334"	"Jarot"	0	NA	NA	NA	NA	NA	125.773002	2364.18416	555.854624	"m"	6	168	20	45	1409.15797
"3335"	"Jarot"	0	NA	NA	NA	NA	NA	115.950996	4955.95583	392.229825	"m"	6	168	20	258	1409.15797
"3336"	"Jarot"	0	NA	NA	NA	NA	NA	109.004997	790.149539	42.154369	"m"	6	168	20	113	1409.15797
"3337"	"Jarot"	0	NA	NA	NA	NA	NA	255.925003	4136.06657	374.63528	"m"	6	168	20	171	1409.15797
"3338"	"Jarot"	0	NA	NA	NA	NA	NA	111.779998	7077.1117	1519.15083	"m"	6	168	20	150	1409.15797
"3339"	"Jarot"	0	NA	NA	NA	NA	NA	314.368011	6351.18793	113.654563	"m"	6	168	20	202	1409.15797
"3340"	"Jarot"	0	NA	NA	NA	NA	NA	133.636001	6936.62103	622.961825	"m"	6	168	20	9	1409.15797
"3341"	"Jarot"	0	NA	NA	NA	NA	NA	138.537002	2337.61476	413.256776	"m"	6	168	20	76	1409.15797
"3342"	"Jarot"	0	NA	NA	NA	NA	NA	115.516998	4192.5704	778.210276	"m"	6	168	20	705	1409.15797
"3343"	"Jarot"	0	NA	NA	NA	NA	NA	191.162994	4224.86988	146.880314	"m"	6	168	20	423	1409.15797
"3344"	"Jarot"	0	NA	NA	NA	NA	NA	230.925994	4137.0124	2.158393	"m"	6	168	20	67	1409.15797
"3345"	"Jarot"	0	NA	NA	NA	NA	NA	142.593994	5158.71919	92.094588	"m"	6	168	20	247	1409.15797
"3346"	"Jarot"	0	NA	NA	NA	NA	NA	107.089996	5800.96435	883.193831	"m"	6	168	20	401	1409.15797
"3347"	"Jarot"	0	NA	NA	NA	NA	NA	101	2989.38712	272.513693	"m"	6	168	20	8	1409.15797
"3348"	"Jarot"	0	NA	NA	NA	NA	NA	90.563003	4332.84757	49.166928	"m"	6	168	20	124	1409.15797
"3349"	"Jarot"	0	NA	NA	NA	NA	NA	222.401	8035.31512	108.204287	"m"	6	168	20	31	1409.15797
"3350"	"Jarot"	0	NA	NA	NA	NA	NA	182.727005	5459.88891	179.284437	"m"	6	168	20	459	1409.15797
"3351"	"Jarot"	0	NA	NA	NA	NA	NA	116	1976.03012	658.136111	"m"	6	168	20	242	1409.15797
"3352"	"Jarot"	0	NA	NA	NA	NA	NA	258.569	6281.75798	64.409093	"m"	6	168	20	29	1409.15797
"3353"	"Jarot"	0	NA	NA	NA	NA	NA	100.218002	4437.17072	724.897877	"m"	6	168	20	153	1409.15797
"3354"	"Jarot"	0	NA	NA	NA	NA	NA	163.768997	5346.40849	76.032821	"m"	6	168	20	333	1409.15797
"3355"	"Jarot"	0	NA	NA	NA	NA	NA	86.534797	3362.60627	64.471084	"m"	6	168	20	356	1409.15797
"3356"	"Jarot"	0	NA	NA	NA	NA	NA	92	4418.16976	228.939947	"m"	6	168	20	220	1409.15797
"3357"	"Jarot"	0	NA	NA	NA	NA	NA	244.074996	1780.85824	352.89696	"m"	6	168	20	196	1409.15797
"3358"	"Jarot"	0	NA	NA	NA	NA	NA	105.046997	7647.92737	926.205683	"m"	6	168	20	161	1409.15797
"3359"	"Jarot"	0	NA	NA	NA	NA	NA	273.630004	5523.21393	131.558069	"m"	6	168	20	507	1409.15797
"3360"	"Jarot"	0	NA	NA	NA	NA	NA	284.524993	7535.22441	196.341221	"m"	6	168	20	25	1409.15797
"3361"	"Jarot"	0	NA	NA	NA	NA	NA	115.523002	4043.53343	858.627228	"m"	6	168	20	738	1409.15797
"3362"	"Jarot"	0	NA	NA	NA	NA	NA	109.380996	5025.37158	423.195744	"m"	6	168	20	439	1409.15797
"3363"	"Jarot"	0	NA	NA	NA	NA	NA	175.468994	3764.38765	49.373949	"m"	6	168	20	119	1409.15797
"3364"	"Jarot"	0	NA	NA	NA	NA	NA	191.401	9639.92348	348.465293	"m"	6	168	20	220	1409.15797
"3365"	"Jarot"	0	NA	NA	NA	NA	NA	110.753997	2568.02403	677.824651	"m"	6	168	20	41	1409.15797
"3366"	"Jarot"	0	NA	NA	NA	NA	NA	126.351997	3077.48552	338.044708	"m"	6	168	20	293	1409.15797
"3367"	"Jarot"	0	NA	NA	NA	NA	NA	93.7649	9110.11857	208.481433	"m"	6	168	20	163	1409.15797
"3368"	"Jarot"	0	NA	NA	NA	NA	NA	198.975006	4973.05029	104.693157	"m"	6	168	20	290	1409.15797
"3369"	"Jarot"	0	NA	NA	NA	NA	NA	151.906997	4257.7529	54.405168	"m"	6	168	20	260	1409.15797
"3370"	"Jarot"	0	NA	NA	NA	NA	NA	99.261001	5822.48346	260.449569	"m"	6	168	20	109	1409.15797
"3371"	"Jarot"	0	NA	NA	NA	NA	NA	101.430999	3031.64565	305.445456	"m"	6	168	20	272	1409.15797
"3372"	"Jarot"	0	NA	NA	NA	NA	NA	238.945999	8114.35768	305.566532	"m"	6	168	20	7	1409.15797
"3373"	"Jarot"	0	NA	NA	NA	NA	NA	297.059997	4480.09358	117.958529	"m"	6	168	20	271	1409.15797
"3374"	"Jarot"	0	NA	NA	NA	NA	NA	201.901	1484.94913	114.615469	"m"	6	168	20	2	1409.15797
"3375"	"Jarot"	0	NA	NA	NA	NA	NA	359.182006	3608.07558	75.096203	"m"	6	168	20	NA	1409.15797
"3376"	"Jarot"	0	NA	NA	NA	NA	NA	239.442993	6242.25071	76.996731	"m"	6	168	20	17	1409.15797
"3377"	"Jarot"	0	NA	NA	NA	NA	NA	114.615997	1826.18296	627.639957	"m"	6	168	20	8	1409.15797
"3378"	"Joko"	1	"19/04/2013"	1	19	4	2013	184.587	1258.11658	28.3174601	"m"	14	279	31	0	1258.11658
"3379"	"Joko"	1	"06/05/2013"	0	6	5	2013	111	564.095883	246.473462	"m"	14	279	31	17	1258.11658
"3380"	"Joko"	1	"08/05/2013"	0	8	5	2013	120	519.826697	115.708885	"m"	14	279	31	19	1258.11658
"3381"	"Joko"	1	"17/05/2013"	0	17	5	2013	129.146	632.359114	118.698222	"m"	14	279	31	28	1258.11658
"3382"	"Joko"	1	"19/05/2013"	0	19	5	2013	116.724	522.742506	263.08389	"m"	14	279	31	30	1258.11658
"3383"	"Joko"	1	"24/05/2013"	0	24	5	2013	117.512	231.383441	187.524137	"m"	14	279	31	35	1258.11658
"3384"	"Joko"	1	"01/06/2013"	0	1	6	2013	134.337	316.055369	125.72595	"m"	14	279	31	43	1258.11658
"3385"	"Joko"	1	"02/06/2013"	0	2	6	2013	162.515	485.425908	89.9357422	"m"	14	279	31	44	1258.11658
"3386"	"Joko"	1	"04/06/2013"	0	4	6	2013	119.758	453.956123	197.663713	"m"	14	279	31	46	1258.11658
"3387"	"Joko"	1	"06/06/2013"	0	6	6	2013	128.395	510.448836	193.703031	"m"	14	279	31	48	1258.11658
"3388"	"Joko"	1	"06/06/2013"	0	6	6	2013	129.866	575.384681	269.570902	"m"	14	279	31	48	1258.11658
"3389"	"Joko"	1	"15/06/2013"	0	15	6	2013	118.864	565.49613	219.148477	"m"	14	279	31	57	1258.11658
"3390"	"Joko"	1	"22/06/2013"	0	22	6	2013	124.963	198.128841	137.580959	"m"	14	279	31	64	1258.11658
"3391"	"Joko"	1	"23/06/2013"	0	23	6	2013	123.663	88.4598505	14.1328119	"m"	14	279	31	65	1258.11658
"3392"	"Joko"	1	"24/06/2013"	0	24	6	2013	127.92	252.431559	77.2519958	"m"	14	279	31	66	1258.11658
"3393"	"Joko"	1	"27/06/2013"	0	27	6	2013	124.185	198.565565	144.57057	"m"	14	279	31	69	1258.11658
"3394"	"Joko"	1	"28/06/2013"	0	28	6	2013	126.325	174.902944	60.6950059	"m"	14	279	31	70	1258.11658
"3395"	"Joko"	1	"05/07/2013"	0	5	7	2013	162.515	475.214738	100.14433	"m"	14	279	31	77	1258.11658
"3396"	"Joko"	1	"05/07/2013"	0	5	7	2013	127	146.421393	47.0574687	"m"	14	279	31	77	1258.11658
"3397"	"Joko"	1	"05/07/2013"	0	5	7	2013	169.06	697.644653	192.543525	"m"	14	279	31	77	1258.11658
"3398"	"Joko"	1	"06/07/2013"	0	6	7	2013	126.067	204.310683	81.3721184	"m"	14	279	31	78	1258.11658
"3399"	"Joko"	1	"07/07/2013"	0	7	7	2013	162.515	481.890627	93.5365709	"m"	14	279	31	79	1258.11658
"3400"	"Joko"	1	"08/07/2013"	0	8	7	2013	122.536	68.4449012	0.024026053	"m"	14	279	31	80	1258.11658
"3401"	"Joko"	1	"08/07/2013"	0	8	7	2013	111.665	644.881879	237.802099	"m"	14	279	31	80	1258.11658
"3402"	"Joko"	1	"15/07/2013"	0	15	7	2013	160	803.527004	332.59236	"m"	14	279	31	87	1258.11658
"3403"	"Joko"	1	"15/07/2013"	0	15	7	2013	165.015	787.356212	279.297735	"m"	14	279	31	87	1258.11658
"3404"	"Joko"	1	"23/07/2013"	0	23	7	2013	162.515	474.997985	100.540262	"m"	14	279	31	95	1258.11658
"3405"	"Joko"	1	"27/07/2013"	0	27	7	2013	120.721	142.235841	100.662595	"m"	14	279	31	99	1258.11658
"3406"	"Joko"	1	"28/07/2013"	0	28	7	2013	162.515	487.361233	87.9984646	"m"	14	279	31	100	1258.11658
"3407"	"Joko"	1	"29/07/2013"	0	29	7	2013	135	340.960864	136.422718	"m"	14	279	31	101	1258.11658
"3408"	"Joko"	1	NA	0	NA	NA	NA	116.128	359.647671	103.605098	"m"	14	279	31	NA	1258.11658
"3409"	"Joko"	0	NA	NA	NA	NA	NA	105.883003	3359.97272	554.248519	"m"	14	279	31	141	1258.11658
"3410"	"Joko"	0	NA	NA	NA	NA	NA	166.835998	10693.8589	274.108688	"m"	14	279	31	443	1258.11658
"3411"	"Joko"	0	NA	NA	NA	NA	NA	89.361701	4503.55237	259.938832	"m"	14	279	31	238	1258.11658
"3412"	"Joko"	0	NA	NA	NA	NA	NA	277.62799	4389.20834	457.794142	"m"	14	279	31	9	1258.11658
"3413"	"Joko"	0	NA	NA	NA	NA	NA	241.354995	3550.30833	51.992126	"m"	14	279	31	237	1258.11658
"3414"	"Joko"	0	NA	NA	NA	NA	NA	113	6369.1258	762.42339	"m"	14	279	31	0	1258.11658
"3415"	"Joko"	0	NA	NA	NA	NA	NA	124.202003	3250.47378	918.360438	"m"	14	279	31	0	1258.11658
"3416"	"Joko"	0	NA	NA	NA	NA	NA	265.716003	5003.95378	25.889614	"m"	14	279	31	91	1258.11658
"3417"	"Joko"	0	NA	NA	NA	NA	NA	86.806297	3646.65541	267.105667	"m"	14	279	31	496	1258.11658
"3418"	"Joko"	0	NA	NA	NA	NA	NA	103.230003	5434.36529	64.125302	"m"	14	279	31	401	1258.11658
"3419"	"Joko"	0	NA	NA	NA	NA	NA	112.542999	6619.42903	1333.86556	"m"	14	279	31	250	1258.11658
"3420"	"Joko"	0	NA	NA	NA	NA	NA	103.642997	3061.23842	804.975123	"m"	14	279	31	64	1258.11658
"3421"	"Joko"	0	NA	NA	NA	NA	NA	94.409698	4960.72138	93.17371	"m"	14	279	31	NA	1258.11658
"3422"	"Joko"	0	NA	NA	NA	NA	NA	192.238998	4269.95262	160.592916	"m"	14	279	31	68	1258.11658
"3423"	"Joko"	0	NA	NA	NA	NA	NA	244.914993	5294.71951	71.078584	"m"	14	279	31	85	1258.11658
"3424"	"Joko"	0	NA	NA	NA	NA	NA	97.349403	3645.19367	227.192784	"m"	14	279	31	112	1258.11658
"3425"	"Joko"	0	NA	NA	NA	NA	NA	85.221702	3527.15308	816.330105	"m"	14	279	31	196	1258.11658
"3426"	"Joko"	0	NA	NA	NA	NA	NA	253.938995	9075.05599	93.929102	"m"	14	279	31	365	1258.11658
"3427"	"Joko"	0	NA	NA	NA	NA	NA	126.555	1361.16175	132.136512	"m"	14	279	31	NA	1258.11658
"3428"	"Joko"	0	NA	NA	NA	NA	NA	234	8044.17291	119.272772	"m"	14	279	31	229	1258.11658
"3429"	"Joko"	0	NA	NA	NA	NA	NA	106.911003	7601.71865	1464.73828	"m"	14	279	31	32	1258.11658
"3430"	"Joko"	0	NA	NA	NA	NA	NA	222.005996	5116.22907	17.407846	"m"	14	279	31	637	1258.11658
"3431"	"Joko"	0	NA	NA	NA	NA	NA	91.2313	3897.7335	5.442214	"m"	14	279	31	48	1258.11658
"3432"	"Joko"	0	NA	NA	NA	NA	NA	232.244003	5055.84418	69.57625	"m"	14	279	31	144	1258.11658
"3433"	"Joko"	0	NA	NA	NA	NA	NA	110.953002	5891.20129	165.905501	"m"	14	279	31	305	1258.11658
"3434"	"Joko"	0	NA	NA	NA	NA	NA	249.067001	3338.401	22.722226	"m"	14	279	31	6	1258.11658
"3435"	"Joko"	0	NA	NA	NA	NA	NA	270.686004	4631.82804	201.96544	"m"	14	279	31	63	1258.11658
"3436"	"Joko"	0	NA	NA	NA	NA	NA	150.447998	5204.41249	229.640232	"m"	14	279	31	284	1258.11658
"3437"	"Joko"	0	NA	NA	NA	NA	NA	105.488998	2416.38803	879.358519	"m"	14	279	31	44	1258.11658
"3438"	"Joko"	0	NA	NA	NA	NA	NA	96.735801	2628.27246	313.975763	"m"	14	279	31	109	1258.11658
"3439"	"Joko"	0	NA	NA	NA	NA	NA	122.668998	2986.75994	134.277919	"m"	14	279	31	278	1258.11658
"3440"	"Joko"	0	NA	NA	NA	NA	NA	202.464004	1800.94953	146.532557	"m"	14	279	31	6	1258.11658
"3441"	"Joko"	0	NA	NA	NA	NA	NA	117.945999	4597.67436	301.783675	"m"	14	279	31	84	1258.11658
"3442"	"Joko"	0	NA	NA	NA	NA	NA	264	3912.21352	134.127788	"m"	14	279	31	134	1258.11658
"3443"	"Joko"	0	NA	NA	NA	NA	NA	120.378997	1206.44999	462.301869	"m"	14	279	31	87	1258.11658
"3444"	"Joko"	0	NA	NA	NA	NA	NA	256.820007	8897.13258	179.593035	"m"	14	279	31	293	1258.11658
"3445"	"Joko"	0	NA	NA	NA	NA	NA	186.401992	1998.60032	112.20825	"m"	14	279	31	242	1258.11658
"3446"	"Joko"	0	NA	NA	NA	NA	NA	217.867996	5376.04983	75.55838	"m"	14	279	31	1	1258.11658
"3447"	"Joko"	0	NA	NA	NA	NA	NA	167.507995	9966.8321	225.387008	"m"	14	279	31	236	1258.11658
"3448"	"Joko"	0	NA	NA	NA	NA	NA	88.456398	4811.54864	127.121312	"m"	14	279	31	87	1258.11658
"3449"	"Joko"	0	NA	NA	NA	NA	NA	311.773986	4810.81612	20.537672	"m"	14	279	31	51	1258.11658
"3450"	"Joko"	0	NA	NA	NA	NA	NA	181.065994	1603.92035	188.003882	"m"	14	279	31	828	1258.11658
"3451"	"Joko"	0	NA	NA	NA	NA	NA	233.854003	9187.56494	12.868464	"m"	14	279	31	279	1258.11658
"3452"	"Joko"	0	NA	NA	NA	NA	NA	280.367004	6932.72636	154.048519	"m"	14	279	31	NA	1258.11658
"3453"	"Joko"	0	NA	NA	NA	NA	NA	406.917999	3487.93868	311.993089	"m"	14	279	31	85	1258.11658
"3454"	"Joko"	0	NA	NA	NA	NA	NA	116	4805.35808	346.140336	"m"	14	279	31	165	1258.11658
"3455"	"Joko"	0	NA	NA	NA	NA	NA	113.647003	8882.33799	700.655732	"m"	14	279	31	434	1258.11658
"3456"	"Joko"	0	NA	NA	NA	NA	NA	221.356002	8977.181	61.50601	"m"	14	279	31	79	1258.11658
"3457"	"Joko"	0	NA	NA	NA	NA	NA	378.208007	2704.78874	433.121718	"m"	14	279	31	95	1258.11658
"3458"	"Joko"	0	NA	NA	NA	NA	NA	381.662994	2813.73701	196.611542	"m"	14	279	31	5	1258.11658
"3459"	"Joko"	0	NA	NA	NA	NA	NA	220.339004	1859.78882	109.556026	"m"	14	279	31	247	1258.11658
"3460"	"Joko"	0	NA	NA	NA	NA	NA	311.244995	7362.88902	340.960863	"m"	14	279	31	360	1258.11658
"3461"	"Joko"	0	NA	NA	NA	NA	NA	197.559997	2194.99513	155.435645	"m"	14	279	31	215	1258.11658
"3462"	"Joko"	0	NA	NA	NA	NA	NA	110.958	7557.21341	809.634112	"m"	14	279	31	409	1258.11658
"3463"	"Joko"	0	NA	NA	NA	NA	NA	204.216003	2240.10006	25.624379	"m"	14	279	31	163	1258.11658
"3464"	"Joko"	0	NA	NA	NA	NA	NA	304.723999	6409.86273	319.728628	"m"	14	279	31	264	1258.11658
"3465"	"Joko"	0	NA	NA	NA	NA	NA	226.654006	5176.72805	67.208533	"m"	14	279	31	277	1258.11658
"3466"	"Joko"	0	NA	NA	NA	NA	NA	201.682006	6348.23475	73.024439	"m"	14	279	31	46	1258.11658
"3467"	"Joko"	0	NA	NA	NA	NA	NA	100.565002	6848.37083	920.699451	"m"	14	279	31	102	1258.11658
"3468"	"Joko"	0	NA	NA	NA	NA	NA	82.232803	4461.03646	134.86059	"m"	14	279	31	62	1258.11658
"3469"	"Joko"	0	NA	NA	NA	NA	NA	125	2846.48502	723.743154	"m"	14	279	31	82	1258.11658
"3470"	"Joko"	0	NA	NA	NA	NA	NA	205.667007	5038.21882	281.563062	"m"	14	279	31	189	1258.11658
"3471"	"Joko"	0	NA	NA	NA	NA	NA	90	5677.19426	77.047279	"m"	14	279	31	166	1258.11658
"3472"	"Joko"	0	NA	NA	NA	NA	NA	205.386993	1776.3885	97.505342	"m"	14	279	31	224	1258.11658
"3473"	"Joko"	0	NA	NA	NA	NA	NA	246.772003	8596.80625	331.099675	"m"	14	279	31	68	1258.11658
"3474"	"Joko"	0	NA	NA	NA	NA	NA	176.520004	4998.54031	170.90491	"m"	14	279	31	124	1258.11658
"3475"	"Joko"	0	NA	NA	NA	NA	NA	93.013099	3874.24367	53.149466	"m"	14	279	31	247	1258.11658
"3476"	"Joko"	0	NA	NA	NA	NA	NA	221.917999	5623.09891	7.834682	"m"	14	279	31	5	1258.11658
"3477"	"Joko"	0	NA	NA	NA	NA	NA	226.376998	8486.56829	269.143667	"m"	14	279	31	190	1258.11658
"3478"	"Joko"	0	NA	NA	NA	NA	NA	117.683998	2362.9168	759.557879	"m"	14	279	31	390	1258.11658
"3479"	"Joko"	0	NA	NA	NA	NA	NA	281	6826.34961	279.081349	"m"	14	279	31	552	1258.11658
"3480"	"Joko"	0	NA	NA	NA	NA	NA	125.513999	2483.50288	295.813701	"m"	14	279	31	269	1258.11658
"3481"	"Joko"	0	NA	NA	NA	NA	NA	113.240997	7656.34512	1786.57837	"m"	14	279	31	111	1258.11658
"3482"	"Joko"	0	NA	NA	NA	NA	NA	104.894996	5085.17305	43.75513	"m"	14	279	31	80	1258.11658
"3483"	"Joko"	0	NA	NA	NA	NA	NA	115.213996	2001.13177	804.581257	"m"	14	279	31	674	1258.11658
"3484"	"Joko"	0	NA	NA	NA	NA	NA	106.556999	3301.78048	241.735985	"m"	14	279	31	122	1258.11658
"3485"	"Joko"	0	NA	NA	NA	NA	NA	89.809097	4853.7122	13.851194	"m"	14	279	31	164	1258.11658
"3486"	"Joko"	0	NA	NA	NA	NA	NA	107.553001	4217.90536	295.744416	"m"	14	279	31	91	1258.11658
"3487"	"Joko"	0	NA	NA	NA	NA	NA	91.178298	5063.91903	36.234534	"m"	14	279	31	1	1258.11658
"3488"	"Joko"	0	NA	NA	NA	NA	NA	217.386001	2926.11483	161.29583	"m"	14	279	31	6	1258.11658
"3489"	"Joko"	0	NA	NA	NA	NA	NA	103	6154.67133	497.046313	"m"	14	279	31	163	1258.11658
"3490"	"Joko"	0	NA	NA	NA	NA	NA	130.041	4079.55064	452.974498	"m"	14	279	31	3	1258.11658
"3491"	"Joko"	0	NA	NA	NA	NA	NA	241.020004	6993.36262	25.282615	"m"	14	279	31	20	1258.11658
"3492"	"Joko"	0	NA	NA	NA	NA	NA	131	6025.78802	101.753482	"m"	14	279	31	72	1258.11658
"3493"	"Joko"	0	NA	NA	NA	NA	NA	95.831802	4081.55951	187.608866	"m"	14	279	31	107	1258.11658
"3494"	"Joko"	0	NA	NA	NA	NA	NA	105.061996	6459.54052	462.535908	"m"	14	279	31	119	1258.11658
"3495"	"Joko"	0	NA	NA	NA	NA	NA	369.348999	4079.26851	254.887817	"m"	14	279	31	401	1258.11658
"3496"	"Joko"	0	NA	NA	NA	NA	NA	134.246994	2570.82243	308.863317	"m"	14	279	31	219	1258.11658
"3497"	"Joko"	0	NA	NA	NA	NA	NA	253.388	3066.5775	50.625428	"m"	14	279	31	13	1258.11658
"3498"	"Joko"	0	NA	NA	NA	NA	NA	179.151	971.155388	149.250649	"m"	14	279	31	19	1258.11658
"3499"	"Joko"	0	NA	NA	NA	NA	NA	161	3495.19689	139.488511	"m"	14	279	31	78	1258.11658
"3500"	"Joko"	0	NA	NA	NA	NA	NA	289.928985	5676.88612	393.729473	"m"	14	279	31	29	1258.11658
"3501"	"Joko"	0	NA	NA	NA	NA	NA	123.933998	2036.4853	333.018602	"m"	14	279	31	139	1258.11658
"3502"	"Joko"	0	NA	NA	NA	NA	NA	327.851013	2768.92932	268.545246	"m"	14	279	31	11	1258.11658
"3503"	"Joko"	0	NA	NA	NA	NA	NA	105.624	4352.92862	713.314594	"m"	14	279	31	279	1258.11658
"3504"	"Joko"	0	NA	NA	NA	NA	NA	267.615997	4058.07946	24.419092	"m"	14	279	31	577	1258.11658
"3505"	"Joko"	0	NA	NA	NA	NA	NA	117	3064.82535	803.762834	"m"	14	279	31	72	1258.11658
"3506"	"Joko"	0	NA	NA	NA	NA	NA	108.297996	3703.89098	564.294082	"m"	14	279	31	33	1258.11658
"3507"	"Joko"	0	NA	NA	NA	NA	NA	194.651992	5711.24842	83.035376	"m"	14	279	31	326	1258.11658
"3508"	"Joko"	0	NA	NA	NA	NA	NA	311.68399	3092.80579	292.39024	"m"	14	279	31	0	1258.11658
"3509"	"Joko"	0	NA	NA	NA	NA	NA	127.846	3669.42642	934.59931	"m"	14	279	31	612	1258.11658
"3510"	"Joko"	0	NA	NA	NA	NA	NA	147.904998	1049.54536	12.434894	"m"	14	279	31	250	1258.11658
"3511"	"Joko"	0	NA	NA	NA	NA	NA	276.833007	6932.25507	171.792963	"m"	14	279	31	83	1258.11658
"3512"	"Joko"	0	NA	NA	NA	NA	NA	221.740005	5332.09337	161.498746	"m"	14	279	31	288	1258.11658
"3513"	"Joko"	0	NA	NA	NA	NA	NA	238.774002	9129.99364	125.221384	"m"	14	279	31	541	1258.11658
"3514"	"Joko"	0	NA	NA	NA	NA	NA	116.432998	3287.98151	946.279328	"m"	14	279	31	93	1258.11658
"3515"	"Joko"	0	NA	NA	NA	NA	NA	277.541992	3496.57037	62.877317	"m"	14	279	31	4	1258.11658
"3516"	"Joko"	0	NA	NA	NA	NA	NA	163.694	3331.87608	50.385641	"m"	14	279	31	81	1258.11658
"3517"	"Joko"	0	NA	NA	NA	NA	NA	102.513999	6806.0955	1016.75233	"m"	14	279	31	210	1258.11658
"3518"	"Joko"	0	NA	NA	NA	NA	NA	114.795997	2354.05643	481.410253	"m"	14	279	31	129	1258.11658
"3519"	"Joko"	0	NA	NA	NA	NA	NA	112.225997	4199.77285	750.679605	"m"	14	279	31	247	1258.11658
"3520"	"Joko"	0	NA	NA	NA	NA	NA	173.401992	2991.28309	107.648828	"m"	14	279	31	93	1258.11658
"3521"	"Joko"	0	NA	NA	NA	NA	NA	91	3264.85975	155.33252	"m"	14	279	31	NA	1258.11658
"3522"	"Joko"	0	NA	NA	NA	NA	NA	210.065002	10103.5893	23.353085	"m"	14	279	31	170	1258.11658
"3523"	"Joko"	0	NA	NA	NA	NA	NA	279.798004	6828.17929	258.758393	"m"	14	279	31	401	1258.11658
"3524"	"Joko"	0	NA	NA	NA	NA	NA	263.229003	6324.3313	311.828271	"m"	14	279	31	265	1258.11658
"3525"	"Joko"	0	NA	NA	NA	NA	NA	267.007995	5421.59072	285.987963	"m"	14	279	31	141	1258.11658
"3526"	"Joko"	0	NA	NA	NA	NA	NA	99.163696	8352.85837	842.22121	"m"	14	279	31	83	1258.11658
"3527"	"Joko"	0	NA	NA	NA	NA	NA	275.32901	5584.67496	280.535778	"m"	14	279	31	60	1258.11658
"3528"	"Joko"	0	NA	NA	NA	NA	NA	195.817993	3454.72341	53.443654	"m"	14	279	31	64	1258.11658
"3529"	"Joko"	0	NA	NA	NA	NA	NA	186.266998	10112.2922	3.036988	"m"	14	279	31	136	1258.11658
"3530"	"Joko"	0	NA	NA	NA	NA	NA	153.169998	4874.79547	75.566816	"m"	14	279	31	493	1258.11658
"3531"	"Joko"	0	NA	NA	NA	NA	NA	212.546997	4056.25842	36.134515	"m"	14	279	31	466	1258.11658
"3532"	"Joko"	0	NA	NA	NA	NA	NA	120.616996	3589.67892	780.697539	"m"	14	279	31	13	1258.11658
"3533"	"Joko"	0	NA	NA	NA	NA	NA	98.693298	2992.00657	359.524577	"m"	14	279	31	8	1258.11658
"3534"	"Joko"	0	NA	NA	NA	NA	NA	97	5644.89038	713.083856	"m"	14	279	31	436	1258.11658
"3535"	"Joko"	0	NA	NA	NA	NA	NA	129.141006	1724.62581	576.416105	"m"	14	279	31	331	1258.11658
"3536"	"Joko"	0	NA	NA	NA	NA	NA	100.725997	4111.2021	340.618408	"m"	14	279	31	552	1258.11658
"3537"	"Joko"	0	NA	NA	NA	NA	NA	278.100006	9431.1492	284.86194	"m"	14	279	31	551	1258.11658
"3538"	"Joko"	0	NA	NA	NA	NA	NA	102.069	5517.42924	394.608907	"m"	14	279	31	57	1258.11658
"3539"	"Joko"	0	NA	NA	NA	NA	NA	104.612998	6300.09557	430.682055	"m"	14	279	31	49	1258.11658
"3540"	"Joko"	0	NA	NA	NA	NA	NA	168.309005	4655.95169	46.744945	"m"	14	279	31	28	1258.11658
"3541"	"Joko"	0	NA	NA	NA	NA	NA	121.206001	2396.16143	409.392457	"m"	14	279	31	47	1258.11658
"3542"	"Joko"	0	NA	NA	NA	NA	NA	312.979003	4972.7718	436.972302	"m"	14	279	31	67	1258.11658
"3543"	"Joko"	0	NA	NA	NA	NA	NA	123.474998	4495.96374	301.915736	"m"	14	279	31	108	1258.11658
"3544"	"Joko"	0	NA	NA	NA	NA	NA	169.654998	3536.33569	170.361522	"m"	14	279	31	75	1258.11658
"3545"	"Joko"	0	NA	NA	NA	NA	NA	104.615997	4879.98411	249.011608	"m"	14	279	31	0	1258.11658
"3546"	"Joko"	0	NA	NA	NA	NA	NA	238.996994	9136.94496	221.303247	"m"	14	279	31	309	1258.11658
"3547"	"Joko"	0	NA	NA	NA	NA	NA	112	981.757835	113.165757	"m"	14	279	31	208	1258.11658
"3548"	"Joko"	0	NA	NA	NA	NA	NA	103.606002	4001.78808	236.086344	"m"	14	279	31	86	1258.11658
"3549"	"Joko"	0	NA	NA	NA	NA	NA	90.581802	3359.54055	349.049144	"m"	14	279	31	385	1258.11658
"3550"	"Joko"	0	NA	NA	NA	NA	NA	158.177993	790.180444	26.232066	"m"	14	279	31	22	1258.11658
"3551"	"Joko"	0	NA	NA	NA	NA	NA	219	6206.77585	445.894771	"m"	14	279	31	7	1258.11658
"3552"	"Joko"	0	NA	NA	NA	NA	NA	102.013999	8965.44881	505.314493	"m"	14	279	31	66	1258.11658
"3553"	"Joko"	0	NA	NA	NA	NA	NA	224.223999	4041.14682	44.317993	"m"	14	279	31	422	1258.11658
"3554"	"Joko"	0	NA	NA	NA	NA	NA	108.301002	7585.25258	1528.36995	"m"	14	279	31	113	1258.11658
"3555"	"Joko"	0	NA	NA	NA	NA	NA	167.358993	1493.22891	91.87047	"m"	14	279	31	537	1258.11658
"3556"	"Joko"	0	NA	NA	NA	NA	NA	148	6376.44369	122.394829	"m"	14	279	31	249	1258.11658
"3557"	"Joko"	0	NA	NA	NA	NA	NA	114.467002	3140.66674	398.351559	"m"	14	279	31	8	1258.11658
"3558"	"Joko"	0	NA	NA	NA	NA	NA	93.588996	5318.27131	215.970014	"m"	14	279	31	190	1258.11658
"3559"	"Joko"	0	NA	NA	NA	NA	NA	83.512802	4961.43447	23.831693	"m"	14	279	31	44	1258.11658
"3560"	"Joko"	0	NA	NA	NA	NA	NA	95.424697	4029.52834	202.82243	"m"	14	279	31	83	1258.11658
"3561"	"Joko"	0	NA	NA	NA	NA	NA	98	1966.68728	59.379261	"m"	14	279	31	69	1258.11658
"3562"	"Joko"	0	NA	NA	NA	NA	NA	96.3507	5698.74883	680.69343	"m"	14	279	31	188	1258.11658
"3563"	"Joko"	0	NA	NA	NA	NA	NA	109.986	7335.77301	1635.33588	"m"	14	279	31	542	1258.11658
"3564"	"Joko"	0	NA	NA	NA	NA	NA	144.231994	2154.14158	548.91814	"m"	14	279	31	333	1258.11658
"3565"	"Joko"	0	NA	NA	NA	NA	NA	249.802001	7686.00777	165.40202	"m"	14	279	31	260	1258.11658
"3566"	"Joko"	0	NA	NA	NA	NA	NA	111.091003	4561.20641	723.044803	"m"	14	279	31	288	1258.11658
"3567"	"Joko"	0	NA	NA	NA	NA	NA	103.039001	6393.32816	245.345992	"m"	14	279	31	376	1258.11658
"3568"	"Joko"	0	NA	NA	NA	NA	NA	132.757995	5631.59557	210.238006	"m"	14	279	31	390	1258.11658
"3569"	"Joko"	0	NA	NA	NA	NA	NA	166.835998	10680.9833	261.254628	"m"	14	279	31	294	1258.11658
"3570"	"Joko"	0	NA	NA	NA	NA	NA	273.037994	6245.78214	153.534269	"m"	14	279	31	44	1258.11658
"3571"	"Joko"	0	NA	NA	NA	NA	NA	270.510986	7023.86919	66.745042	"m"	14	279	31	341	1258.11658
"3572"	"Joko"	0	NA	NA	NA	NA	NA	117.983001	356.897812	288.181759	"m"	14	279	31	4	1258.11658
"3573"	"Joko"	0	NA	NA	NA	NA	NA	335.61499	7106.41633	193.603983	"m"	14	279	31	111	1258.11658
"3574"	"Joko"	0	NA	NA	NA	NA	NA	125.698997	1806.35439	471.58784	"m"	14	279	31	328	1258.11658
"3575"	"Joko"	0	NA	NA	NA	NA	NA	223.567001	5715.95199	24.447567	"m"	14	279	31	21	1258.11658
"3576"	"Joko"	0	NA	NA	NA	NA	NA	107.93	3277.47988	76.833614	"m"	14	279	31	439	1258.11658
"3577"	"Joko"	0	NA	NA	NA	NA	NA	107.433998	3184.80127	468.38425	"m"	14	279	31	496	1258.11658
"3578"	"Joko"	0	NA	NA	NA	NA	NA	120.485	1039.03807	238.463527	"m"	14	279	31	537	1258.11658
"3579"	"Joko"	0	NA	NA	NA	NA	NA	171	5265.24543	24.576777	"m"	14	279	31	79	1258.11658
"3580"	"Joko"	0	NA	NA	NA	NA	NA	122.918998	1902.67574	422.986051	"m"	14	279	31	873	1258.11658
"3581"	"Joko"	0	NA	NA	NA	NA	NA	189.018997	2448.66335	3.517175	"m"	14	279	31	132	1258.11658
"3582"	"Joko"	0	NA	NA	NA	NA	NA	107.325996	2169.21935	63.607264	"m"	14	279	31	6	1258.11658
"3583"	"Joko"	0	NA	NA	NA	NA	NA	112.170997	7186.33092	1595.11422	"m"	14	279	31	43	1258.11658
"3584"	"Joko"	0	NA	NA	NA	NA	NA	218.807006	2891.5526	149.869247	"m"	14	279	31	344	1258.11658
"3585"	"Joko"	0	NA	NA	NA	NA	NA	107.227996	6903.95741	1222.3191	"m"	14	279	31	0	1258.11658
"3586"	"Joko"	0	NA	NA	NA	NA	NA	178.914993	9876.18148	11.069029	"m"	14	279	31	493	1258.11658
"3587"	"Joko"	0	NA	NA	NA	NA	NA	95.579696	4743.60248	222.245313	"m"	14	279	31	360	1258.11658
"3588"	"Joko"	0	NA	NA	NA	NA	NA	166.134994	5246.33048	76.811998	"m"	14	279	31	308	1258.11658
"3589"	"Joko"	0	NA	NA	NA	NA	NA	101.470001	9096.08542	506.612373	"m"	14	279	31	118	1258.11658
"3590"	"Joko"	0	NA	NA	NA	NA	NA	241.195999	2865.25518	223.39542	"m"	14	279	31	283	1258.11658
"3591"	"Joko"	0	NA	NA	NA	NA	NA	119.461997	8928.02902	462.336818	"m"	14	279	31	0	1258.11658
"3592"	"Joko"	0	NA	NA	NA	NA	NA	242.845993	5599.56808	82.52262	"m"	14	279	31	38	1258.11658
"3593"	"Joko"	0	NA	NA	NA	NA	NA	110.962997	3789.06508	216.118447	"m"	14	279	31	19	1258.11658
"3594"	"Joko"	0	NA	NA	NA	NA	NA	247.671997	5647.79401	243.61583	"m"	14	279	31	541	1258.11658
"3595"	"Joko"	0	NA	NA	NA	NA	NA	121.404998	3696.00946	1349.80687	"m"	14	279	31	308	1258.11658
"3596"	"Joko"	0	NA	NA	NA	NA	NA	105.879997	4252.73992	466.622442	"m"	14	279	31	52	1258.11658
"3597"	"Joko"	0	NA	NA	NA	NA	NA	102.106002	8276.0834	1053.69044	"m"	14	279	31	260	1258.11658
"3598"	"Joko"	0	NA	NA	NA	NA	NA	109.700996	2369.15429	880.318183	"m"	14	279	31	348	1258.11658
"3599"	"Joko"	0	NA	NA	NA	NA	NA	348.673004	2333.86678	411.288672	"m"	14	279	31	190	1258.11658
"3600"	"Joko"	0	NA	NA	NA	NA	NA	329.707	6102.00065	306.957185	"m"	14	279	31	343	1258.11658
"3601"	"Joko"	0	NA	NA	NA	NA	NA	349.915008	2585.15492	402.759686	"m"	14	279	31	141	1258.11658
"3602"	"Joko"	0	NA	NA	NA	NA	NA	231.190002	2382.04412	117.338056	"m"	14	279	31	24	1258.11658
"3603"	"Joko"	0	NA	NA	NA	NA	NA	176.343994	4454.25186	59.520418	"m"	14	279	31	213	1258.11658
"3604"	"Joko"	0	NA	NA	NA	NA	NA	241.964004	4056.44239	633.243383	"m"	14	279	31	270	1258.11658
"3605"	"Joko"	0	NA	NA	NA	NA	NA	230.386001	5881.68047	13.422895	"m"	14	279	31	56	1258.11658
"3606"	"Joko"	0	NA	NA	NA	NA	NA	117.835998	1700.89643	534.298203	"m"	14	279	31	28	1258.11658
"3607"	"Joko"	0	NA	NA	NA	NA	NA	297.059997	4480.09358	117.958529	"m"	14	279	31	229	1258.11658
"3608"	"Joko"	0	NA	NA	NA	NA	NA	198.272994	5750.25307	147.896862	"m"	14	279	31	667	1258.11658
"3609"	"Joko"	0	NA	NA	NA	NA	NA	261.598999	3137.89723	85.784784	"m"	14	279	31	83	1258.11658
"3610"	"Joko"	0	NA	NA	NA	NA	NA	109	4355.50668	741.131022	"m"	14	279	31	362	1258.11658
"3611"	"Joko"	0	NA	NA	NA	NA	NA	200.876007	5705.95757	33.760633	"m"	14	279	31	265	1258.11658
"3612"	"Joko"	0	NA	NA	NA	NA	NA	97.050399	1999.23062	9.485859	"m"	14	279	31	136	1258.11658
"3613"	"Joko"	0	NA	NA	NA	NA	NA	306.115997	4122.27228	173.051828	"m"	14	279	31	99	1258.11658
"3614"	"Joko"	0	NA	NA	NA	NA	NA	192.992004	5216.07903	65.144877	"m"	14	279	31	271	1258.11658
"3615"	"Joko"	0	NA	NA	NA	NA	NA	372.072998	2851.47265	198.067522	"m"	14	279	31	109	1258.11658
"3616"	"Joko"	0	NA	NA	NA	NA	NA	118.844001	4448.56792	1012.06798	"m"	14	279	31	NA	1258.11658
"3617"	"Joko"	0	NA	NA	NA	NA	NA	234.095001	1839.12378	174.125549	"m"	14	279	31	204	1258.11658
"3618"	"Joko"	0	NA	NA	NA	NA	NA	106.619003	7076.39702	1435.83241	"m"	14	279	31	198	1258.11658
"3619"	"Joko"	0	NA	NA	NA	NA	NA	251.712997	8494.64783	72.310556	"m"	14	279	31	214	1258.11658
"3620"	"Joko"	0	NA	NA	NA	NA	NA	365.98999	3559.58652	179.062244	"m"	14	279	31	436	1258.11658
"3621"	"Joko"	0	NA	NA	NA	NA	NA	106.115997	2724.19408	1011.91262	"m"	14	279	31	17	1258.11658
"3622"	"Joko"	0	NA	NA	NA	NA	NA	283.618011	3747.33524	348.744666	"m"	14	279	31	146	1258.11658
"3623"	"Joko"	0	NA	NA	NA	NA	NA	124.792999	2171.3758	426.24881	"m"	14	279	31	94	1258.11658
"3624"	"Joko"	0	NA	NA	NA	NA	NA	94.402397	3806.86462	114.172563	"m"	14	279	31	662	1258.11658
"3625"	"Joko"	0	NA	NA	NA	NA	NA	104.358001	4681.01437	550.326813	"m"	14	279	31	287	1258.11658
"3626"	"Joko"	0	NA	NA	NA	NA	NA	115.172996	6678.67845	1005.14204	"m"	14	279	31	16	1258.11658
"3627"	"Joko"	0	NA	NA	NA	NA	NA	155.764007	1087.2149	8.264287	"m"	14	279	31	266	1258.11658
"3628"	"Joko"	0	NA	NA	NA	NA	NA	269.572998	7538.79397	261.260876	"m"	14	279	31	252	1258.11658
"3629"	"Joko"	0	NA	NA	NA	NA	NA	237.805999	8319.55742	69.062301	"m"	14	279	31	281	1258.11658
"3630"	"Joko"	0	NA	NA	NA	NA	NA	376.234985	2819.87511	2.289128	"m"	14	279	31	176	1258.11658
"3631"	"Joko"	0	NA	NA	NA	NA	NA	92	3208.70316	41.078046	"m"	14	279	31	91	1258.11658
"3632"	"Joko"	0	NA	NA	NA	NA	NA	190.227005	3157.14677	36.323736	"m"	14	279	31	33	1258.11658
"3633"	"Joko"	0	NA	NA	NA	NA	NA	241.651	5248.05118	18.198348	"m"	14	279	31	343	1258.11658
"3634"	"Joko"	0	NA	NA	NA	NA	NA	249.470993	2610.24639	283.214569	"m"	14	279	31	611	1258.11658
"3635"	"Joko"	0	NA	NA	NA	NA	NA	111.805999	5857.76806	204.332177	"m"	14	279	31	51	1258.11658
"3636"	"Joko"	0	NA	NA	NA	NA	NA	100.439002	6082.61494	840.458035	"m"	14	279	31	82	1258.11658
"3637"	"Joko"	0	NA	NA	NA	NA	NA	185.639007	3186.51749	47.9827	"m"	14	279	31	227	1258.11658
"3638"	"Joko"	0	NA	NA	NA	NA	NA	371.529998	5652.53061	286.868139	"m"	14	279	31	3	1258.11658
"3639"	"Joko"	0	NA	NA	NA	NA	NA	94	3053.40255	560.777111	"m"	14	279	31	386	1258.11658
"3640"	"Joko"	0	NA	NA	NA	NA	NA	141.477005	3928.27773	763.01321	"m"	14	279	31	16	1258.11658
"3641"	"Joko"	0	NA	NA	NA	NA	NA	326.515014	7098.60281	139.376245	"m"	14	279	31	333	1258.11658
"3642"	"Joko"	0	NA	NA	NA	NA	NA	106.470001	2462.9479	902.456237	"m"	14	279	31	325	1258.11658
"3643"	"Joko"	0	NA	NA	NA	NA	NA	195.494003	989.707098	167.438268	"m"	14	279	31	166	1258.11658
"3644"	"Joko"	0	NA	NA	NA	NA	NA	119.191001	3712.39311	77.872008	"m"	14	279	31	85	1258.11658
"3645"	"Joko"	0	NA	NA	NA	NA	NA	313.580993	8147.98635	94.146596	"m"	14	279	31	46	1258.11658
"3646"	"Joko"	0	NA	NA	NA	NA	NA	197.402999	5522.70022	44.288927	"m"	14	279	31	94	1258.11658
"3647"	"Joko"	0	NA	NA	NA	NA	NA	120.085998	2593.03343	72.498588	"m"	14	279	31	243	1258.11658
"3648"	"Joko"	0	NA	NA	NA	NA	NA	124.265998	4460.06667	884.096747	"m"	14	279	31	27	1258.11658
"3649"	"Joko"	0	NA	NA	NA	NA	NA	120	2104.89418	798.971866	"m"	14	279	31	37	1258.11658
"3650"	"Joko"	0	NA	NA	NA	NA	NA	260.361999	2059.25084	190.65804	"m"	14	279	31	106	1258.11658
"3651"	"Joko"	0	NA	NA	NA	NA	NA	170.966003	9588.20576	174.817118	"m"	14	279	31	113	1258.11658
"3652"	"Joko"	0	NA	NA	NA	NA	NA	93.4318	3024.81109	617.241548	"m"	14	279	31	286	1258.11658
"3653"	"Joko"	0	NA	NA	NA	NA	NA	222.787002	3666.44256	46.883032	"m"	14	279	31	215	1258.11658
"3654"	"Joko"	0	NA	NA	NA	NA	NA	111.189002	2229.20113	835.457468	"m"	14	279	31	147	1258.11658
"3655"	"Joko"	0	NA	NA	NA	NA	NA	92.777	5561.82586	86.925261	"m"	14	279	31	75	1258.11658
"3656"	"Joko"	0	NA	NA	NA	NA	NA	110.332	3107.10855	891.542005	"m"	14	279	31	210	1258.11658
"3657"	"Joko"	0	NA	NA	NA	NA	NA	94.523101	5611.7262	589.893082	"m"	14	279	31	0	1258.11658
"3658"	"Joko"	0	NA	NA	NA	NA	NA	126.168998	1663.72254	561.701143	"m"	14	279	31	92	1258.11658
"3659"	"Joko"	0	NA	NA	NA	NA	NA	401.886993	3656.9985	181.626601	"m"	14	279	31	205	1258.11658
"3660"	"Joko"	0	NA	NA	NA	NA	NA	311.075988	6632.90383	51.848071	"m"	14	279	31	NA	1258.11658
"3661"	"Joko"	0	NA	NA	NA	NA	NA	266.477996	6405.78266	114.149594	"m"	14	279	31	14	1258.11658
"3662"	"Joko"	0	NA	NA	NA	NA	NA	414.893005	3053.14078	138.081298	"m"	14	279	31	1033	1258.11658
"3663"	"Joko"	0	NA	NA	NA	NA	NA	342.122009	3099.91074	16.071443	"m"	14	279	31	287	1258.11658
"3664"	"Joko"	0	NA	NA	NA	NA	NA	187.494003	1531.24922	49.204219	"m"	14	279	31	147	1258.11658
"3665"	"Joko"	0	NA	NA	NA	NA	NA	168.292007	5472.11039	37.714395	"m"	14	279	31	33	1258.11658
"3666"	"Joko"	0	NA	NA	NA	NA	NA	111.587997	4599.26499	804.767468	"m"	14	279	31	262	1258.11658
"3667"	"Joko"	0	NA	NA	NA	NA	NA	115.389999	2557.82606	656.191176	"m"	14	279	31	787	1258.11658
"3668"	"Joko"	0	NA	NA	NA	NA	NA	94.607597	3528.29604	485.587552	"m"	14	279	31	133	1258.11658
"3669"	"Joko"	0	NA	NA	NA	NA	NA	222.363006	5474.81296	112.082803	"m"	14	279	31	13	1258.11658
"3670"	"Joko"	0	NA	NA	NA	NA	NA	97	2648.74288	550.691017	"m"	14	279	31	76	1258.11658
"3671"	"Joko"	0	NA	NA	NA	NA	NA	204.367996	3018.93977	201.475857	"m"	14	279	31	77	1258.11658
"3672"	"Joko"	0	NA	NA	NA	NA	NA	103.817001	3586.09991	1041.27526	"m"	14	279	31	0	1258.11658
"3673"	"Joko"	0	NA	NA	NA	NA	NA	227.794998	6248.74483	43.089404	"m"	14	279	31	96	1258.11658
"3674"	"Joko"	0	NA	NA	NA	NA	NA	159.557006	1304.22117	153.369189	"m"	14	279	31	608	1258.11658
"3675"	"Joko"	0	NA	NA	NA	NA	NA	132.996994	3430.32897	949.779078	"m"	14	279	31	119	1258.11658
"3676"	"Joko"	0	NA	NA	NA	NA	NA	259.282012	7326.2634	48.579974	"m"	14	279	31	358	1258.11658
"3677"	"Joko"	0	NA	NA	NA	NA	NA	111.795997	3556.50934	656.51079	"m"	14	279	31	611	1258.11658
"3678"	"Joko"	0	NA	NA	NA	NA	NA	245.216003	7495.55695	200.866986	"m"	14	279	31	14	1258.11658
"3679"	"Joko"	0	NA	NA	NA	NA	NA	96.552597	5419.18879	99.662477	"m"	14	279	31	343	1258.11658
"3680"	"Joko"	0	NA	NA	NA	NA	NA	166.503005	5277.84862	237.209153	"m"	14	279	31	621	1258.11658
"3681"	"Joko"	0	NA	NA	NA	NA	NA	90.080596	4641.74762	67.839997	"m"	14	279	31	66	1258.11658
"3682"	"Joko"	0	NA	NA	NA	NA	NA	103.070999	5079.86125	583.382748	"m"	14	279	31	348	1258.11658
"3683"	"Joko"	0	NA	NA	NA	NA	NA	186.529006	4772.40518	115.441852	"m"	14	279	31	27	1258.11658
"3684"	"Joko"	0	NA	NA	NA	NA	NA	102.838996	7049.73184	939.421656	"m"	14	279	31	348	1258.11658
"3685"	"Joko"	0	NA	NA	NA	NA	NA	267.881988	6885.06295	57.143404	"m"	14	279	31	653	1258.11658
"3686"	"Joko"	0	NA	NA	NA	NA	NA	222.679	5304.09889	185.774307	"m"	14	279	31	12	1258.11658
"3687"	"Joko"	0	NA	NA	NA	NA	NA	272.718994	6940.05493	187.773155	"m"	14	279	31	293	1258.11658
"3688"	"Joko"	0	NA	NA	NA	NA	NA	90.627899	4934.31757	66.396199	"m"	14	279	31	332	1258.11658
"3689"	"Joko"	0	NA	NA	NA	NA	NA	181.902999	1530.49596	0.416096	"m"	14	279	31	0	1258.11658
"3690"	"Joko"	0	NA	NA	NA	NA	NA	112.591003	4839.70874	724.844459	"m"	14	279	31	118	1258.11658
"3691"	"Joko"	0	NA	NA	NA	NA	NA	242.486999	1714.5651	327.361876	"m"	14	279	31	412	1258.11658
"3692"	"Joko"	0	NA	NA	NA	NA	NA	100	5559.00639	57.874295	"m"	14	279	31	291	1258.11658
"3693"	"Joko"	0	NA	NA	NA	NA	NA	222.509994	8290.43628	168.961096	"m"	14	279	31	43	1258.11658
"3694"	"Joko"	0	NA	NA	NA	NA	NA	104.676002	1820.26688	215.992407	"m"	14	279	31	253	1258.11658
"3695"	"Joko"	0	NA	NA	NA	NA	NA	105.609001	6867.40016	1281.81084	"m"	14	279	31	308	1258.11658
"3696"	"Joko"	0	NA	NA	NA	NA	NA	311.957	6971.14148	6.548522	"m"	14	279	31	166	1258.11658
"3697"	"Joko"	0	NA	NA	NA	NA	NA	99.520301	5385.29685	754.079717	"m"	14	279	31	281	1258.11658
"3698"	"Joko"	0	NA	NA	NA	NA	NA	338.256988	5886.99664	333.820723	"m"	14	279	31	18	1258.11658
"3699"	"Joko"	0	NA	NA	NA	NA	NA	190.384994	1101.8906	5.804377	"m"	14	279	31	30	1258.11658
"3700"	"Joko"	0	NA	NA	NA	NA	NA	178	10426.5074	50.093738	"m"	14	279	31	157	1258.11658
"3701"	"Joko"	0	NA	NA	NA	NA	NA	201.024993	2393.51931	37.939435	"m"	14	279	31	41	1258.11658
"3702"	"Joko"	0	NA	NA	NA	NA	NA	103.532997	7357.52274	1676.26999	"m"	14	279	31	612	1258.11658
"3703"	"Joko"	0	NA	NA	NA	NA	NA	126.472	3749.41548	1465.66837	"m"	14	279	31	271	1258.11658
"3704"	"Joko"	0	NA	NA	NA	NA	NA	392.924011	3669.30902	203.563835	"m"	14	279	31	154	1258.11658
"3705"	"Joko"	0	NA	NA	NA	NA	NA	163.886001	2565.53423	133.534634	"m"	14	279	31	429	1258.11658
"3706"	"Joko"	0	NA	NA	NA	NA	NA	325.864013	6007.6295	184.666933	"m"	14	279	31	47	1258.11658
"3707"	"Joko"	0	NA	NA	NA	NA	NA	207.638	5011.72753	113.950945	"m"	14	279	31	3	1258.11658
"3708"	"Joko"	0	NA	NA	NA	NA	NA	219.261993	7787.26754	52.344205	"m"	14	279	31	568	1258.11658
"3709"	"Joko"	0	NA	NA	NA	NA	NA	97.238098	2819.6854	595.644388	"m"	14	279	31	71	1258.11658
"3710"	"Joko"	0	NA	NA	NA	NA	NA	85.1296	4726.44598	113.835985	"m"	14	279	31	194	1258.11658
"3711"	"Joko"	0	NA	NA	NA	NA	NA	282.174011	3809.99685	214.524551	"m"	14	279	31	242	1258.11658
"3712"	"Joko"	0	NA	NA	NA	NA	NA	107.483001	2090.75732	223.09832	"m"	14	279	31	108	1258.11658
"3713"	"Joko"	0	NA	NA	NA	NA	NA	175.440994	1297.75531	136.990495	"m"	14	279	31	251	1258.11658
"3714"	"Joko"	0	NA	NA	NA	NA	NA	126.512001	2831.22787	467.999185	"m"	14	279	31	0	1258.11658
"3715"	"Joko"	0	NA	NA	NA	NA	NA	94.8096	5390.08406	242.11671	"m"	14	279	31	186	1258.11658
"3716"	"Joko"	0	NA	NA	NA	NA	NA	233.572998	7464.42731	55.268343	"m"	14	279	31	94	1258.11658
"3717"	"Joko"	0	NA	NA	NA	NA	NA	258.298004	3691.57655	177.022266	"m"	14	279	31	243	1258.11658
"3718"	"Joko"	0	NA	NA	NA	NA	NA	248.126007	9457.22789	305.343068	"m"	14	279	31	229	1258.11658
"3719"	"Julius"	1	"02/10/2013"	1	2	10	2013	129.419	1251.89389	52.5984393	"m"	5	417	28	0	1251.89389
"3720"	"Julius"	1	"05/10/2013"	0	5	10	2013	128.13	501.232597	297.15406	"m"	5	417	28	3	1251.89389
"3721"	"Julius"	1	"13/10/2013"	0	13	10	2013	127.913	203.210054	41.0515916	"m"	5	417	28	11	1251.89389
"3722"	"Julius"	1	"20/10/2013"	0	20	10	2013	124.67	202.271243	116.443964	"m"	5	417	28	18	1251.89389
"3723"	"Julius"	1	"20/10/2013"	0	20	10	2013	123.663	83.9255382	15.0088876	"m"	5	417	28	18	1251.89389
"3724"	"Julius"	1	"21/10/2013"	0	21	10	2013	122.536	78.8376591	4.354270835	"m"	5	417	28	19	1251.89389
"3725"	"Julius"	1	"21/10/2013"	0	21	10	2013	129.4	237.482704	124.764252	"m"	5	417	28	19	1251.89389
"3726"	"Julius"	1	"22/10/2013"	0	22	10	2013	122.536	79.0273679	12.7561576	"m"	5	417	28	20	1251.89389
"3727"	"Julius"	1	"23/10/2013"	0	23	10	2013	162.515	483.819425	91.5992933	"m"	5	417	28	21	1251.89389
"3728"	"Julius"	1	"27/10/2013"	0	27	10	2013	127.235	188.676993	40.0198992	"m"	5	417	28	25	1251.89389
"3729"	"Julius"	1	"29/10/2013"	0	29	10	2013	125.167	111.597985	44.9347215	"m"	5	417	28	27	1251.89389
"3730"	"Julius"	1	"03/11/2013"	0	3	11	2013	123.511	58.6712088	3.920452907	"m"	5	417	28	32	1251.89389
"3731"	"Julius"	1	"04/11/2013"	0	4	11	2013	124	39.1311422	7.613999889	"m"	5	417	28	33	1251.89389
"3732"	"Julius"	1	"09/11/2013"	0	9	11	2013	128.498	388.141403	182.71904	"m"	5	417	28	38	1251.89389
"3733"	"Julius"	1	"11/11/2013"	0	11	11	2013	126.067	224.481096	75.6417871	"m"	5	417	28	40	1251.89389
"3734"	"Julius"	1	"12/11/2013"	0	12	11	2013	123.511	58.5985398	0.791647259	"m"	5	417	28	41	1251.89389
"3735"	"Julius"	1	"16/11/2013"	0	16	11	2013	122.272	64.6781599	17.5223019	"m"	5	417	28	45	1251.89389
"3736"	"Julius"	1	"18/11/2013"	0	18	11	2013	153.215	416.438352	159.159598	"m"	5	417	28	47	1251.89389
"3737"	"Julius"	1	"27/11/2013"	0	27	11	2013	122.536	65.8736079	1.534201637	"m"	5	417	28	56	1251.89389
"3738"	"Julius"	1	"04/12/2013"	0	4	12	2013	118.753	688.373113	230.50127	"m"	5	417	28	63	1251.89389
"3739"	"Julius"	1	"09/12/2013"	0	9	12	2013	118.102	362.389996	237.191525	"m"	5	417	28	68	1251.89389
"3740"	"Julius"	1	"09/12/2013"	0	9	12	2013	116.817	258.421725	163.115193	"m"	5	417	28	68	1251.89389
"3741"	"Julius"	1	"09/12/2013"	0	9	12	2013	117.984	373.662915	174.103941	"m"	5	417	28	68	1251.89389
"3742"	"Julius"	1	"15/12/2013"	0	15	12	2013	127	139.281553	53.3531347	"m"	5	417	28	74	1251.89389
"3743"	"Julius"	1	"20/12/2013"	0	20	12	2013	162.515	484.201219	91.3255668	"m"	5	417	28	79	1251.89389
"3744"	"Julius"	1	"24/12/2013"	0	24	12	2013	133.179	723.615115	12.3333919	"m"	5	417	28	83	1251.89389
"3745"	"Julius"	1	"24/12/2013"	0	24	12	2013	118.7	100.167739	47.7497665	"m"	5	417	28	83	1251.89389
"3746"	"Julius"	1	"31/12/2013"	0	31	12	2013	122.266	280.625634	206.513032	"m"	5	417	28	90	1251.89389
"3747"	"Julius"	0	NA	NA	NA	NA	NA	130	4130.06985	3.548066	"m"	5	417	28	305	1251.89389
"3748"	"Julius"	0	NA	NA	NA	NA	NA	251.382003	6505.39359	314.294848	"m"	5	417	28	18	1251.89389
"3749"	"Julius"	0	NA	NA	NA	NA	NA	208.115005	5966.65751	270.098167	"m"	5	417	28	373	1251.89389
"3750"	"Julius"	0	NA	NA	NA	NA	NA	275.631011	4911.09394	184.806696	"m"	5	417	28	253	1251.89389
"3751"	"Julius"	0	NA	NA	NA	NA	NA	113.489997	1990.42437	593.8261	"m"	5	417	28	338	1251.89389
"3752"	"Julius"	0	NA	NA	NA	NA	NA	252.673004	4992.58928	140.238902	"m"	5	417	28	25	1251.89389
"3753"	"Julius"	0	NA	NA	NA	NA	NA	134.261993	2764.3039	3.832293	"m"	5	417	28	424	1251.89389
"3754"	"Julius"	0	NA	NA	NA	NA	NA	381.713012	3490.52054	135.592458	"m"	5	417	28	710	1251.89389
"3755"	"Julius"	0	NA	NA	NA	NA	NA	203.636993	9888.80645	200.608841	"m"	5	417	28	102	1251.89389
"3756"	"Julius"	0	NA	NA	NA	NA	NA	306.372985	3507.02938	157.433862	"m"	5	417	28	118	1251.89389
"3757"	"Julius"	0	NA	NA	NA	NA	NA	113.714996	3404.17214	236.321387	"m"	5	417	28	171	1251.89389
"3758"	"Julius"	0	NA	NA	NA	NA	NA	305.27301	4933.92719	45.25896	"m"	5	417	28	0	1251.89389
"3759"	"Julius"	0	NA	NA	NA	NA	NA	98	2694.18327	494.729406	"m"	5	417	28	22	1251.89389
"3760"	"Julius"	0	NA	NA	NA	NA	NA	87.089599	3892.79133	135.452407	"m"	5	417	28	242	1251.89389
"3761"	"Julius"	0	NA	NA	NA	NA	NA	112.166999	4364.10021	1189.7888	"m"	5	417	28	301	1251.89389
"3762"	"Julius"	0	NA	NA	NA	NA	NA	100.166999	5697.94308	179.84708	"m"	5	417	28	225	1251.89389
"3763"	"Julius"	0	NA	NA	NA	NA	NA	264	7223.45844	308.375375	"m"	5	417	28	243	1251.89389
"3764"	"Julius"	0	NA	NA	NA	NA	NA	113.882003	3200.59518	462.575026	"m"	5	417	28	86	1251.89389
"3765"	"Julius"	0	NA	NA	NA	NA	NA	146.182998	2247.41051	554.54146	"m"	5	417	28	0	1251.89389
"3766"	"Julius"	0	NA	NA	NA	NA	NA	268.097991	4739.74151	359.937762	"m"	5	417	28	115	1251.89389
"3767"	"Julius"	0	NA	NA	NA	NA	NA	96.513	3444.62643	570.92717	"m"	5	417	28	1068	1251.89389
"3768"	"Julius"	0	NA	NA	NA	NA	NA	112.463996	1397.69946	559.358155	"m"	5	417	28	128	1251.89389
"3769"	"Julius"	0	NA	NA	NA	NA	NA	100.583	6052.70418	761.54916	"m"	5	417	28	232	1251.89389
"3770"	"Julius"	0	NA	NA	NA	NA	NA	357.006988	2979.71967	407.287772	"m"	5	417	28	581	1251.89389
"3771"	"Julius"	0	NA	NA	NA	NA	NA	393.550994	3364.2334	223.186493	"m"	5	417	28	359	1251.89389
"3772"	"Julius"	0	NA	NA	NA	NA	NA	115.982002	3131.2102	374.676597	"m"	5	417	28	4	1251.89389
"3773"	"Julius"	0	NA	NA	NA	NA	NA	374	3539.02335	27.193588	"m"	5	417	28	38	1251.89389
"3774"	"Julius"	0	NA	NA	NA	NA	NA	117	7910.77204	1608.86544	"m"	5	417	28	176	1251.89389
"3775"	"Julius"	0	NA	NA	NA	NA	NA	102	3465.18114	412.54513	"m"	5	417	28	61	1251.89389
"3776"	"Julius"	0	NA	NA	NA	NA	NA	278	6852.3649	88.455248	"m"	5	417	28	123	1251.89389
"3777"	"Julius"	0	NA	NA	NA	NA	NA	187.524002	5793.82225	71.128929	"m"	5	417	28	430	1251.89389
"3778"	"Julius"	0	NA	NA	NA	NA	NA	303.947998	6445.35851	307.242652	"m"	5	417	28	8	1251.89389
"3779"	"Julius"	0	NA	NA	NA	NA	NA	162.994995	5167.04796	8.150768	"m"	5	417	28	146	1251.89389
"3780"	"Julius"	0	NA	NA	NA	NA	NA	235.425003	5088.33729	30.054256	"m"	5	417	28	338	1251.89389
"3781"	"Julius"	0	NA	NA	NA	NA	NA	114.475997	1476.57554	603.686252	"m"	5	417	28	49	1251.89389
"3782"	"Julius"	0	NA	NA	NA	NA	NA	88.4617	4860.95531	110.407298	"m"	5	417	28	608	1251.89389
"3783"	"Julius"	0	NA	NA	NA	NA	NA	211.985992	7745.16624	19.869187	"m"	5	417	28	218	1251.89389
"3784"	"Julius"	0	NA	NA	NA	NA	NA	221.666	5121.24117	78.939656	"m"	5	417	28	0	1251.89389
"3785"	"Julius"	0	NA	NA	NA	NA	NA	152.951995	457.744583	118.262819	"m"	5	417	28	13	1251.89389
"3786"	"Julius"	0	NA	NA	NA	NA	NA	99.368301	6781.43593	1074.02631	"m"	5	417	28	278	1251.89389
"3787"	"Julius"	0	NA	NA	NA	NA	NA	105.515998	2380.27075	278.021938	"m"	5	417	28	98	1251.89389
"3788"	"Julius"	0	NA	NA	NA	NA	NA	158	2479.70682	287.139907	"m"	5	417	28	493	1251.89389
"3789"	"Julius"	0	NA	NA	NA	NA	NA	108.757003	6033.44422	769.216046	"m"	5	417	28	584	1251.89389
"3790"	"Julius"	0	NA	NA	NA	NA	NA	103.792999	3600.61455	188.886165	"m"	5	417	28	18	1251.89389
"3791"	"Julius"	0	NA	NA	NA	NA	NA	253.264999	8468.66258	312.799248	"m"	5	417	28	304	1251.89389
"3792"	"Julius"	0	NA	NA	NA	NA	NA	110.831001	2742.78653	525.123568	"m"	5	417	28	171	1251.89389
"3793"	"Julius"	0	NA	NA	NA	NA	NA	119.750999	6288.22499	571.681154	"m"	5	417	28	555	1251.89389
"3794"	"Julius"	0	NA	NA	NA	NA	NA	92.141197	5468.93297	291.487411	"m"	5	417	28	58	1251.89389
"3795"	"Julius"	0	NA	NA	NA	NA	NA	112.305	1152.20459	90.164516	"m"	5	417	28	348	1251.89389
"3796"	"Julius"	0	NA	NA	NA	NA	NA	205.748992	5533.49902	62.757941	"m"	5	417	28	109	1251.89389
"3797"	"Julius"	0	NA	NA	NA	NA	NA	197.009994	9347.45228	12.512351	"m"	5	417	28	336	1251.89389
"3798"	"Julius"	0	NA	NA	NA	NA	NA	345.420013	6332.97357	282.840803	"m"	5	417	28	69	1251.89389
"3799"	"Julius"	0	NA	NA	NA	NA	NA	265.990997	3813.59215	613.919661	"m"	5	417	28	150	1251.89389
"3800"	"Julius"	0	NA	NA	NA	NA	NA	320.101013	3406.41175	580.965129	"m"	5	417	28	70	1251.89389
"3801"	"Julius"	0	NA	NA	NA	NA	NA	233.080993	5545.45174	36.181426	"m"	5	417	28	294	1251.89389
"3802"	"Julius"	0	NA	NA	NA	NA	NA	190.746994	5463.67597	38.413217	"m"	5	417	28	326	1251.89389
"3803"	"Julius"	0	NA	NA	NA	NA	NA	177.162002	4451.65589	70.533492	"m"	5	417	28	264	1251.89389
"3804"	"Julius"	0	NA	NA	NA	NA	NA	143.529998	5164.33025	22.342397	"m"	5	417	28	124	1251.89389
"3805"	"Julius"	0	NA	NA	NA	NA	NA	99.219802	2428.36459	520.283155	"m"	5	417	28	21	1251.89389
"3806"	"Julius"	0	NA	NA	NA	NA	NA	95.422096	3940.5372	70.465124	"m"	5	417	28	1	1251.89389
"3807"	"Julius"	0	NA	NA	NA	NA	NA	97.433403	4144.7863	216.019552	"m"	5	417	28	51	1251.89389
"3808"	"Julius"	0	NA	NA	NA	NA	NA	230.386001	5881.68047	13.422895	"m"	5	417	28	336	1251.89389
"3809"	"Julius"	0	NA	NA	NA	NA	NA	100.621002	6066.17905	732.612588	"m"	5	417	28	284	1251.89389
"3810"	"Julius"	0	NA	NA	NA	NA	NA	232	3463.7393	111.25903	"m"	5	417	28	172	1251.89389
"3811"	"Julius"	0	NA	NA	NA	NA	NA	131.085006	2361.2209	385.609949	"m"	5	417	28	385	1251.89389
"3812"	"Julius"	0	NA	NA	NA	NA	NA	93	9378.16417	93.699357	"m"	5	417	28	113	1251.89389
"3813"	"Julius"	0	NA	NA	NA	NA	NA	174.645004	1675.61484	332.331863	"m"	5	417	28	156	1251.89389
"3814"	"Julius"	0	NA	NA	NA	NA	NA	124	6802.44913	860.583881	"m"	5	417	28	0	1251.89389
"3815"	"Julius"	0	NA	NA	NA	NA	NA	344.800994	3803.8628	113.704023	"m"	5	417	28	224	1251.89389
"3816"	"Julius"	0	NA	NA	NA	NA	NA	100.711997	2662.37837	778.171858	"m"	5	417	28	3	1251.89389
"3817"	"Julius"	0	NA	NA	NA	NA	NA	211.742996	3763.82775	45.284844	"m"	5	417	28	300	1251.89389
"3818"	"Julius"	0	NA	NA	NA	NA	NA	266	6569.19702	30.110838	"m"	5	417	28	1	1251.89389
"3819"	"Julius"	0	NA	NA	NA	NA	NA	276.94699	6799.70025	121.729311	"m"	5	417	28	407	1251.89389
"3820"	"Julius"	0	NA	NA	NA	NA	NA	228.580993	3722.87216	28.83664	"m"	5	417	28	43	1251.89389
"3821"	"Julius"	0	NA	NA	NA	NA	NA	90.460197	3872.59365	365.523472	"m"	5	417	28	21	1251.89389
"3822"	"Julius"	0	NA	NA	NA	NA	NA	202.065994	5896.36858	96.57414	"m"	5	417	28	5	1251.89389
"3823"	"Julius"	0	NA	NA	NA	NA	NA	152.738998	3630.17415	13.962139	"m"	5	417	28	87	1251.89389
"3824"	"Julius"	0	NA	NA	NA	NA	NA	179.207	2145.87433	105.827308	"m"	5	417	28	493	1251.89389
"3825"	"Julius"	0	NA	NA	NA	NA	NA	284	4434.5592	125.507218	"m"	5	417	28	172	1251.89389
"3826"	"Julius"	0	NA	NA	NA	NA	NA	339.493011	7229.10035	73.285038	"m"	5	417	28	311	1251.89389
"3827"	"Julius"	0	NA	NA	NA	NA	NA	124.396003	1803.48269	449.122095	"m"	5	417	28	53	1251.89389
"3828"	"Julius"	0	NA	NA	NA	NA	NA	167	649.064604	29.257499	"m"	5	417	28	198	1251.89389
"3829"	"Julius"	0	NA	NA	NA	NA	NA	239.761001	9074.72371	234.698657	"m"	5	417	28	0	1251.89389
"3830"	"Julius"	0	NA	NA	NA	NA	NA	104.293998	4501.70303	364.540436	"m"	5	417	28	158	1251.89389
"3831"	"Julius"	0	NA	NA	NA	NA	NA	104.454002	7357.26424	1675.61555	"m"	5	417	28	240	1251.89389
"3832"	"Julius"	0	NA	NA	NA	NA	NA	260.031005	3003.08469	180.219539	"m"	5	417	28	68	1251.89389
"3833"	"Julius"	0	NA	NA	NA	NA	NA	195.393997	9424.58462	299.861479	"m"	5	417	28	338	1251.89389
"3834"	"Julius"	0	NA	NA	NA	NA	NA	121.044998	2156.99385	691.377687	"m"	5	417	28	206	1251.89389
"3835"	"Julius"	0	NA	NA	NA	NA	NA	180.330001	3633.91808	231.251055	"m"	5	417	28	314	1251.89389
"3836"	"Julius"	0	NA	NA	NA	NA	NA	302.341003	6670.84079	105.053227	"m"	5	417	28	NA	1251.89389
"3837"	"Julius"	0	NA	NA	NA	NA	NA	106.454002	6968.8049	1366.08937	"m"	5	417	28	330	1251.89389
"3838"	"Julius"	0	NA	NA	NA	NA	NA	106	4255.25402	493.832186	"m"	5	417	28	507	1251.89389
"3839"	"Julius"	0	NA	NA	NA	NA	NA	163.027999	3176.52917	20.314938	"m"	5	417	28	107	1251.89389
"3840"	"Julius"	0	NA	NA	NA	NA	NA	167.268005	3241.35753	41.074764	"m"	5	417	28	27	1251.89389
"3841"	"Julius"	0	NA	NA	NA	NA	NA	108.557998	5942.30992	415.927183	"m"	5	417	28	146	1251.89389
"3842"	"Julius"	0	NA	NA	NA	NA	NA	212.248001	2393.20727	392.788113	"m"	5	417	28	197	1251.89389
"3843"	"Julius"	0	NA	NA	NA	NA	NA	121.483001	4382.10739	942.051847	"m"	5	417	28	18	1251.89389
"3844"	"Julius"	0	NA	NA	NA	NA	NA	104.663002	3192.17278	385.967578	"m"	5	417	28	260	1251.89389
"3845"	"Julius"	0	NA	NA	NA	NA	NA	117.606002	8374.21495	1056.09692	"m"	5	417	28	56	1251.89389
"3846"	"Julius"	0	NA	NA	NA	NA	NA	103.916999	6595.1112	637.507577	"m"	5	417	28	136	1251.89389
"3847"	"Julius"	0	NA	NA	NA	NA	NA	95.927299	3880.78574	485.861841	"m"	5	417	28	313	1251.89389
"3848"	"Julius"	0	NA	NA	NA	NA	NA	283.177001	7713.63582	53.380009	"m"	5	417	28	79	1251.89389
"3849"	"Julius"	0	NA	NA	NA	NA	NA	272.408996	5157.71919	249.268453	"m"	5	417	28	133	1251.89389
"3850"	"Julius"	0	NA	NA	NA	NA	NA	126	7086.24089	1455.03869	"m"	5	417	28	662	1251.89389
"3851"	"Julius"	0	NA	NA	NA	NA	NA	167.361999	652.014606	206.97277	"m"	5	417	28	1	1251.89389
"3852"	"Julius"	0	NA	NA	NA	NA	NA	113.160003	4277.06489	1079.7423	"m"	5	417	28	337	1251.89389
"3853"	"Julius"	0	NA	NA	NA	NA	NA	115.138	8300.47375	1111.84637	"m"	5	417	28	287	1251.89389
"3854"	"Julius"	0	NA	NA	NA	NA	NA	145.404998	3200.54284	371.314778	"m"	5	417	28	1	1251.89389
"3855"	"Julius"	0	NA	NA	NA	NA	NA	284.602996	3994.6824	263.212893	"m"	5	417	28	0	1251.89389
"3856"	"Julius"	0	NA	NA	NA	NA	NA	267.881988	6886.42887	58.093239	"m"	5	417	28	192	1251.89389
"3857"	"Julius"	0	NA	NA	NA	NA	NA	113.325996	4006.35953	837.950208	"m"	5	417	28	59	1251.89389
"3858"	"Julius"	0	NA	NA	NA	NA	NA	95.922599	4501.57755	539.342649	"m"	5	417	28	386	1251.89389
"3859"	"Julius"	0	NA	NA	NA	NA	NA	118.251998	4885.26934	374.112886	"m"	5	417	28	267	1251.89389
"3860"	"Julius"	0	NA	NA	NA	NA	NA	99.369201	4179.23034	680.813005	"m"	5	417	28	167	1251.89389
"3861"	"Julius"	0	NA	NA	NA	NA	NA	203.897994	4527.38287	104.173121	"m"	5	417	28	359	1251.89389
"3862"	"Julius"	0	NA	NA	NA	NA	NA	191.585998	974.891573	236.13145	"m"	5	417	28	101	1251.89389
"3863"	"Julius"	0	NA	NA	NA	NA	NA	164.856994	2878.22743	121.483202	"m"	5	417	28	479	1251.89389
"3864"	"Julius"	0	NA	NA	NA	NA	NA	197.255004	6252.22699	235.010823	"m"	5	417	28	133	1251.89389
"3865"	"Julius"	0	NA	NA	NA	NA	NA	169.794006	5191.70222	74.180859	"m"	5	417	28	31	1251.89389
"3866"	"Julius"	0	NA	NA	NA	NA	NA	389.113006	3806.16389	441.020033	"m"	5	417	28	335	1251.89389
"3867"	"Julius"	0	NA	NA	NA	NA	NA	345.144989	2876.67222	298.285279	"m"	5	417	28	313	1251.89389
"3868"	"Julius"	0	NA	NA	NA	NA	NA	125.669998	254.332178	114.950246	"m"	5	417	28	81	1251.89389
"3869"	"Julius"	0	NA	NA	NA	NA	NA	104.323997	2933.1554	330.685906	"m"	5	417	28	555	1251.89389
"3870"	"Julius"	0	NA	NA	NA	NA	NA	346.170989	3584.70569	414.624653	"m"	5	417	28	79	1251.89389
"3871"	"Julius"	0	NA	NA	NA	NA	NA	171.981994	1668.64858	44.318553	"m"	5	417	28	288	1251.89389
"3872"	"Julius"	0	NA	NA	NA	NA	NA	250.231002	9030.10241	253.635782	"m"	5	417	28	446	1251.89389
"3873"	"Julius"	0	NA	NA	NA	NA	NA	245.966995	8911.56175	223.206076	"m"	5	417	28	197	1251.89389
"3874"	"Julius"	0	NA	NA	NA	NA	NA	133.445007	4078.87215	291.580861	"m"	5	417	28	89	1251.89389
"3875"	"Julius"	0	NA	NA	NA	NA	NA	122	8354.30875	883.388557	"m"	5	417	28	167	1251.89389
"3876"	"Julius"	0	NA	NA	NA	NA	NA	212.481994	2021.27316	189.36564	"m"	5	417	28	150	1251.89389
"3877"	"Julius"	0	NA	NA	NA	NA	NA	98.773101	3419.10583	480.959947	"m"	5	417	28	194	1251.89389
"3878"	"Julius"	0	NA	NA	NA	NA	NA	91.856597	4563.29973	228.468187	"m"	5	417	28	146	1251.89389
"3879"	"Julius"	0	NA	NA	NA	NA	NA	134.246994	2570.82243	308.863317	"m"	5	417	28	294	1251.89389
"3880"	"Julius"	0	NA	NA	NA	NA	NA	128.664993	2659.32265	76.755539	"m"	5	417	28	418	1251.89389
"3881"	"Julius"	0	NA	NA	NA	NA	NA	109.589996	8991.13761	533.920154	"m"	5	417	28	47	1251.89389
"3882"	"Julius"	0	NA	NA	NA	NA	NA	143	5828.47881	157.123975	"m"	5	417	28	267	1251.89389
"3883"	"Julius"	0	NA	NA	NA	NA	NA	157.567993	4158.36168	51.827431	"m"	5	417	28	577	1251.89389
"3884"	"Julius"	0	NA	NA	NA	NA	NA	147.313995	4889.86045	105.736448	"m"	5	417	28	190	1251.89389
"3885"	"Julius"	0	NA	NA	NA	NA	NA	95.118797	5901.4145	241.333637	"m"	5	417	28	0	1251.89389
"3886"	"Julius"	0	NA	NA	NA	NA	NA	266.311004	5475.78814	290.381673	"m"	5	417	28	172	1251.89389
"3887"	"Julius"	0	NA	NA	NA	NA	NA	136.830001	2480.84779	284.032801	"m"	5	417	28	478	1251.89389
"3888"	"Julius"	0	NA	NA	NA	NA	NA	97.679199	3886.61736	1252.14951	"m"	5	417	28	139	1251.89389
"3889"	"Julius"	0	NA	NA	NA	NA	NA	287.334014	4008.22238	361.285409	"m"	5	417	28	63	1251.89389
"3890"	"Julius"	0	NA	NA	NA	NA	NA	257.832	6936.30823	34.043836	"m"	5	417	28	478	1251.89389
"3891"	"Julius"	0	NA	NA	NA	NA	NA	117.459999	6327.36766	488.462071	"m"	5	417	28	0	1251.89389
"3892"	"Julius"	0	NA	NA	NA	NA	NA	317.350006	7350.27921	277.683199	"m"	5	417	28	173	1251.89389
"3893"	"Julius"	0	NA	NA	NA	NA	NA	101.225997	6025.32449	325.020962	"m"	5	417	28	308	1251.89389
"3894"	"Julius"	0	NA	NA	NA	NA	NA	239.481002	3936.1108	6.368547	"m"	5	417	28	326	1251.89389
"3895"	"Julius"	0	NA	NA	NA	NA	NA	239.658004	5949.20467	242.374485	"m"	5	417	28	102	1251.89389
"3896"	"Julius"	0	NA	NA	NA	NA	NA	161.781005	3526.29813	164.871727	"m"	5	417	28	478	1251.89389
"3897"	"Julius"	0	NA	NA	NA	NA	NA	103.884002	8662.59091	450.622473	"m"	5	417	28	434	1251.89389
"3898"	"Julius"	0	NA	NA	NA	NA	NA	230.457	4116.28714	209.360338	"m"	5	417	28	238	1251.89389
"3899"	"Julius"	0	NA	NA	NA	NA	NA	242.330993	5154.16577	165.112012	"m"	5	417	28	437	1251.89389
"3900"	"Julius"	0	NA	NA	NA	NA	NA	227.248001	7995.25198	191.004059	"m"	5	417	28	88	1251.89389
"3901"	"Julius"	0	NA	NA	NA	NA	NA	112.060997	2432.00237	185.878342	"m"	5	417	28	118	1251.89389
"3902"	"Julius"	0	NA	NA	NA	NA	NA	316	4772.97252	234.796932	"m"	5	417	28	610	1251.89389
"3903"	"Julius"	0	NA	NA	NA	NA	NA	112.836997	613.451763	9.941882	"m"	5	417	28	153	1251.89389
"3904"	"Julius"	0	NA	NA	NA	NA	NA	202.908996	8481.48066	87.337887	"m"	5	417	28	4	1251.89389
"3905"	"Julius"	0	NA	NA	NA	NA	NA	94.670501	2801.00118	223.039774	"m"	5	417	28	542	1251.89389
"3906"	"Julius"	0	NA	NA	NA	NA	NA	91.945899	4412.23155	250.365139	"m"	5	417	28	242	1251.89389
"3907"	"Julius"	0	NA	NA	NA	NA	NA	103.771003	7422.23123	1690.81163	"m"	5	417	28	4	1251.89389
"3908"	"Julius"	0	NA	NA	NA	NA	NA	180.089996	2315.74911	160.874231	"m"	5	417	28	48	1251.89389
"3909"	"Julius"	0	NA	NA	NA	NA	NA	115.303001	1834.50387	633.93801	"m"	5	417	28	79	1251.89389
"3910"	"Julius"	0	NA	NA	NA	NA	NA	229.787002	5470.39129	4.137763	"m"	5	417	28	9	1251.89389
"3911"	"Julius"	0	NA	NA	NA	NA	NA	101.192001	2375.69822	25.739268	"m"	5	417	28	7	1251.89389
"3912"	"Julius"	0	NA	NA	NA	NA	NA	356.670989	4217.20054	533.149271	"m"	5	417	28	153	1251.89389
"3913"	"Julius"	0	NA	NA	NA	NA	NA	162.921997	3307.4329	223.234577	"m"	5	417	28	77	1251.89389
"3914"	"Julius"	0	NA	NA	NA	NA	NA	238	2826.52189	20.023009	"m"	5	417	28	10	1251.89389
"3915"	"Julius"	0	NA	NA	NA	NA	NA	116	3067.37282	130.113403	"m"	5	417	28	390	1251.89389
"3916"	"Julius"	0	NA	NA	NA	NA	NA	355.204986	4156.1011	495.956405	"m"	5	417	28	110	1251.89389
"3917"	"Julius"	0	NA	NA	NA	NA	NA	316.466003	4851.24777	131.039079	"m"	5	417	28	466	1251.89389
"3918"	"Julius"	0	NA	NA	NA	NA	NA	115.928001	2413.92502	18.350136	"m"	5	417	28	0	1251.89389
"3919"	"Julius"	0	NA	NA	NA	NA	NA	301.050994	6054.26876	150.55553	"m"	5	417	28	287	1251.89389
"3920"	"Julius"	0	NA	NA	NA	NA	NA	260.243011	3870.35564	114.984773	"m"	5	417	28	27	1251.89389
"3921"	"Julius"	0	NA	NA	NA	NA	NA	219.869995	7141.01305	375.761449	"m"	5	417	28	34	1251.89389
"3922"	"Julius"	0	NA	NA	NA	NA	NA	223.712005	2915.7042	166.131838	"m"	5	417	28	107	1251.89389
"3923"	"Julius"	0	NA	NA	NA	NA	NA	148	5116.6782	96.424237	"m"	5	417	28	208	1251.89389
"3924"	"Julius"	0	NA	NA	NA	NA	NA	192.723007	2549.74871	166.814168	"m"	5	417	28	112	1251.89389
"3925"	"Julius"	0	NA	NA	NA	NA	NA	88.998001	3686.91715	197.91238	"m"	5	417	28	76	1251.89389
"3926"	"Julius"	0	NA	NA	NA	NA	NA	219.369995	9759.43282	305.255	"m"	5	417	28	115	1251.89389
"3927"	"Julius"	0	NA	NA	NA	NA	NA	114.795997	2354.05643	481.410253	"m"	5	417	28	158	1251.89389
"3928"	"Julius"	0	NA	NA	NA	NA	NA	247.391006	5141.02964	5.099226	"m"	5	417	28	294	1251.89389
"3929"	"Julius"	0	NA	NA	NA	NA	NA	348	3067.18571	420.765206	"m"	5	417	28	113	1251.89389
"3930"	"Julius"	0	NA	NA	NA	NA	NA	126.044998	4903.42481	168.131586	"m"	5	417	28	167	1251.89389
"3931"	"Julius"	0	NA	NA	NA	NA	NA	106.989997	4906.09115	15.445637	"m"	5	417	28	NA	1251.89389
"3932"	"Julius"	0	NA	NA	NA	NA	NA	116.444	4784.35716	666.523343	"m"	5	417	28	507	1251.89389
"3933"	"Julius"	0	NA	NA	NA	NA	NA	87.559501	4348.92877	39.655856	"m"	5	417	28	36	1251.89389
"3934"	"Julius"	0	NA	NA	NA	NA	NA	103.695999	6330.3591	164.471797	"m"	5	417	28	107	1251.89389
"3935"	"Julius"	0	NA	NA	NA	NA	NA	263.846008	6692.9744	73.477271	"m"	5	417	28	68	1251.89389
"3936"	"Julius"	0	NA	NA	NA	NA	NA	212	2333.27989	411.429369	"m"	5	417	28	236	1251.89389
"3937"	"Julius"	0	NA	NA	NA	NA	NA	265.399993	3534.30611	335.670961	"m"	5	417	28	294	1251.89389
"3938"	"Julius"	0	NA	NA	NA	NA	NA	161.132995	6249.85998	75.000886	"m"	5	417	28	68	1251.89389
"3939"	"Julius"	0	NA	NA	NA	NA	NA	98	1966.68728	59.379261	"m"	5	417	28	278	1251.89389
"3940"	"Julius"	0	NA	NA	NA	NA	NA	150.692001	1100.25907	100.648937	"m"	5	417	28	38	1251.89389
"3941"	"Julius"	0	NA	NA	NA	NA	NA	301.515014	4307.95031	289.304837	"m"	5	417	28	365	1251.89389
"3942"	"Julius"	0	NA	NA	NA	NA	NA	235.595001	3570.08361	360.544785	"m"	5	417	28	208	1251.89389
"3943"	"Julius"	0	NA	NA	NA	NA	NA	265.226989	7362.43528	172.186483	"m"	5	417	28	429	1251.89389
"3944"	"Julius"	0	NA	NA	NA	NA	NA	228.955993	5993.71545	109.670381	"m"	5	417	28	195	1251.89389
"3945"	"Julius"	0	NA	NA	NA	NA	NA	390.279998	2979.18021	121.12859	"m"	5	417	28	83	1251.89389
"3946"	"Julius"	0	NA	NA	NA	NA	NA	131.651992	1965.09645	327.254777	"m"	5	417	28	91	1251.89389
"3947"	"Julius"	0	NA	NA	NA	NA	NA	126.086997	4755.54204	60.01298	"m"	5	417	28	146	1251.89389
"3948"	"Julius"	0	NA	NA	NA	NA	NA	106.946998	3481.58539	254.109417	"m"	5	417	28	27	1251.89389
"3949"	"Julius"	0	NA	NA	NA	NA	NA	99.286796	2803.02755	717.459519	"m"	5	417	28	114	1251.89389
"3950"	"Julius"	0	NA	NA	NA	NA	NA	220.087997	9349.94141	53.857313	"m"	5	417	28	265	1251.89389
"3951"	"Julius"	0	NA	NA	NA	NA	NA	155.285003	4541.99478	21.397338	"m"	5	417	28	95	1251.89389
"3952"	"Julius"	0	NA	NA	NA	NA	NA	129.598007	3280.97241	626.852163	"m"	5	417	28	170	1251.89389
"3953"	"Julius"	0	NA	NA	NA	NA	NA	115.277999	3232.77827	919.322329	"m"	5	417	28	220	1251.89389
"3954"	"Julius"	0	NA	NA	NA	NA	NA	130.076995	560.296988	197.17734	"m"	5	417	28	124	1251.89389
"3955"	"Julius"	0	NA	NA	NA	NA	NA	120	2104.89418	798.971866	"m"	5	417	28	35	1251.89389
"3956"	"Julius"	0	NA	NA	NA	NA	NA	255.438003	7287.88589	84.583255	"m"	5	417	28	1	1251.89389
"3957"	"Julius"	0	NA	NA	NA	NA	NA	246.042007	6149.27012	51.063615	"m"	5	417	28	99	1251.89389
"3958"	"Julius"	0	NA	NA	NA	NA	NA	281.365997	6295.82927	320.598144	"m"	5	417	28	317	1251.89389
"3959"	"Julius"	0	NA	NA	NA	NA	NA	142	551.529744	310.708262	"m"	5	417	28	226	1251.89389
"3960"	"Julius"	0	NA	NA	NA	NA	NA	286.441009	7842.49228	195.648016	"m"	5	417	28	94	1251.89389
"3961"	"Julius"	0	NA	NA	NA	NA	NA	273.113006	5426.03692	263.662868	"m"	5	417	28	518	1251.89389
"3962"	"Julius"	0	NA	NA	NA	NA	NA	274.225006	7060.58313	98.052256	"m"	5	417	28	243	1251.89389
"3963"	"Julius"	0	NA	NA	NA	NA	NA	104.676002	3265.2662	619.766169	"m"	5	417	28	0	1251.89389
"3964"	"Julius"	0	NA	NA	NA	NA	NA	268.493011	8202.69953	30.121924	"m"	5	417	28	1	1251.89389
"3965"	"Julius"	0	NA	NA	NA	NA	NA	259	8624.93672	248.764577	"m"	5	417	28	172	1251.89389
"3966"	"Julius"	0	NA	NA	NA	NA	NA	115.608001	2533.8525	629.396252	"m"	5	417	28	18	1251.89389
"3967"	"Julius"	0	NA	NA	NA	NA	NA	295.885986	2801.69726	195.312005	"m"	5	417	28	666	1251.89389
"3968"	"Julius"	0	NA	NA	NA	NA	NA	95.262298	3696.56421	163.561435	"m"	5	417	28	260	1251.89389
"3969"	"Julius"	0	NA	NA	NA	NA	NA	255.707992	3995.46259	598.413767	"m"	5	417	28	236	1251.89389
"3970"	"Julius"	0	NA	NA	NA	NA	NA	319.178009	4358.63112	40.873839	"m"	5	417	28	294	1251.89389
"3971"	"Julius"	0	NA	NA	NA	NA	NA	259.328002	7471.42136	144.46441	"m"	5	417	28	251	1251.89389
"3972"	"Julius"	0	NA	NA	NA	NA	NA	237.417007	3963.37259	47.190982	"m"	5	417	28	476	1251.89389
"3973"	"Julius"	0	NA	NA	NA	NA	NA	94.496696	3598.98609	16.936744	"m"	5	417	28	271	1251.89389
"3974"	"Julius"	0	NA	NA	NA	NA	NA	89.566902	4544.76054	206.78049	"m"	5	417	28	68	1251.89389
"3975"	"Julius"	0	NA	NA	NA	NA	NA	90.581802	3359.54055	349.049144	"m"	5	417	28	189	1251.89389
"3976"	"Julius"	0	NA	NA	NA	NA	NA	292.537994	5640.76084	286.726474	"m"	5	417	28	556	1251.89389
"3977"	"Julius"	0	NA	NA	NA	NA	NA	376.930999	6598.33071	199.731467	"m"	5	417	28	848	1251.89389
"3978"	"Julius"	0	NA	NA	NA	NA	NA	123.751998	6031.93631	178.055566	"m"	5	417	28	66	1251.89389
"3979"	"Julius"	0	NA	NA	NA	NA	NA	257.375	3510.45176	314.049046	"m"	5	417	28	541	1251.89389
"3980"	"Julius"	0	NA	NA	NA	NA	NA	162.104003	3336.33686	234.463448	"m"	5	417	28	138	1251.89389
"3981"	"Julius"	0	NA	NA	NA	NA	NA	206.998001	5183.192	154.591244	"m"	5	417	28	28	1251.89389
"3982"	"Julius"	0	NA	NA	NA	NA	NA	100.920997	6345.59218	681.62794	"m"	5	417	28	68	1251.89389
"3983"	"Julius"	0	NA	NA	NA	NA	NA	108.004997	5856.6524	406.884121	"m"	5	417	28	NA	1251.89389
"3984"	"Julius"	0	NA	NA	NA	NA	NA	93.783401	9247.22895	271.172886	"m"	5	417	28	225	1251.89389
"3985"	"Julius"	0	NA	NA	NA	NA	NA	180.229995	4523.94048	214.611951	"m"	5	417	28	359	1251.89389
"3986"	"Julius"	0	NA	NA	NA	NA	NA	197	1382.48221	64.589604	"m"	5	417	28	28	1251.89389
"3987"	"Julius"	0	NA	NA	NA	NA	NA	161	3691.53725	119.351723	"m"	5	417	28	153	1251.89389
"3988"	"Julius"	0	NA	NA	NA	NA	NA	294.979003	6335.34631	36.065104	"m"	5	417	28	132	1251.89389
"3989"	"Julius"	0	NA	NA	NA	NA	NA	311.739013	3687.22543	94.144438	"m"	5	417	28	287	1251.89389
"3990"	"Julius"	0	NA	NA	NA	NA	NA	98	1952.61127	70.763718	"m"	5	417	28	100	1251.89389
"3991"	"Julius"	0	NA	NA	NA	NA	NA	337.545989	4111.31625	290.888738	"m"	5	417	28	0	1251.89389
"3992"	"Julius"	0	NA	NA	NA	NA	NA	386.630004	3784.0777	38.500429	"m"	5	417	28	110	1251.89389
"3993"	"Julius"	0	NA	NA	NA	NA	NA	98.238998	6038.81095	198.034041	"m"	5	417	28	165	1251.89389
"3994"	"Julius"	0	NA	NA	NA	NA	NA	112.626998	8019.77626	1642.67012	"m"	5	417	28	33	1251.89389
"3995"	"Julius"	0	NA	NA	NA	NA	NA	107	1146.72946	237.917208	"m"	5	417	28	323	1251.89389
"3996"	"Julius"	0	NA	NA	NA	NA	NA	267.109985	7471.26797	106.42809	"m"	5	417	28	79	1251.89389
"3997"	"Julius"	0	NA	NA	NA	NA	NA	277.731994	3107.1169	63.454149	"m"	5	417	28	0	1251.89389
"3998"	"Julius"	0	NA	NA	NA	NA	NA	117.052001	1978.0468	400.747081	"m"	5	417	28	109	1251.89389
"3999"	"Julius"	0	NA	NA	NA	NA	NA	292.220001	5778.21527	337.81003	"m"	5	417	28	158	1251.89389
"4000"	"Julius"	0	NA	NA	NA	NA	NA	325.170989	4352.92458	184.036336	"m"	5	417	28	45	1251.89389
"4001"	"Julius"	0	NA	NA	NA	NA	NA	111.489997	6375.64841	798.667252	"m"	5	417	28	0	1251.89389
"4002"	"Julius"	0	NA	NA	NA	NA	NA	374.436004	2644.05539	303.743304	"m"	5	417	28	150	1251.89389
"4003"	"Julius"	0	NA	NA	NA	NA	NA	227.285995	4268.97235	193.4817	"m"	5	417	28	31	1251.89389
"4004"	"Julius"	0	NA	NA	NA	NA	NA	397.445007	3917.94884	478.434871	"m"	5	417	28	28	1251.89389
"4005"	"Julius"	0	NA	NA	NA	NA	NA	99.262001	4327.13701	72.070888	"m"	5	417	28	152	1251.89389
"4006"	"Julius"	0	NA	NA	NA	NA	NA	192.535003	4454.42339	73.874107	"m"	5	417	28	121	1251.89389
"4007"	"Julius"	0	NA	NA	NA	NA	NA	226.598007	8039.41009	175.833997	"m"	5	417	28	25	1251.89389
"4008"	"Julius"	0	NA	NA	NA	NA	NA	236.944	8178.54676	74.9112	"m"	5	417	28	75	1251.89389
"4009"	"Julius"	0	NA	NA	NA	NA	NA	183.145996	4207.34344	51.027204	"m"	5	417	28	30	1251.89389
"4010"	"Julius"	0	NA	NA	NA	NA	NA	94.724601	5717.36596	971.275704	"m"	5	417	28	78	1251.89389
"4011"	"Julius"	0	NA	NA	NA	NA	NA	227.555999	1877.08881	167.824657	"m"	5	417	28	158	1251.89389
"4012"	"Julius"	0	NA	NA	NA	NA	NA	214.619003	4640.37296	14.509151	"m"	5	417	28	129	1251.89389
"4013"	"Julius"	0	NA	NA	NA	NA	NA	271	7042.0564	117.991781	"m"	5	417	28	405	1251.89389
"4014"	"Julius"	0	NA	NA	NA	NA	NA	134.501007	6384.11157	16.79733	"m"	5	417	28	185	1251.89389
"4015"	"Julius"	0	NA	NA	NA	NA	NA	90.627899	4934.31757	66.396199	"m"	5	417	28	173	1251.89389
"4016"	"Julius"	0	NA	NA	NA	NA	NA	104	3929.94119	721.231937	"m"	5	417	28	111	1251.89389
"4017"	"Julius"	0	NA	NA	NA	NA	NA	204.367996	3018.93977	201.475857	"m"	5	417	28	294	1251.89389
"4018"	"Julius"	0	NA	NA	NA	NA	NA	84.635299	4802.69884	103.735138	"m"	5	417	28	112	1251.89389
"4019"	"Julius"	0	NA	NA	NA	NA	NA	200.876007	5705.95757	33.760633	"m"	5	417	28	21	1251.89389
"4020"	"Julius"	0	NA	NA	NA	NA	NA	282.102996	4632.90605	168.850334	"m"	5	417	28	339	1251.89389
"4021"	"Julius"	0	NA	NA	NA	NA	NA	128.222	7144.22995	1424.96556	"m"	5	417	28	106	1251.89389
"4022"	"Julius"	0	NA	NA	NA	NA	NA	108.291999	3009.14987	498.120754	"m"	5	417	28	111	1251.89389
"4023"	"Julius"	0	NA	NA	NA	NA	NA	114.641998	6643.31904	1079.7077	"m"	5	417	28	48	1251.89389
"4024"	"Julius"	0	NA	NA	NA	NA	NA	273.584014	7377.88046	129.715579	"m"	5	417	28	330	1251.89389
"4025"	"Julius"	0	NA	NA	NA	NA	NA	269.024993	6696.32508	37.07193	"m"	5	417	28	194	1251.89389
"4026"	"Julius"	0	NA	NA	NA	NA	NA	197.884002	4475.47829	165.880716	"m"	5	417	28	301	1251.89389
"4027"	"JunaDesky"	1	"26/01/2011"	1	26	1	2011	223.68	1950.82336	185.262687	"m"	12	172	3	0	1950.82336
"4028"	"JunaDesky"	1	"25/09/2012"	0	25	9	2012	108.838	3742.78441	541.6247	"m"	12	172	3	608	1950.82336
"4029"	"JunaDesky"	1	"19/11/2012"	0	19	11	2012	250.805	1761.66844	269.39998	"m"	12	172	3	663	1950.82336
"4030"	"JunaDesky"	0	NA	NA	NA	NA	NA	352	7299.27743	87.702386	"m"	12	172	3	6	1950.82336
"4031"	"JunaDesky"	0	NA	NA	NA	NA	NA	109.599998	3835.14844	1305.0701	"m"	12	172	3	187	1950.82336
"4032"	"JunaDesky"	0	NA	NA	NA	NA	NA	224.160995	3938.53498	212.757774	"m"	12	172	3	66	1950.82336
"4033"	"JunaDesky"	0	NA	NA	NA	NA	NA	355.204986	4156.1011	495.956405	"m"	12	172	3	270	1950.82336
"4034"	"JunaDesky"	0	NA	NA	NA	NA	NA	166.729995	2610.33018	145.300333	"m"	12	172	3	0	1950.82336
"4035"	"JunaDesky"	0	NA	NA	NA	NA	NA	116.390998	8223.55172	1035.15339	"m"	12	172	3	229	1950.82336
"4036"	"JunaDesky"	0	NA	NA	NA	NA	NA	250.671997	4046.08011	174.573318	"m"	12	172	3	214	1950.82336
"4037"	"JunaDesky"	0	NA	NA	NA	NA	NA	297.691986	3504.05791	152.164851	"m"	12	172	3	0	1950.82336
"4038"	"JunaDesky"	0	NA	NA	NA	NA	NA	130.837997	1141.00882	106.637676	"m"	12	172	3	57	1950.82336
"4039"	"JunaDesky"	0	NA	NA	NA	NA	NA	191.727005	10899.6052	167.414813	"m"	12	172	3	336	1950.82336
"4040"	"JunaDesky"	0	NA	NA	NA	NA	NA	232.820007	1862.34831	114.476066	"m"	12	172	3	7	1950.82336
"4041"	"JunaDesky"	0	NA	NA	NA	NA	NA	349	7442.09752	370.325319	"m"	12	172	3	263	1950.82336
"4042"	"JunaDesky"	0	NA	NA	NA	NA	NA	121	4010.88533	1095.15843	"m"	12	172	3	91	1950.82336
"4043"	"JunaDesky"	0	NA	NA	NA	NA	NA	138.018005	7133.74636	804.108385	"m"	12	172	3	235	1950.82336
"4044"	"JunaDesky"	0	NA	NA	NA	NA	NA	240.190002	9003.44589	159.668344	"m"	12	172	3	5	1950.82336
"4045"	"JunaDesky"	0	NA	NA	NA	NA	NA	283	7400.41077	163.372823	"m"	12	172	3	226	1950.82336
"4046"	"JunaDesky"	0	NA	NA	NA	NA	NA	145.817993	5327.93394	160.194646	"m"	12	172	3	422	1950.82336
"4047"	"JunaDesky"	0	NA	NA	NA	NA	NA	109.734001	3589.36094	589.086859	"m"	12	172	3	260	1950.82336
"4048"	"JunaDesky"	0	NA	NA	NA	NA	NA	99.576698	3815.21444	26.66178	"m"	12	172	3	58	1950.82336
"4049"	"JunaDesky"	0	NA	NA	NA	NA	NA	284	7400.05751	327.139387	"m"	12	172	3	0	1950.82336
"4050"	"JunaDesky"	0	NA	NA	NA	NA	NA	104.863998	6203.35712	544.787278	"m"	12	172	3	195	1950.82336
"4051"	"JunaDesky"	0	NA	NA	NA	NA	NA	166.880004	10420.4592	42.306486	"m"	12	172	3	101	1950.82336
"4052"	"JunaDesky"	0	NA	NA	NA	NA	NA	261.186004	6497.87384	185.079321	"m"	12	172	3	16	1950.82336
"4053"	"JunaDesky"	0	NA	NA	NA	NA	NA	94.379402	3290.72646	168.702429	"m"	12	172	3	116	1950.82336
"4054"	"JunaDesky"	0	NA	NA	NA	NA	NA	101.994003	6651.00028	1040.67667	"m"	12	172	3	271	1950.82336
"4055"	"JunaDesky"	0	NA	NA	NA	NA	NA	127.071998	3295.66796	587.573318	"m"	12	172	3	504	1950.82336
"4056"	"JunaDesky"	0	NA	NA	NA	NA	NA	113.314002	7141.47295	1188.30049	"m"	12	172	3	93	1950.82336
"4057"	"JunaDesky"	0	NA	NA	NA	NA	NA	129.871002	904.752192	168.572699	"m"	12	172	3	8	1950.82336
"4058"	"JunaDesky"	0	NA	NA	NA	NA	NA	110.422996	7786.60244	882.862759	"m"	12	172	3	493	1950.82336
"4059"	"JunaDesky"	0	NA	NA	NA	NA	NA	246.914993	7769.44813	90.073417	"m"	12	172	3	16	1950.82336
"4060"	"Ken"	1	"18/03/2013"	1	18	3	2013	118.254	208.080597	164.375758	"m"	5	430	82	0	208.080597
"4061"	"Ken"	1	"18/03/2013"	0	18	3	2013	128	231.245549	230.632243	"m"	5	430	82	0	208.080597
"4062"	"Ken"	1	"18/03/2013"	0	18	3	2013	128	231.245549	230.632243	"m"	5	430	82	0	208.080597
"4063"	"Ken"	1	"19/03/2013"	0	19	3	2013	127.098	216.510482	223.563614	"m"	5	430	82	1	208.080597
"4064"	"Ken"	1	"19/03/2013"	0	19	3	2013	127.098	216.510482	223.563614	"m"	5	430	82	1	208.080597
"4065"	"Ken"	1	"31/03/2013"	0	31	3	2013	116.001	221.565705	30.3025654	"m"	5	430	82	13	208.080597
"4066"	"Ken"	1	"07/04/2013"	0	7	4	2013	127.235	181.254187	34.6746536	"m"	5	430	82	20	208.080597
"4067"	"Ken"	1	"23/04/2013"	0	23	4	2013	124.064	75.3116172	41.5745752	"m"	5	430	82	36	208.080597
"4068"	"Ken"	1	"11/05/2013"	0	11	5	2013	119.627	77.5541038	3.170858466	"m"	5	430	82	54	208.080597
"4069"	"Ken"	1	"18/05/2013"	0	18	5	2013	118.635	258.997766	222.347554	"m"	5	430	82	61	208.080597
"4070"	"Ken"	1	"19/05/2013"	0	19	5	2013	125.641	258.546885	249.06619	"m"	5	430	82	62	208.080597
"4071"	"Ken"	1	"24/05/2013"	0	24	5	2013	117.512	231.383441	187.524137	"m"	5	430	82	67	208.080597
"4072"	"Ken"	1	"29/05/2013"	0	29	5	2013	115	183.230636	14.5321203	"m"	5	430	82	72	208.080597
"4073"	"Ken"	1	"01/06/2013"	0	1	6	2013	134.337	316.269321	127.097172	"m"	5	430	82	75	208.080597
"4074"	"Ken"	1	"02/06/2013"	0	2	6	2013	162.515	482.523909	92.8416586	"m"	5	430	82	76	208.080597
"4075"	"Ken"	1	"06/06/2013"	0	6	6	2013	135	340.155006	146.594433	"m"	5	430	82	80	208.080597
"4076"	"Ken"	1	"06/06/2013"	0	6	6	2013	115.731	308.973014	63.4227785	"m"	5	430	82	80	208.080597
"4077"	"Ken"	1	"17/06/2013"	0	17	6	2013	162.515	487.417863	87.9732111	"m"	5	430	82	91	208.080597
"4078"	"Ken"	1	"22/06/2013"	0	22	6	2013	124.963	180.522688	129.701977	"m"	5	430	82	96	208.080597
"4079"	"Ken"	1	"23/06/2013"	0	23	6	2013	117.139	232.404779	142.698418	"m"	5	430	82	97	208.080597
"4080"	"Ken"	1	"25/06/2013"	0	25	6	2013	130.168	257.98255	261.294757	"m"	5	430	82	99	208.080597
"4081"	"Ken"	1	"27/06/2013"	0	27	6	2013	117.149	1714.9134	756.347691	"m"	5	430	82	101	208.080597
"4082"	"Ken"	1	"27/06/2013"	0	27	6	2013	128.392	489.500528	188.273295	"m"	5	430	82	101	208.080597
"4083"	"Ken"	1	"28/06/2013"	0	28	6	2013	131	283.625662	81.9887482	"m"	5	430	82	102	208.080597
"4084"	"Ken"	1	"28/06/2013"	0	28	6	2013	122.681	46.5758601	16.3381495	"m"	5	430	82	102	208.080597
"4085"	"Ken"	1	"05/07/2013"	0	5	7	2013	162.515	477.242191	98.1565453	"m"	5	430	82	109	208.080597
"4086"	"Ken"	1	"05/07/2013"	0	5	7	2013	162.515	486.546035	88.9165965	"m"	5	430	82	109	208.080597
"4087"	"Ken"	1	"05/07/2013"	0	5	7	2013	175.87	778.894173	240.322686	"m"	5	430	82	109	208.080597
"4088"	"Ken"	1	"05/07/2013"	0	5	7	2013	240.143	1660.2922	178.002615	"m"	5	430	82	109	208.080597
"4089"	"Ken"	1	"07/07/2013"	0	7	7	2013	162.515	481.192923	94.2567366	"m"	5	430	82	111	208.080597
"4090"	"Ken"	1	"08/07/2013"	0	8	7	2013	130.699	588.115643	330.693095	"m"	5	430	82	112	208.080597
"4091"	"Ken"	1	"10/07/2013"	0	10	7	2013	162.515	479.434199	95.9707946	"m"	5	430	82	114	208.080597
"4092"	"Ken"	1	"12/07/2013"	0	12	7	2013	162.515	482.965949	92.5426786	"m"	5	430	82	116	208.080597
"4093"	"Ken"	1	"15/07/2013"	0	15	7	2013	118.786	111.124105	4.865422647	"m"	5	430	82	119	208.080597
"4094"	"Ken"	1	"20/07/2013"	0	20	7	2013	117.656	185.723799	130.741556	"m"	5	430	82	124	208.080597
"4095"	"Ken"	1	"28/07/2013"	0	28	7	2013	162.515	485.935261	89.4387961	"m"	5	430	82	132	208.080597
"4096"	"Ken"	1	"30/07/2013"	0	30	7	2013	129.385	273.646627	118.337416	"m"	5	430	82	134	208.080597
"4097"	"Ken"	1	"05/08/2013"	0	5	8	2013	131.006	301.2501	153.88143	"m"	5	430	82	140	208.080597
"4098"	"Ken"	1	"11/08/2013"	0	11	8	2013	124	31.2568236	0.432399126	"m"	5	430	82	146	208.080597
"4099"	"Ken"	1	"15/08/2013"	0	15	8	2013	124	16.3231475	1.678818328	"m"	5	430	82	150	208.080597
"4100"	"Ken"	1	"18/08/2013"	0	18	8	2013	122.676	395.960894	302.950941	"m"	5	430	82	153	208.080597
"4101"	"Ken"	1	"18/08/2013"	0	18	8	2013	113.779	201.226199	3.897299361	"m"	5	430	82	153	208.080597
"4102"	"Ken"	1	"20/08/2013"	0	20	8	2013	115.595	256.684438	97.5018059	"m"	5	430	82	155	208.080597
"4103"	"Ken"	1	"21/08/2013"	0	21	8	2013	115	202.86082	10.1364573	"m"	5	430	82	156	208.080597
"4104"	"Ken"	1	"21/08/2013"	0	21	8	2013	118.146	229.231804	130.201109	"m"	5	430	82	156	208.080597
"4105"	"Ken"	1	"22/08/2013"	0	22	8	2013	137.009	1931.36916	501.343415	"m"	5	430	82	157	208.080597
"4106"	"Ken"	1	"29/08/2013"	0	29	8	2013	111.964	730.585788	83.1290485	"m"	5	430	82	164	208.080597
"4107"	"Ken"	1	"30/08/2013"	0	30	8	2013	118.978	866.621952	7.356404473	"m"	5	430	82	165	208.080597
"4108"	"Ken"	1	"31/08/2013"	0	31	8	2013	114.376	434.009377	39.6910207	"m"	5	430	82	166	208.080597
"4109"	"Ken"	1	"01/09/2013"	0	1	9	2013	113.221	490.944431	149.089825	"m"	5	430	82	167	208.080597
"4110"	"Ken"	1	"06/09/2013"	0	6	9	2013	174	479.426289	107.970482	"m"	5	430	82	172	208.080597
"4111"	"Ken"	1	"11/09/2013"	0	11	9	2013	145.323	346.80036	161.276559	"m"	5	430	82	177	208.080597
"4112"	"Ken"	1	"15/09/2013"	0	15	9	2013	113.728	510.113527	176.338509	"m"	5	430	82	181	208.080597
"4113"	"Ken"	1	"19/09/2013"	0	19	9	2013	118.335	358.444986	194.897957	"m"	5	430	82	185	208.080597
"4114"	"Ken"	1	"21/09/2013"	0	21	9	2013	115.278	486.237847	192.087662	"m"	5	430	82	187	208.080597
"4115"	"Ken"	1	"23/09/2013"	0	23	9	2013	117.718	396.539333	222.781868	"m"	5	430	82	189	208.080597
"4116"	"Ken"	1	"29/09/2013"	0	29	9	2013	114.696	522.552826	189.419538	"m"	5	430	82	195	208.080597
"4117"	"Ken"	1	"06/10/2013"	0	6	10	2013	125.349	209.898973	175.771624	"m"	5	430	82	202	208.080597
"4118"	"Ken"	1	"10/10/2013"	0	10	10	2013	121.605	80.3778395	60.818533	"m"	5	430	82	206	208.080597
"4119"	"Ken"	1	"11/10/2013"	0	11	10	2013	162.515	493.993219	81.4159591	"m"	5	430	82	207	208.080597
"4120"	"Ken"	1	"21/10/2013"	0	21	10	2013	127	199.250297	124.554708	"m"	5	430	82	217	208.080597
"4121"	"Ken"	1	"22/10/2013"	0	22	10	2013	116.686	532.44513	73.46935	"m"	5	430	82	218	208.080597
"4122"	"Ken"	1	"23/10/2013"	0	23	10	2013	162.515	485.486883	89.9104887	"m"	5	430	82	219	208.080597
"4123"	"Ken"	1	"28/10/2013"	0	28	10	2013	162.515	477.504442	97.9080723	"m"	5	430	82	224	208.080597
"4124"	"Ken"	1	"28/10/2013"	0	28	10	2013	110.427	455.800993	49.4299662	"m"	5	430	82	224	208.080597
"4125"	"Ken"	1	"29/10/2013"	0	29	10	2013	112.544	421.440771	8.068270185	"m"	5	430	82	225	208.080597
"4126"	"Ken"	1	"04/11/2013"	0	4	11	2013	116.469	195.449985	36.4564936	"m"	5	430	82	231	208.080597
"4127"	"Ken"	1	"10/11/2013"	0	10	11	2013	126.993	196.191068	45.3651448	"m"	5	430	82	237	208.080597
"4128"	"Ken"	1	"16/11/2013"	0	16	11	2013	121.726	492.761117	115.618097	"m"	5	430	82	243	208.080597
"4129"	"Ken"	1	"26/11/2013"	0	26	11	2013	119	584.552949	103.30916	"m"	5	430	82	253	208.080597
"4130"	"Ken"	1	"30/11/2013"	0	30	11	2013	112.48	621.437053	61.661484	"m"	5	430	82	257	208.080597
"4131"	"Ken"	1	"01/12/2013"	0	1	12	2013	162.515	483.387704	92.070986	"m"	5	430	82	258	208.080597
"4132"	"Ken"	1	"03/12/2013"	0	3	12	2013	124.454	649.764989	84.7106038	"m"	5	430	82	260	208.080597
"4133"	"Ken"	1	"08/12/2013"	0	8	12	2013	112.344	388.000686	105.781751	"m"	5	430	82	265	208.080597
"4134"	"Ken"	1	"14/12/2013"	0	14	12	2013	116.612	624.901007	117.114823	"m"	5	430	82	271	208.080597
"4135"	"Ken"	1	"20/12/2013"	0	20	12	2013	162.515	483.819425	91.5992933	"m"	5	430	82	277	208.080597
"4136"	"Ken"	1	"24/12/2013"	0	24	12	2013	118.151	294.754232	101.848051	"m"	5	430	82	281	208.080597
"4137"	"Ken"	1	"27/12/2013"	0	27	12	2013	113.728	517.052349	162.674298	"m"	5	430	82	284	208.080597
"4138"	"Ken"	1	NA	0	NA	NA	NA	122.834	48.2416852	22.7031551	"m"	5	430	82	NA	208.080597
"4139"	"Ken"	1	NA	0	NA	NA	NA	123.62	20.6702983	10.106474	"m"	5	430	82	NA	208.080597
"4140"	"Ken"	1	NA	0	NA	NA	NA	123.511	41.5050464	8.267522636	"m"	5	430	82	NA	208.080597
"4141"	"Ken"	1	NA	0	NA	NA	NA	124.156	12.5876869	28.6886959	"m"	5	430	82	NA	208.080597
"4142"	"Ken"	0	NA	NA	NA	NA	NA	329.654998	2478.70677	46.475644	"m"	5	430	82	220	208.080597
"4143"	"Ken"	0	NA	NA	NA	NA	NA	125.916999	2115.29704	463.938012	"m"	5	430	82	6	208.080597
"4144"	"Ken"	0	NA	NA	NA	NA	NA	115.771003	3878.56306	821.979242	"m"	5	430	82	0	208.080597
"4145"	"Ken"	0	NA	NA	NA	NA	NA	362	4317.45551	234.019437	"m"	5	430	82	153	208.080597
"4146"	"Ken"	0	NA	NA	NA	NA	NA	110	6795.48803	1118.12903	"m"	5	430	82	428	208.080597
"4147"	"Ken"	0	NA	NA	NA	NA	NA	160.824996	2736.41089	107.99869	"m"	5	430	82	119	208.080597
"4148"	"Ken"	0	NA	NA	NA	NA	NA	304.914001	5845.36439	19.668036	"m"	5	430	82	13	208.080597
"4149"	"Ken"	0	NA	NA	NA	NA	NA	93.989898	3337.70319	137.073683	"m"	5	430	82	80	208.080597
"4150"	"Ken"	0	NA	NA	NA	NA	NA	108.902999	822.733706	105.07746	"m"	5	430	82	38	208.080597
"4151"	"Ken"	0	NA	NA	NA	NA	NA	115.805999	1045.94167	83.257545	"m"	5	430	82	333	208.080597
"4152"	"Ken"	0	NA	NA	NA	NA	NA	299.101989	5560.65924	369.238237	"m"	5	430	82	0	208.080597
"4153"	"Ken"	0	NA	NA	NA	NA	NA	170.932006	3592.4514	197.764078	"m"	5	430	82	113	208.080597
"4154"	"Ken"	0	NA	NA	NA	NA	NA	258.618988	5745.6856	446.650987	"m"	5	430	82	23	208.080597
"4155"	"Ken"	0	NA	NA	NA	NA	NA	182	5880.33103	276.010499	"m"	5	430	82	576	208.080597
"4156"	"Ken"	0	NA	NA	NA	NA	NA	99.339897	5808.10262	255.439829	"m"	5	430	82	5	208.080597
"4157"	"Ken"	0	NA	NA	NA	NA	NA	229.977996	5097.39304	106.975362	"m"	5	430	82	194	208.080597
"4158"	"Ken"	0	NA	NA	NA	NA	NA	204.479995	943.294666	120.740947	"m"	5	430	82	127	208.080597
"4159"	"Ken"	0	NA	NA	NA	NA	NA	109.064002	2512.73912	685.284375	"m"	5	430	82	333	208.080597
"4160"	"Ken"	0	NA	NA	NA	NA	NA	269.105987	7135.52222	182.223325	"m"	5	430	82	388	208.080597
"4161"	"Ken"	0	NA	NA	NA	NA	NA	391.558013	3840.909	268.209875	"m"	5	430	82	338	208.080597
"4162"	"Ken"	0	NA	NA	NA	NA	NA	109.732002	1461.59674	620.368165	"m"	5	430	82	231	208.080597
"4163"	"Ken"	0	NA	NA	NA	NA	NA	90	4608.8259	187.821428	"m"	5	430	82	49	208.080597
"4164"	"Ken"	0	NA	NA	NA	NA	NA	303.360992	7435.01127	128.442981	"m"	5	430	82	110	208.080597
"4165"	"Ken"	0	NA	NA	NA	NA	NA	112.398002	3613.71997	1104.19545	"m"	5	430	82	14	208.080597
"4166"	"Ken"	0	NA	NA	NA	NA	NA	101.468002	5389.45448	633.790558	"m"	5	430	82	329	208.080597
"4167"	"Ken"	0	NA	NA	NA	NA	NA	139.240005	2902.41654	137.24119	"m"	5	430	82	18	208.080597
"4168"	"Ken"	0	NA	NA	NA	NA	NA	198	5646.26064	108.694805	"m"	5	430	82	8	208.080597
"4169"	"Ken"	0	NA	NA	NA	NA	NA	240.951995	5932.04562	233.420674	"m"	5	430	82	0	208.080597
"4170"	"Ken"	0	NA	NA	NA	NA	NA	290.445007	6576.13578	197.792824	"m"	5	430	82	84	208.080597
"4171"	"Ken"	0	NA	NA	NA	NA	NA	238.358993	6465.52016	270.215168	"m"	5	430	82	403	208.080597
"4172"	"Ken"	0	NA	NA	NA	NA	NA	216.899002	6070.28313	357.319422	"m"	5	430	82	118	208.080597
"4173"	"Ken"	0	NA	NA	NA	NA	NA	104.902	6216.41466	1189.01621	"m"	5	430	82	109	208.080597
"4174"	"Ken"	0	NA	NA	NA	NA	NA	171.128997	1915.72701	54.787511	"m"	5	430	82	138	208.080597
"4175"	"Ken"	0	NA	NA	NA	NA	NA	112	1349.94435	380.214587	"m"	5	430	82	157	208.080597
"4176"	"Ken"	0	NA	NA	NA	NA	NA	214.735992	5002.52818	125.133087	"m"	5	430	82	18	208.080597
"4177"	"Ken"	0	NA	NA	NA	NA	NA	187.712997	961.587795	313.598079	"m"	5	430	82	251	208.080597
"4178"	"Ken"	0	NA	NA	NA	NA	NA	164.052993	6227.08575	59.877398	"m"	5	430	82	124	208.080597
"4179"	"Ken"	0	NA	NA	NA	NA	NA	221.826995	5569.11291	155.177493	"m"	5	430	82	231	208.080597
"4180"	"Ken"	0	NA	NA	NA	NA	NA	231.199005	5818.55173	504.905408	"m"	5	430	82	261	208.080597
"4181"	"Ken"	0	NA	NA	NA	NA	NA	111.712997	730.852457	37.283638	"m"	5	430	82	21	208.080597
"4182"	"Ken"	0	NA	NA	NA	NA	NA	91.424301	3650.05079	279.952186	"m"	5	430	82	548	208.080597
"4183"	"Ken"	0	NA	NA	NA	NA	NA	347	6375.51579	388.287841	"m"	5	430	82	113	208.080597
"4184"	"Ken"	0	NA	NA	NA	NA	NA	98.158401	5499.87464	184.491358	"m"	5	430	82	372	208.080597
"4185"	"Ken"	0	NA	NA	NA	NA	NA	115.617996	7838.409	965.526819	"m"	5	430	82	73	208.080597
"4186"	"Ken"	0	NA	NA	NA	NA	NA	246.772003	8610.2452	337.119787	"m"	5	430	82	4	208.080597
"4187"	"Ken"	0	NA	NA	NA	NA	NA	96.365196	3887.0966	239.90705	"m"	5	430	82	60	208.080597
"4188"	"Ken"	0	NA	NA	NA	NA	NA	113.981002	1369.96448	224.073235	"m"	5	430	82	32	208.080597
"4189"	"Ken"	0	NA	NA	NA	NA	NA	113.847999	4333.0257	603.516747	"m"	5	430	82	27	208.080597
"4190"	"Ken"	0	NA	NA	NA	NA	NA	290.285003	7271.2093	331.353517	"m"	5	430	82	323	208.080597
"4191"	"Ken"	0	NA	NA	NA	NA	NA	260.145996	5069.76825	27.108925	"m"	5	430	82	NA	208.080597
"4192"	"Ken"	0	NA	NA	NA	NA	NA	315.627014	5966.22099	606.495307	"m"	5	430	82	44	208.080597
"4193"	"Ken"	0	NA	NA	NA	NA	NA	94.717201	4381.99293	113.329436	"m"	5	430	82	9	208.080597
"4194"	"Ken"	0	NA	NA	NA	NA	NA	167.222	4904.24751	57.52377	"m"	5	430	82	507	208.080597
"4195"	"Ken"	0	NA	NA	NA	NA	NA	102	8139.54235	976.149383	"m"	5	430	82	287	208.080597
"4196"	"Ken"	0	NA	NA	NA	NA	NA	133.529006	3244.34279	802.778027	"m"	5	430	82	0	208.080597
"4197"	"Ken"	0	NA	NA	NA	NA	NA	96.401199	3082.94477	59.137094	"m"	5	430	82	130	208.080597
"4198"	"Ken"	0	NA	NA	NA	NA	NA	276.334991	3257.90975	28.568566	"m"	5	430	82	293	208.080597
"4199"	"Ken"	0	NA	NA	NA	NA	NA	272.25299	6671.21539	235.967803	"m"	5	430	82	333	208.080597
"4200"	"Ken"	0	NA	NA	NA	NA	NA	181.917999	647.41389	164.548306	"m"	5	430	82	3	208.080597
"4201"	"Ken"	0	NA	NA	NA	NA	NA	104.602996	4062.91999	754.406717	"m"	5	430	82	634	208.080597
"4202"	"Ken"	0	NA	NA	NA	NA	NA	116.164001	4673.49801	774.603989	"m"	5	430	82	56	208.080597
"4203"	"Ken"	0	NA	NA	NA	NA	NA	105.511001	4254.01828	79.893525	"m"	5	430	82	447	208.080597
"4204"	"Ken"	0	NA	NA	NA	NA	NA	133.677993	2399.04471	32.42035	"m"	5	430	82	63	208.080597
"4205"	"Ken"	0	NA	NA	NA	NA	NA	204.817993	5861.30449	101.106625	"m"	5	430	82	122	208.080597
"4206"	"Ken"	0	NA	NA	NA	NA	NA	133.893997	2836.96263	36.87522	"m"	5	430	82	525	208.080597
"4207"	"Ken"	0	NA	NA	NA	NA	NA	92	5524.45784	282.508198	"m"	5	430	82	202	208.080597
"4208"	"Ken"	0	NA	NA	NA	NA	NA	205.548004	2431.85087	38.414306	"m"	5	430	82	496	208.080597
"4209"	"Ken"	0	NA	NA	NA	NA	NA	176	1965.26682	108.27947	"m"	5	430	82	191	208.080597
"4210"	"Ken"	0	NA	NA	NA	NA	NA	110.125	1585.93873	725.276598	"m"	5	430	82	151	208.080597
"4211"	"Ken"	0	NA	NA	NA	NA	NA	271.73999	5281.51584	258.128213	"m"	5	430	82	0	208.080597
"4212"	"Ken"	0	NA	NA	NA	NA	NA	269.696014	6337.29109	565.83251	"m"	5	430	82	873	208.080597
"4213"	"Ken"	0	NA	NA	NA	NA	NA	178.914993	9876.18148	11.069029	"m"	5	430	82	267	208.080597
"4214"	"Ken"	0	NA	NA	NA	NA	NA	112.291999	7292.82417	1442.78453	"m"	5	430	82	76	208.080597
"4215"	"Ken"	0	NA	NA	NA	NA	NA	180.330001	3633.91808	231.251055	"m"	5	430	82	13	208.080597
"4216"	"Ken"	0	NA	NA	NA	NA	NA	230.457	4116.28714	209.360338	"m"	5	430	82	41	208.080597
"4217"	"Ken"	0	NA	NA	NA	NA	NA	98.919403	3417.13936	430.739931	"m"	5	430	82	94	208.080597
"4218"	"Ken"	0	NA	NA	NA	NA	NA	262.549987	3799.30106	49.498119	"m"	5	430	82	571	208.080597
"4219"	"Ken"	0	NA	NA	NA	NA	NA	101.967002	4931.07476	446.935692	"m"	5	430	82	41	208.080597
"4220"	"Ken"	0	NA	NA	NA	NA	NA	140	4952.79724	138.117181	"m"	5	430	82	4	208.080597
"4221"	"Ken"	0	NA	NA	NA	NA	NA	282.527008	5762.22781	561.885594	"m"	5	430	82	107	208.080597
"4222"	"Ken"	0	NA	NA	NA	NA	NA	245.867996	9093.69919	48.605214	"m"	5	430	82	269	208.080597
"4223"	"Ken"	0	NA	NA	NA	NA	NA	99.596603	7136.92247	1158.65319	"m"	5	430	82	7	208.080597
"4224"	"Ken"	0	NA	NA	NA	NA	NA	277.528991	5056.65115	347.387436	"m"	5	430	82	348	208.080597
"4225"	"Ken"	0	NA	NA	NA	NA	NA	263.582	5425.1833	180.344076	"m"	5	430	82	224	208.080597
"4226"	"Ken"	0	NA	NA	NA	NA	NA	191.031997	5273.86394	107.026895	"m"	5	430	82	NA	208.080597
"4227"	"Ken"	0	NA	NA	NA	NA	NA	196.781997	2742.01981	221.836966	"m"	5	430	82	8	208.080597
"4228"	"Ken"	0	NA	NA	NA	NA	NA	357.558013	3747.19908	339.171954	"m"	5	430	82	252	208.080597
"4229"	"Ken"	0	NA	NA	NA	NA	NA	290	7583.22588	399.19577	"m"	5	430	82	39	208.080597
"4230"	"Ken"	0	NA	NA	NA	NA	NA	221.003997	3981.77606	59.911079	"m"	5	430	82	52	208.080597
"4231"	"Ken"	0	NA	NA	NA	NA	NA	244.970993	5534.11019	145.309747	"m"	5	430	82	34	208.080597
"4232"	"Ken"	0	NA	NA	NA	NA	NA	310.118988	3404.65258	114.450353	"m"	5	430	82	227	208.080597
"4233"	"Ken"	0	NA	NA	NA	NA	NA	114.994003	3835.23997	993.262939	"m"	5	430	82	116	208.080597
"4234"	"Ken"	0	NA	NA	NA	NA	NA	266	6569.80046	10.465037	"m"	5	430	82	291	208.080597
"4235"	"Ken"	0	NA	NA	NA	NA	NA	111.795997	3556.50934	656.51079	"m"	5	430	82	18	208.080597
"4236"	"Ken"	0	NA	NA	NA	NA	NA	305.110992	6936.87573	172.543868	"m"	5	430	82	8	208.080597
"4237"	"Ken"	0	NA	NA	NA	NA	NA	87.668502	3878.25646	363.493273	"m"	5	430	82	61	208.080597
"4238"	"Ken"	0	NA	NA	NA	NA	NA	390	3225.38612	198.506188	"m"	5	430	82	11	208.080597
"4239"	"Ken"	0	NA	NA	NA	NA	NA	134.902999	6327.91831	100.091211	"m"	5	430	82	68	208.080597
"4240"	"Ken"	0	NA	NA	NA	NA	NA	281.364013	8000.58141	27.846519	"m"	5	430	82	124	208.080597
"4241"	"Ken"	0	NA	NA	NA	NA	NA	265.694	7117.80937	5.089141	"m"	5	430	82	205	208.080597
"4242"	"Ken"	0	NA	NA	NA	NA	NA	108.664001	5645.14087	239.825979	"m"	5	430	82	27	208.080597
"4243"	"Ken"	0	NA	NA	NA	NA	NA	100.813003	6189.23469	50.74003	"m"	5	430	82	88	208.080597
"4244"	"Ken"	0	NA	NA	NA	NA	NA	146.994003	1053.21089	24.26716	"m"	5	430	82	136	208.080597
"4245"	"Ken"	0	NA	NA	NA	NA	NA	119.761001	3760.33977	151.128085	"m"	5	430	82	158	208.080597
"4246"	"Ken"	0	NA	NA	NA	NA	NA	198.332992	9549.25179	196.285314	"m"	5	430	82	23	208.080597
"4247"	"Ken"	0	NA	NA	NA	NA	NA	92.707199	5212.74586	41.532539	"m"	5	430	82	662	208.080597
"4248"	"Ken"	0	NA	NA	NA	NA	NA	216	5659.59895	331.829789	"m"	5	430	82	499	208.080597
"4249"	"Ken"	0	NA	NA	NA	NA	NA	99.272003	8396.64329	723.738943	"m"	5	430	82	3	208.080597
"4250"	"Ken"	0	NA	NA	NA	NA	NA	341.203002	6686.05355	277.542092	"m"	5	430	82	150	208.080597
"4251"	"Ken"	0	NA	NA	NA	NA	NA	301.18399	6633.39012	56.612239	"m"	5	430	82	83	208.080597
"4252"	"Ken"	0	NA	NA	NA	NA	NA	106.887001	2335.89123	964.190184	"m"	5	430	82	432	208.080597
"4253"	"Ken"	0	NA	NA	NA	NA	NA	228.580993	3722.87216	28.83664	"m"	5	430	82	75	208.080597
"4254"	"Ken"	0	NA	NA	NA	NA	NA	113.150001	7419.24486	1321.16966	"m"	5	430	82	542	208.080597
"4255"	"Ken"	0	NA	NA	NA	NA	NA	127.742996	5883.93911	85.630561	"m"	5	430	82	166	208.080597
"4256"	"Ken"	0	NA	NA	NA	NA	NA	284.561004	6754.52598	102.386023	"m"	5	430	82	502	208.080597
"4257"	"Ken"	0	NA	NA	NA	NA	NA	325.214996	4011.73205	33.389601	"m"	5	430	82	71	208.080597
"4258"	"Ken"	0	NA	NA	NA	NA	NA	94.536201	4884.55997	439.782453	"m"	5	430	82	439	208.080597
"4259"	"Ken"	0	NA	NA	NA	NA	NA	206.167007	1793.60067	81.857337	"m"	5	430	82	493	208.080597
"4260"	"Ken"	0	NA	NA	NA	NA	NA	102.356002	6683.2033	1077.84748	"m"	5	430	82	319	208.080597
"4261"	"Ken"	0	NA	NA	NA	NA	NA	193.591995	6364.37019	203.016859	"m"	5	430	82	106	208.080597
"4262"	"Ken"	0	NA	NA	NA	NA	NA	105.609001	6867.40016	1281.81084	"m"	5	430	82	9	208.080597
"4263"	"Ken"	0	NA	NA	NA	NA	NA	281	6907.24561	317.439473	"m"	5	430	82	236	208.080597
"4264"	"Ken"	0	NA	NA	NA	NA	NA	249.190994	5798.97693	351.137471	"m"	5	430	82	218	208.080597
"4265"	"Ken"	0	NA	NA	NA	NA	NA	119.833	3811.23642	32.31294	"m"	5	430	82	284	208.080597
"4266"	"Ken"	0	NA	NA	NA	NA	NA	271.701995	3599.36555	328.016835	"m"	5	430	82	584	208.080597
"4267"	"Ken"	0	NA	NA	NA	NA	NA	210.373992	5638.42539	214.890286	"m"	5	430	82	18	208.080597
"4268"	"Ken"	0	NA	NA	NA	NA	NA	204.367996	3018.93977	201.475857	"m"	5	430	82	224	208.080597
"4269"	"Ken"	0	NA	NA	NA	NA	NA	310.907989	5955.64536	169.905156	"m"	5	430	82	335	208.080597
"4270"	"Ken"	0	NA	NA	NA	NA	NA	189.901	10055.8424	159.701301	"m"	5	430	82	20	208.080597
"4271"	"Ken"	0	NA	NA	NA	NA	NA	151.154006	4853.19274	135.999677	"m"	5	430	82	373	208.080597
"4272"	"Ken"	0	NA	NA	NA	NA	NA	291.363006	3426.17954	359.776619	"m"	5	430	82	202	208.080597
"4273"	"Ken"	0	NA	NA	NA	NA	NA	95.568298	4435.11758	666.820684	"m"	5	430	82	112	208.080597
"4274"	"Ken"	0	NA	NA	NA	NA	NA	101.269996	5772.81755	889.679869	"m"	5	430	82	0	208.080597
"4275"	"Ken"	0	NA	NA	NA	NA	NA	118.227996	7294.4405	1552.94009	"m"	5	430	82	77	208.080597
"4276"	"Ken"	0	NA	NA	NA	NA	NA	102.922996	7233.40678	942.709048	"m"	5	430	82	164	208.080597
"4277"	"Ken"	0	NA	NA	NA	NA	NA	186.076004	1940.65113	43.74889	"m"	5	430	82	35	208.080597
"4278"	"Ken"	0	NA	NA	NA	NA	NA	112.403999	3440.39638	663.197226	"m"	5	430	82	197	208.080597
"4279"	"Ken"	0	NA	NA	NA	NA	NA	342.441009	4427.20193	74.615534	"m"	5	430	82	264	208.080597
"4280"	"Ken"	0	NA	NA	NA	NA	NA	210.697006	5854.43912	252.964173	"m"	5	430	82	267	208.080597
"4281"	"Ken"	0	NA	NA	NA	NA	NA	246.11	6501.68875	217.552711	"m"	5	430	82	NA	208.080597
"4282"	"Ken"	0	NA	NA	NA	NA	NA	373	3558.12219	191.267745	"m"	5	430	82	252	208.080597
"4283"	"Ken"	0	NA	NA	NA	NA	NA	230.996002	5782.86147	23.100408	"m"	5	430	82	439	208.080597
"4284"	"Ken"	0	NA	NA	NA	NA	NA	252.561996	8472.0642	299.041973	"m"	5	430	82	83	208.080597
"4285"	"Ken"	0	NA	NA	NA	NA	NA	275.855987	6040.22115	13.134519	"m"	5	430	82	49	208.080597
"4286"	"Ken"	0	NA	NA	NA	NA	NA	108.625	7735.93689	1347.19381	"m"	5	430	82	3	208.080597
"4287"	"Ken"	0	NA	NA	NA	NA	NA	381.694	3112.21106	61.156081	"m"	5	430	82	150	208.080597
"4288"	"Ken"	0	NA	NA	NA	NA	NA	224.490005	8162.33227	177.844079	"m"	5	430	82	243	208.080597
"4289"	"Ken"	0	NA	NA	NA	NA	NA	230.708999	8248.93804	54.791131	"m"	5	430	82	93	208.080597
"4290"	"Ken"	0	NA	NA	NA	NA	NA	305.386993	5826.99642	103.827406	"m"	5	430	82	101	208.080597
"4291"	"Ken"	0	NA	NA	NA	NA	NA	96.508598	2497.17412	505.64007	"m"	5	430	82	95	208.080597
"4292"	"Ken"	0	NA	NA	NA	NA	NA	123.236999	3770.13613	2.474109	"m"	5	430	82	11	208.080597
"4293"	"Ken"	0	NA	NA	NA	NA	NA	291.648986	4427.20915	402.421918	"m"	5	430	82	493	208.080597
"4294"	"Ken"	0	NA	NA	NA	NA	NA	144.399002	3130.15621	192.169834	"m"	5	430	82	2	208.080597
"4295"	"Ken"	0	NA	NA	NA	NA	NA	99.099197	5568.63875	90.739252	"m"	5	430	82	294	208.080597
"4296"	"Ken"	0	NA	NA	NA	NA	NA	112.591003	4839.70874	724.844459	"m"	5	430	82	225	208.080597
"4297"	"Ken"	0	NA	NA	NA	NA	NA	122.364997	2884.38456	627.725952	"m"	5	430	82	119	208.080597
"4298"	"Ken"	0	NA	NA	NA	NA	NA	91.4244	3887.64785	402.200949	"m"	5	430	82	323	208.080597
"4299"	"Ken"	0	NA	NA	NA	NA	NA	98.658401	5556.06106	55.050872	"m"	5	430	82	422	208.080597
"4300"	"Ken"	0	NA	NA	NA	NA	NA	257.854003	2277.24276	69.274501	"m"	5	430	82	108	208.080597
"4301"	"Ken"	0	NA	NA	NA	NA	NA	119	8008.07117	1262.70957	"m"	5	430	82	110	208.080597
"4302"	"Ken"	0	NA	NA	NA	NA	NA	325.864013	6007.6295	184.666933	"m"	5	430	82	166	208.080597
"4303"	"Ken"	0	NA	NA	NA	NA	NA	216.647994	6042.25887	268.040492	"m"	5	430	82	373	208.080597
"4304"	"Ken"	0	NA	NA	NA	NA	NA	296.014007	6413.83043	140.911425	"m"	5	430	82	47	208.080597
"4305"	"Ken"	0	NA	NA	NA	NA	NA	88.0354	3925.79643	407.14695	"m"	5	430	82	196	208.080597
"4306"	"Ken"	0	NA	NA	NA	NA	NA	241.020004	6993.36262	25.282615	"m"	5	430	82	222	208.080597
"4307"	"Ken"	0	NA	NA	NA	NA	NA	164.115005	1480.42469	74.15933	"m"	5	430	82	61	208.080597
"4308"	"Ken"	0	NA	NA	NA	NA	NA	101.913002	7077.50177	1202.05562	"m"	5	430	82	5	208.080597
"4309"	"Ken"	0	NA	NA	NA	NA	NA	96.666297	2903.72069	727.009922	"m"	5	430	82	196	208.080597
"4310"	"Ken"	0	NA	NA	NA	NA	NA	217.871994	1971.38508	140.258761	"m"	5	430	82	418	208.080597
"4311"	"Ken"	0	NA	NA	NA	NA	NA	262.835998	8318.77159	298.817373	"m"	5	430	82	86	208.080597
"4312"	"Ken"	0	NA	NA	NA	NA	NA	98.216102	4409.37093	462.642369	"m"	5	430	82	283	208.080597
"4313"	"Ken"	0	NA	NA	NA	NA	NA	177.261993	4502.96328	219.748267	"m"	5	430	82	317	208.080597
"4314"	"Ken"	0	NA	NA	NA	NA	NA	304.361999	6169.00714	140.470697	"m"	5	430	82	88	208.080597
"4315"	"Ken"	0	NA	NA	NA	NA	NA	107.725997	7138.49186	1496.89264	"m"	5	430	82	548	208.080597
"4316"	"Ken"	0	NA	NA	NA	NA	NA	166.520996	5884.84251	301.553387	"m"	5	430	82	331	208.080597
"4317"	"Ken"	0	NA	NA	NA	NA	NA	83.855201	4708.52195	33.37812	"m"	5	430	82	278	208.080597
"4318"	"Ken"	0	NA	NA	NA	NA	NA	121.722	4630.67361	29.433271	"m"	5	430	82	784	208.080597
"4319"	"Ken"	0	NA	NA	NA	NA	NA	138.714004	3530.14361	515.528858	"m"	5	430	82	192	208.080597
"4320"	"Ken"	0	NA	NA	NA	NA	NA	168.966003	2853.43546	37.504529	"m"	5	430	82	220	208.080597
"4321"	"Ken"	0	NA	NA	NA	NA	NA	104.499	4056.09644	894.017888	"m"	5	430	82	109	208.080597
"4322"	"Ken"	0	NA	NA	NA	NA	NA	129.748001	2932.99528	44.630225	"m"	5	430	82	621	208.080597
"4323"	"Ken"	0	NA	NA	NA	NA	NA	105.174003	5935.88986	503.403724	"m"	5	430	82	608	208.080597
"4324"	"Ken"	0	NA	NA	NA	NA	NA	126	1629.84376	618.504419	"m"	5	430	82	0	208.080597
"4325"	"Ken"	0	NA	NA	NA	NA	NA	142	2856.42509	77.621959	"m"	5	430	82	434	208.080597
"4326"	"Ken"	0	NA	NA	NA	NA	NA	171.016006	10665.0785	57.486069	"m"	5	430	82	153	208.080597
"4327"	"Ken"	0	NA	NA	NA	NA	NA	350.786987	3504.36031	521.95167	"m"	5	430	82	173	208.080597
"4328"	"Ken"	0	NA	NA	NA	NA	NA	106.350997	5385.40185	156.58794	"m"	5	430	82	288	208.080597
"4329"	"Ken"	0	NA	NA	NA	NA	NA	170.281997	2054.94478	159.63488	"m"	5	430	82	129	208.080597
"4330"	"Ken"	0	NA	NA	NA	NA	NA	101.416	2456.94347	549.618738	"m"	5	430	82	NA	208.080597
"4331"	"Ken"	0	NA	NA	NA	NA	NA	106.620002	6227.44961	572.061574	"m"	5	430	82	18	208.080597
"4332"	"Ken"	0	NA	NA	NA	NA	NA	99.546096	5363.08536	432.283802	"m"	5	430	82	328	208.080597
"4333"	"Ken"	0	NA	NA	NA	NA	NA	193.432998	1330.65046	2.300519	"m"	5	430	82	139	208.080597
"4334"	"Ken"	0	NA	NA	NA	NA	NA	130.973999	4442.40659	172.583874	"m"	5	430	82	278	208.080597
"4335"	"Ken"	0	NA	NA	NA	NA	NA	232.345993	5030.30254	15.282999	"m"	5	430	82	284	208.080597
"4336"	"Ken"	0	NA	NA	NA	NA	NA	392.596008	3060.92865	149.060754	"m"	5	430	82	358	208.080597
[truncated: 664,501 more chars]
